# Supplementary material for: Discovery of ER-localized sugar transporters for cellulase production with lac1 being essential
Source: Biotechnol Biofuels Bioprod. 2022 Nov 29;15:132. doi: 10.1186/s13068-022-02230-x (PMC9706901; doi:10.1186/s13068-022-02230-x)
Supplement: Supplementary file 1 — Additional file 1. Table S1. Genes involved in sugar transport in T. reesei Rut-C30. [file 13068_2022_2230_MOESM1_ESM.xlsx]

## Sheet: Sheet1
Transport sugar	GeneID	GeneName	CC30_FPKM	GC30_FPKM	log2(CC30/GC30)	p_value	Regulation	Description	GO_BP	GO_CC	GO_MF
maltose
	gene811	M419DRAFT_135589	126.589	9.17383	3.78648	5e-05	up	maltose permease	GO:0055085, transmembrane transport	GO:0016020, membrane; GO:0016021, integral component of membrane	GO:0022857, transmembrane transporter activity
	gene3062	M419DRAFT_128552	3.69412	1.5734	1.23134	0.00645	up	maltose permease	GO:0055085, transmembrane transport	GO:0016020, membrane; GO:0016021, integral component of membrane	GO:0022857, transmembrane transporter activity
	gene8466	M419DRAFT_89291	2.66309	1.18152	1.17246	0.0098	up	putative maltose permease	GO:0055085, transmembrane transport	GO:0016020, membrane; GO:0016021, integral component of membrane	GO:0022857, transmembrane transporter activity
fucose
	gene572	M419DRAFT_69330	166.871	18.2132	3.19568	5e-05	up	MFS general substrate transporter, Fucose permease [Carbohydrate transport and metabolism]	GO:0055085,transmembrane transport	-	GO:0022857, transmembrane transporter activity
	gene7776	M419DRAFT_87338	7.44409	1.02039	2.86698	5e-05	up	fucose permease , Fucose permease [Carbohydrate transport and metabolism]	-	-	-
	gene4581	M419DRAFT_137229	38.788	15.2803	1.34394	5e-05	up	MFS general substrate transporter，Fucose permease [Carbohydrate transport and metabolism]	GO:0055085,transmembrane transport	-	GO:0022857, transmembrane transporter activity
	gene2396	M419DRAFT_96665	2.91434	7.92654	-1.44352	5e-05	down	MFS efflux transporter, Fucose permease [Carbohydrate transport and metabolism]	GO:0055085, transmembrane transport	-	GO:0022857, transmembrane transporter activity
xylose
	gene2451	M419DRAFT_33630	25.9193	1.13656	4.51128	5e-05	up	putative xylose permease	GO:0055085, transmembrane transport	GO:0016020, membrane; GO:0016021, integral component of membrane	GO:0022857, transmembrane transporter activity
	gene3448	M419DRAFT_136712	121.564	5.81922	4.38475	5e-05	up	D-xylose-proton symporter	GO:0055085, transmembrane transport	GO:0016020, membrane; GO:0016021, integral component of membrane	GO:0022857, transmembrane transporter activity
lactose
	gene2453	M419DRAFT_127980	216.076	0.460687	8.87354	5e-05	up	putative MFS lactose permease, Sugar and other transporter	GO:0055085, transmembrane transport	GO:0016020, membrane; GO:0016021, integral component of membrane	GO:0022857, transmembrane transporter activity
	gene3368	M419DRAFT_109243	4592.68	241.411	4.24977	5e-05	up	general substrate transporter, MFS, Sugar and other transporter	GO:0055085,transmembrane transport	GO:0016020, membrane; GO:0016021, integral component of membrane	GO:0022857, transmembrane transporter activity
D-galactonate
	gene3746	M419DRAFT_34717	5.74092	0.48764	3.5574	5e-05	up	MFS major facilitator superfamily transporter, D-galactonate transporter	GO:0055085, transmembrane transport	-	GO:0022857, transmembrane transporter activity
	gene4169	M419DRAFT_77979	2.21871	0.405525	2.45186	0.00195	up	MFS transporter, D-galactonate transporter	GO:0055085, transmembrane transport	-	GO:0022857, transmembrane transporter activity
	gene4154	M419DRAFT_77945	15.1702	3.5773	2.0843	5e-05	up	putative MFS transporter, D-galactonate transporter	GO:0055085, transmembrane transport	-	GO:0022857, transmembrane transporter activity
	gene9467	M419DRAFT_116350	88.1079	21.7819	2.01614	5e-05	up	MFS general substrate transporter, D-galactonate transporter	GO:0055085,transmembrane transport	-	GO:0022857, transmembrane transporter activity
	gene6538	M419DRAFT_84399	36.893	9.55979	1.9483	5e-05	up	MFS major facilitator superfamily transporter, D-galactonate transporter	GO:0055085, transmembrane transport	-	GO:0022857, transmembrane transporter activity
	gene8011	M419DRAFT_88479	8.75742	84.0615	-3.26287	5e-05	down	MFS transporter, D-galactonate transporter	GO:0055085, transmembrane transport	-	GO:0022857, transmembrane transporter activity
Unknown
	gene7414	M419DRAFT_138519	1581.51	7.12167	7.79487	5e-05	up	general substrate transporter, MFS, Sugar and other transporter	GO:0055085,transmembrane transport	GO:0016020, membrane; GO:0016021, integral component of membrane	GO:0022857,transmembrane transporter activity
	gene2974	M419DRAFT_97259	35.8629	0.583339	5.94201	5e-05	up	general substrate transporter, MFS, Sugar and other transporter	GO:0055085, transmembrane transport	GO:0016020, membrane; GO:0016021, integral component of membrane	GO:0022857, transmembrane transporter activity
	gene9329	M419DRAFT_39450	50.9924	2.96931	4.10208	5e-05	up	MFS general substrate transporter, MFS1	GO:0055085,transmembrane transport	-	GO:0022857, transmembrane transporter activity
	gene9596	M419DRAFT_92489	2.43344	0.359137	2.76039	0.00055	up	MFS transporter，MFS1	GO:0055085, transmembrane transport	-	GO:0022857, transmembrane transporter activity
	gene4939	M419DRAFT_79984	24.6768	5.57144	2.14703	5e-05	up	hexose transport-related protein, Sugar and other transporter	GO:0055085, transmembrane transport	GO:0016020, membrane; GO:0016021, integral component of membrane	GO:0022857, transmembrane transporter activity
	gene8513	M419DRAFT_38765	24.626	5.90028	2.06133	5e-05	up	general substrate transporter, MFS, Sugar and other transporter	GO:0055085,transmembrane transport	GO:0016020, membrane; GO:0016021, integral component of membrane	GO:0022857, transmembrane transporter activity
	gene6945	M419DRAFT_85254	51.6494	14.2987	1.85287	5e-05	up	general substrate transporter, MFS, Sugar and other transporter	GO:0055085,transmembrane transport	GO:0016020, membrane; GO:0016021, integral component of membrane	GO:0022857, transmembrane transporter activity
	gene3443	M419DRAFT_136711	428.97	118.812	1.8522	5e-05	up	MFS general substrate transporter，Sugar phosphate permease [Carbohydrate transport and metabolism] 糖-磷酸盐渗透(碳水化合物运输和代谢)	GO:0055085,transmembrane transport	-	GO:0022857, transmembrane transporter activity
	gene5815	M419DRAFT_137795	2013.71	563.83	1.83652	5e-05	up	putative MFS transporter，MFS1	GO:0055085, transmembrane transport	-	GO:0022857, transmembrane transporter activity
	gene3759	M419DRAFT_7811	248.674	72.4713	1.77877	5e-05	up	general substrate transporter, MFS, Sugar Porter Family，SP	GO:0055085,transmembrane transport	GO:0016020, membrane; GO:0016021, integral component of membrane	GO:0022857, transmembrane transporter activity
	gene8295	M419DRAFT_26434	107.624	32.2016	1.74079	5e-05	up	putative MFS monosaccharide transporter	GO:0055085, transmembrane transport	GO:0016021, integral component of membrane	GO:0022857, transmembrane transporter activity
	gene9599	M419DRAFT_26932	5.52835	1.92492	1.52205	0.00025	up	putative MFS monosaccharide transporter, Sugar and other transporter	GO:0055085, transmembrane transport	GO:0016020, membrane; GO:0016021, integral component of membrane	GO:0022857, transmembrane transporter activity
	gene9111	M419DRAFT_91127	7.91039	3.15633	1.3255	0.0002	up	putative MFS transporter，MFS1	GO:0055085, transmembrane transport	-	GO:0022857, transmembrane transporter activity
	gene1202	M419DRAFT_70522	5.14575	2.16044	1.25206	0.0015	up	MFS superfamily transporter, Sugar Porter Family，SP	GO:0055085, transmembrane transport	GO:0016020, membrane; GO:0016021, integral component of membrane	GO:0022857, transmembrane transporter activity
	gene8945	M419DRAFT_90956	2.47855	1.04497	1.24604	0.0076	up	general substrate transporter, MFS, Sugar and other transporter	GO:0055085,transmembrane transport	GO:0016020, membrane; GO:0016021, integral component of membrane	GO:0022857, transmembrane transporter activity
	gene9937	M419DRAFT_13305	14.2905	6.1685	1.21206	0.00025	up	MFS general substrate transporter,Prop	GO:0055085,transmembrane transport	-	GO:0022857, transmembrane transporter activity
	gene9576	M419DRAFT_39653	9.06913	3.96137	1.19497	0.0009	up	MFS major facilitator superfamily transporter, MFS1	GO:0055085, transmembrane transport	-	GO:0022857, transmembrane transporter activity
	gene4172	M419DRAFT_77618	98.8952	46.5372	1.08752	0.00105	up	putative sugar transporter, Sugar and other transporter	GO:0055085, transmembrane transport	GO:0016020, membrane; GO:0016021, integral component of membrane	GO:0022857, transmembrane transporter activity
	gene1107	M419DRAFT_95062	26.2664	237.12	-3.17433	5e-05	down	general substrate transporter, Sugar and other transporter	GO:0055085,transmembrane transport	GO:0016020, membrane; GO:0016021, integral component of membrane	GO:0022857, transmembrane transporter activity
	gene4942	M419DRAFT_79544	5.78144	46.1071	-2.99549	5e-05	down	MFS general substrate transporter, MFS1	GO:0055085,transmembrane transport	-	GO:0022857, transmembrane transporter activity
	gene1041	M419DRAFT_23525	296.745	1232.89	-2.05475	5e-05	down	MFS general substrate transporter, MFS1	GO:0055085,transmembrane transport	-	GO:0022857, transmembrane transporter activity
	gene4136	M419DRAFT_136988	61.5317	238.943	-1.95726	5e-05	down	general substrate transporter, MFS, Sugar and other transporter	GO:0055085,transmembrane transport	GO:0016020, membrane; GO:0016021, integral component of membrane	GO:0022857, transmembrane transporter activity
	gene3205	M419DRAFT_136619	7.69962	27.5164	-1.83743	5e-05	down	general substrate transporter, MFS, Sugar and other transporter	GO:0055085, transmembrane transport	GO:0016020, membrane; GO:0016021, integral component of membrane	GO:0022857, transmembrane transporter activity
	gene9887	M419DRAFT_13268	28.6206	100.348	-1.80988	5e-05	down	MFS general substrate transporter, MFS1	GO:0055085,transmembrane transport	-	GO:0022857, transmembrane transporter activity
	gene6268	M419DRAFT_83425	3.7262	13.0632	-1.80974	5e-05	down	MFS general substrate transporter, MFS1	GO:0055085,transmembrane transport	-	GO:0022857, transmembrane transporter activity
	gene1361	M419DRAFT_135838	225.228	755.865	-1.74674	5e-05	down	MFS transporter，MFS1	GO:0055085, transmembrane transport	-	GO:0022857, transmembrane transporter activity
	gene3492	M419DRAFT_76562	8.21338	23.1393	-1.4943	5e-05	down	hexose transporter	GO:0055085, transmembrane transport	GO:0016020, membrane; GO:0016021, integral component of membrane	GO:0022857, transmembrane transporter activity
	gene6570	M419DRAFT_84853	3.06555	8.36282	-1.44784	0.0003	down	MFS general substrate transporter, MFS1	GO:0055085,transmembrane transport	-	GO:0022857, transmembrane transporter activity
	gene3037	M419DRAFT_75755	6.77786	17.3013	-1.35197	5e-05	down	MFS general substrate transporter, MFS1	GO:0055085,transmembrane transport	-	GO:0022857, transmembrane transporter activity
	gene6025	M419DRAFT_82861	10.9619	26.6225	-1.28015	0.00025	down	MFS general substrate transporter, MFS1	GO:0055085,transmembrane transport	GO:0016021, integral component of membrane	GO:0022857, transmembrane transporter activity
	gene1664	M419DRAFT_71426	12.5569	28.399	-1.17736	0.0002	down	putative MFS transporter，MFS1	GO:0055085, transmembrane transport	-	GO:0022857, transmembrane transporter activity
	gene2089	M419DRAFT_136203	8.93728	18.169	-1.02357	0.0009	down	MFS general substrate transporter, MFS1	GO:0055085,transmembrane transport	-	GO:0022857, transmembrane transporter activity
