# Supplementary material for: Discovery of ER-localized sugar transporters for cellulase production with lac1 being essential
Source: Biotechnol Biofuels Bioprod. 2022 Nov 29;15:132. doi: 10.1186/s13068-022-02230-x (PMC9706901; doi:10.1186/s13068-022-02230-x)
Supplement: Supplementary file 7 — Additional file 7. Table S2. DEGs in ΔLAC1 compared to Ku70. [file 13068_2022_2230_MOESM7_ESM.xlsx]

## Sheet: ALL DEGs
Gene_id	Gene_name	△LAC1	Ku70	log2FoldChange	p-value	p-adj	Regulation	Gene_biotype	Gene_description	tf_family
gene-M419DRAFT_5304	M419DRAFT_5304	2499.7	61819.5	-4.62822	0	0	Down	protein_coding	endoglucanase I precursor && P07981.1 RecName: Full=Endoglucanase EG-1; AltName: Full=Cellulase; AltName: Full=Endo-1,4-beta-glucanase; Flags: Precursor && PF00734:Fungal cellulose binding domain|PF00840:Glycosyl hydrolase family 7	-
gene-M419DRAFT_125575	M419DRAFT_125575	1249.69	33377.6	-4.73953	0	0	Down	protein_coding	hypothetical protein && G0RV93.1 RecName: Full=4-O-methyl-glucuronoyl methylesterase; AltName: Full=Glucuronoyl esterase; Short=GE; Flags: Precursor && PF00734:Fungal cellulose binding domain	-
gene-M419DRAFT_23616	M419DRAFT_23616	1704.35	47943.5	-4.81428	0	0	Down	protein_coding	xylanase III && G0RA32.1 RecName: Full=Endo-1,4-beta-xylanase 3; Short=Xylanase 3; AltName: Full=1,4-beta-D-xylan xylanohydrolase 3; Flags: Precursor >A0A024SIB3.1 RecName: Full=Endo-1,4-beta-xylanase 3; Short=Xylanase 3; AltName: Full=1,4-beta-D-xylan xylanohydrolase 3; Flags: Precursor && PF00331:Glycosyl hydrolase family 10	-
gene-M419DRAFT_122377	M419DRAFT_122377	1161.87	33160.9	-4.83491	0	0	Down	protein_coding	beta-mannase && Q00012.1 RecName: Full=Mannan endo-1,4-beta-mannosidase A; AltName: Full=Endo-beta-1,4-mannanase A; Flags: Precursor && PF00734:Fungal cellulose binding domain|PF00150:Cellulase (glycosyl hydrolase family 5)	-
gene-M419DRAFT_102957	M419DRAFT_102957	770.848	34986.5	-5.50468	0	0	Down	protein_coding	hypothetical protein , PF10528:GLEYA domain	-
gene-M419DRAFT_130681	M419DRAFT_130681	380.976	22742.9	-5.89957	0	0	Down	protein_coding	hypothetical protein	-
gene-M419DRAFT_125125	M419DRAFT_125125	36171.1	693093	-4.26016	3.53147e-288	5.38701e-285	Down	protein_coding	cellulose 1%2C4-beta-cellobiosidase fungus && P62694.1 RecName: Full=Exoglucanase 1; AltName: Full=1,4-beta-cellobiohydrolase; AltName: Full=Exocellobiohydrolase I; Short=CBHI; AltName: Full=Exoglucanase I; Flags: Precursor >P62695.1 RecName: Full=Exoglucanase 1; AltName: Full=1,4-beta-cellobiohydrolase; AltName: Full=Exocellobiohydrolase I; Short=CBHI; AltName: Full=Exoglucanase I; Flags: Precur…	-
gene-M419DRAFT_93498	M419DRAFT_93498	491.517	14026.9	-4.83482	6.55234e-286	8.74573e-283	Down	protein_coding	cellulosome enzyme , PF14587:O-Glycosyl hydrolase family 30	-
gene-M419DRAFT_93769	M419DRAFT_93769	1154.57	42173.6	-5.19126	1.68866e-285	2.0035e-282	Down	protein_coding	hypothetical protein	-
gene-M419DRAFT_141194	M419DRAFT_141194	1111.01	77168.3	-6.11849	1.8455e-284	1.97063e-281	Down	protein_coding	putative pyruvate decarboxylase && Q4WXX9.1 RecName: Full=Pyruvate decarboxylase && PF00205:Thiamine pyrophosphate enzyme, central domain|PF02775:Thiamine pyrophosphate enzyme, C-terminal TPP binding domain|PF02776:Thiamine pyrophosphate enzyme, N-terminal TPP binding domain	TPP_enzyme_N
gene-M419DRAFT_122518	M419DRAFT_122518	3602.8	57402.6	-3.99401	7.83185e-275	7.60259e-272	Down	protein_coding	endoglucanase VII && Q7Z9M7.3 RecName: Full=Endoglucanase-7; AltName: Full=Cellulase-61B; Short=Cel61B; AltName: Full=Endo-1,4-beta-glucanase VII; Short=EGVII; AltName: Full=Endoglucanase VII; AltName: Full=Endoglucanase-61B; Flags: Precursor && PF03443:Glycosyl hydrolase family 61	-
gene-M419DRAFT_123006	M419DRAFT_123006	736.228	15815.8	-4.42489	7.7979e-271	6.93883e-268	Down	protein_coding	DUF833 domain-containing protein , PF05742:Transport and Golgi organisation 2	DUF833
gene-M419DRAFT_118631	M419DRAFT_118631	757.357	14834.6	-4.29193	3.30755e-261	2.71677e-258	Down	protein_coding	hypothetical protein	-
gene-M419DRAFT_121966	M419DRAFT_121966	463.645	22453.6	-5.59715	1.33149e-257	1.01555e-254	Down	protein_coding	hypothetical protein	-
gene-M419DRAFT_99242	M419DRAFT_99242	411.226	20320.1	-5.62784	1.75514e-249	1.24943e-246	Down	protein_coding	acetate kinase && Q2HAJ4.2 RecName: Full=Probable acetate kinase; AltName: Full=Acetokinase	-
gene-M419DRAFT_98500	M419DRAFT_98500	3625.13	102951	-4.8279	1.34363e-237	8.96704e-235	Down	protein_coding	D-xylulose 5-phosphate/D-fructose 6-phosphate phosphoketolase && Q8DJN6.1 RecName: Full=Probable phosphoketolase && PF03894:D-xylulose 5-phosphate/D-fructose 6-phosphate phosphoketolase|PF09363:XFP C-terminal domain|PF09364:XFP N-terminal domain	-
gene-M419DRAFT_137069	M419DRAFT_137069	172.93	8047.37	-5.54049	1.83051e-234	1.14977e-231	Down	protein_coding	hypothetical protein && O59714.1 RecName: Full=Uncharacterized membrane protein C3B8.06 && PF10355:Protein of unknown function (Ytp1)|PF10348:Domain of unknown function (DUF2427)	-
gene-M419DRAFT_102759	M419DRAFT_102759	1132.73	18485.5	-4.02846	1.67917e-228	9.9612e-226	Down	protein_coding	coproporphyrinogen III oxidase && Q9UTE2.1 RecName: Full=Probable oxygen-dependent coproporphyrinogen-III oxidase; Short=COX; Short=Coprogen oxidase; Short=Coproporphyrinogenase && PF01218:Coproporphyrinogen III oxidase	-
gene-M419DRAFT_124438	M419DRAFT_124438	4340.31	53325.8	-3.61898	2.73315e-220	1.53603e-217	Down	protein_coding	endo-beta-1%2C4-glucanase && P22669.1 RecName: Full=Endoglucanase-1; AltName: Full=Cellulase; AltName: Full=Endo-1,4-beta-glucanase; AltName: Full=Endoglucanase I; AltName: Full=FI-CMCase; Flags: Precursor && PF01670:Glycosyl hydrolase family 12	-
gene-M419DRAFT_103822	M419DRAFT_103822	679.7	43299.8	-5.99401	1.33066e-214	7.10438e-212	Down	protein_coding	hypothetical protein	-
gene-M419DRAFT_27044	M419DRAFT_27044	51.4366	12865.2	-7.96961	1.93986e-201	9.86372e-199	Down	protein_coding	hypothetical protein	-
gene-M419DRAFT_123153	M419DRAFT_123153	13579.1	717.7	4.24222	3.4463e-200	1.67271e-197	Up	protein_coding	glyoxalase family protein	-
gene-M419DRAFT_124931	M419DRAFT_124931	4699.43	49598.7	-3.39982	1.05226e-191	4.88523e-189	Down	protein_coding	endoxylanase II && P36217.2 RecName: Full=Endo-1,4-beta-xylanase 2; Short=EX 2; Short=Xylanase 2; AltName: Full=1,4-beta-D-xylan xylanohydrolase 2; AltName: Full=Alkaline endo-beta-1,4-xylanase; Flags: Precursor >G0RUP7.1 RecName: Full=Endo-1,4-beta-xylanase 2; Short=Xylanase 2; AltName: Full=1,4-beta-D-xylan xylanohydrolase 2; AltName: Full=Alkaline endo-beta-1,4-xylanase; Flags: Precursor && PF…	-
gene-M419DRAFT_104519	M419DRAFT_104519	188.935	10992.2	-5.86446	1.16335e-190	5.17594e-188	Down	protein_coding	laccase && E9RBR0.1 RecName: Full=Laccase abr2; AltName: Full=Conidial pigment biosynthesis oxidase abr2; Flags: Precursor && PF07732:Multicopper oxidase|PF00394:Multicopper oxidase|PF07731:Multicopper oxidase	-
gene-M419DRAFT_138647	M419DRAFT_138647	6761.95	66165.7	-3.29064	7.09913e-168	3.03218e-165	Down	protein_coding	GroES-like protein && Q9P6C8.1 RecName: Full=Alcohol dehydrogenase 1; AltName: Full=Alcohol dehydrogenase I && PF08240:Alcohol dehydrogenase GroES-like domain|PF00107:Zinc-binding dehydrogenase	ADH_N
gene-M419DRAFT_136547	M419DRAFT_136547	1538.31	15964.9	-3.37563	4.40243e-166	1.80805e-163	Down	protein_coding	beta-D-glucoside glucohydrolase I && G4NI45.1 RecName: Full=Beta-glucosidase cel3A; AltName: Full=Beta-D-glucoside glucohydrolase cel3A; AltName: Full=Cellobiase cel3A; AltName: Full=Gentiobiase cel3A; Flags: Precursor && PF00933:Glycosyl hydrolase family 3 N terminal domain|PF01915:Glycosyl hydrolase family 3 C-terminal domain|PF14310:Fibronectin type III-like domain	Glyco_hydro_3_C
novel.564	-	1682.31	21207.1	-3.65616	5.9667e-164	2.35972e-161	Down	-		-
gene-M419DRAFT_25940	M419DRAFT_25940	2963.69	62346.9	-4.39502	6.57406e-157	2.50706e-154	Down	protein_coding	endo-1%2C4-beta-glucanase V && P43317.1 RecName: Full=Endoglucanase-5; AltName: Full=Cellulase V; AltName: Full=Endo-1,4-beta-glucanase V; Short=EG V; AltName: Full=Endoglucanase V; Flags: Precursor && PF00734:Fungal cellulose binding domain|PF03330:Rare lipoprotein A (RlpA)-like double-psi beta-barrel	-
gene-M419DRAFT_96972	M419DRAFT_96972	4378.89	99.2796	5.4641	9.28754e-157	3.41974e-154	Up	protein_coding	hypothetical protein	-
gene-M419DRAFT_123565	M419DRAFT_123565	2791.14	67078.6	-4.58701	4.62652e-156	1.64673e-153	Down	protein_coding	HSP20-like chaperone && P19752.1 RecName: Full=30 kDa heat shock protein && PF00011:Hsp20/alpha crystallin family	-
gene-M419DRAFT_111943	M419DRAFT_111943	3016.42	26919.4	-3.15782	6.66442e-154	2.29557e-151	Down	protein_coding	Xyloglucanase && Q7Z9M8.1 RecName: Full=Xyloglucanase; Short=XG; AltName: Full=Cel74a; Flags: Precursor && PF00734:Fungal cellulose binding domain	-
gene-M419DRAFT_99788	M419DRAFT_99788	8668.75	540.365	4.00347	6.06339e-153	2.02328e-150	Up	protein_coding	hypothetical protein && Q54CX4.2 RecName: Full=Uncharacterized protein DDB_G0292642 && PF01485:IBR domain, a half RING-finger domain	IBR
gene-M419DRAFT_49988	M419DRAFT_49988	5001.45	151.907	5.04107	7.92823e-145	2.56538e-142	Up	protein_coding	hypothetical protein	-
gene-M419DRAFT_121449	M419DRAFT_121449	11396.8	92515.7	-3.02111	9.72533e-145	3.05432e-142	Down	protein_coding	hypothetical protein && P19355.2 RecName: Full=Exoglucanase 1; AltName: Full=1,4-beta-cellobiohydrolase; AltName: Full=Exocellobiohydrolase; AltName: Full=Exoglucanase I; Flags: Precursor && PF00734:Fungal cellulose binding domain	-
gene-M419DRAFT_26591	M419DRAFT_26591	294.969	11547.4	-5.29185	2.50572e-143	7.6446e-141	Down	protein_coding	hypothetical protein && P47001.1 RecName: Full=Cell wall mannoprotein CIS3; AltName: Full=Covalently-linked cell wall protein 5/11; AltName: Full=Protein with internal repeats 4; AltName: Full=Soluble cell wall protein 8; Flags: Precursor	-
gene-M419DRAFT_139633	M419DRAFT_139633	14865.9	101902	-2.77714	3.52402e-134	1.04526e-131	Down	protein_coding	endoglucanase-4 && O14405.1 RecName: Full=Endoglucanase-4; AltName: Full=Cellulase IV; AltName: Full=Cellulase-61A; Short=Cel61A; AltName: Full=Endo-1,4-beta-glucanase IV; Short=EGIV; AltName: Full=Endoglucanase IV; AltName: Full=Endoglucanase-61A; Flags: Precursor && PF00734:Fungal cellulose binding domain|PF03443:Glycosyl hydrolase family 61	-
gene-M419DRAFT_26479	M419DRAFT_26479	47.867	8294.1	-7.44303	2.05033e-131	5.91715e-129	Down	protein_coding	NAD(P)-binding protein && O94564.1 RecName: Full=Zinc-type alcohol dehydrogenase-like protein C1773.06c && PF08240:Alcohol dehydrogenase GroES-like domain|PF00107:Zinc-binding dehydrogenase	ADH_zinc_N
gene-M419DRAFT_24454	M419DRAFT_24454	24.1943	3091.05	-6.99936	4.78689e-130	1.34512e-127	Down	protein_coding	hypothetical protein && P38680.2 RecName: Full=N amino acid transport system protein; AltName: Full=Methyltryptophan resistance protein && PF01490:Transmembrane amino acid transporter protein	Aa_trans
gene-M419DRAFT_77893	M419DRAFT_77893	568.37	9370.06	-4.04375	1.17411e-127	3.21466e-125	Down	protein_coding	hypothetical protein && P32907.1 RecName: Full=Ammonia transport outward protein 2 && PF01184:GPR1/FUN34/yaaH family	-
gene-M419DRAFT_10241	M419DRAFT_10241	207.311	4498.3	-4.43895	1.34361e-126	3.58676e-124	Down	protein_coding	cortical patch protein , PF06687:SUR7/PalI family	-
gene-M419DRAFT_136770	M419DRAFT_136770	898.017	13016.1	-3.85785	3.44617e-126	8.97517e-124	Down	protein_coding	acetyl esterase && A7J2C6.1 RecName: Full=Acetylesterase; AltName: Full=Carbohydrate esterase family 16 protein; Flags: Precursor && PF00657:GDSL-like Lipase/Acylhydrolase	Lipase_GDSL
gene-M419DRAFT_116130	M419DRAFT_116130	693.987	14046	-4.33856	1.0083e-124	2.56349e-122	Down	protein_coding	putative polyketide synthase && Q03149.2 RecName: Full=Conidial yellow pigment biosynthesis polyketide synthase; Short=PKS && PF00550:Phosphopantetheine attachment site|PF16073:Starter unit:ACP transacylase in aflatoxin biosynthesis|PF02801:Beta-ketoacyl synthase, C-terminal domain|PF00109:Beta-ketoacyl synthase, N-terminal domain|PF14765:Polyketide synthase dehydratase|PF00698:Acyl transferase d…	ketoacyl-synt
gene-M419DRAFT_76335	M419DRAFT_76335	3168.78	48.1386	6.03853	1.59077e-124	3.9503e-122	Up	protein_coding	FabD/lysophospholipase-like protein && O23179.2 RecName: Full=Patatin-like protein 1; Short=AtPLP1; AltName: Full=Patatin-related phospholipase A IIgamma; Short=pPLAIIg; AltName: Full=Phospholipase A IVA; Short=AtPLAIVA && PF01734:Patatin-like phospholipase	-
gene-M419DRAFT_104220	M419DRAFT_104220	2993.24	66700.6	-4.47809	1.88791e-124	4.58162e-122	Down	protein_coding	swollenin && Q8NJ73.1 RecName: Full=Endo-1,4-beta-xylanase 6; Short=Xylanase 6; AltName: Full=1,4-beta-D-xylan xylanohydrolase 6; Flags: Precursor >G4MPQ7.1 RecName: Full=Endo-1,4-beta-xylanase 6; Short=Xylanase 6; AltName: Full=1,4-beta-D-xylan xylanohydrolase 6; Flags: Precursor && PF00734:Fungal cellulose binding domain|PF01357:Pollen allergen	-
gene-M419DRAFT_115868	M419DRAFT_115868	10233.5	803.973	3.66966	9.43265e-123	2.23826e-120	Up	protein_coding	alcohol dehydrogenase && P04841.1 RecName: Full=Alcohol oxidase; Short=AO; Short=AOX; AltName: Full=Methanol oxidase; Short=MOX && PF05199:GMC oxidoreductase|PF00732:GMC oxidoreductase	-
gene-M419DRAFT_141605	M419DRAFT_141605	255.7	4533.17	-4.14772	3.80661e-118	8.83631e-116	Down	protein_coding	hypothetical protein && Q10327.1 RecName: Full=Uncharacterized protein C32A11.02c && PF14613:Protein of unknown function (DUF4449)	-
gene-M419DRAFT_95331	M419DRAFT_95331	10803.5	1119.62	3.27041	4.46346e-117	1.01406e-114	Up	protein_coding	hypothetical protein	-
gene-M419DRAFT_136988	M419DRAFT_136988	24045.8	4434.07	2.43907	2.21587e-115	4.92939e-113	Up	protein_coding	general substrate transporter && Q12300.1 RecName: Full=High-affinity glucose transporter RGT2 && PF00083:Sugar (and other) transporter	Sugar_tr
gene-M419DRAFT_96543	M419DRAFT_96543	7980.01	582.185	3.77709	6.71724e-115	1.46381e-112	Up	protein_coding	hypothetical protein , PF11443:Domain of unknown function (DUF2828)	-
gene-M419DRAFT_96396	M419DRAFT_96396	20876.9	3367.39	2.63227	1.76444e-111	3.76815e-109	Up	protein_coding	NAD(P)-binding protein && Q8NK50.1 RecName: Full=NADP-dependent mannitol dehydrogenase; Short=MtDH; AltName: Full=Mannitol 2-dehydrogenase [NADP(+)] && PF00106:short chain dehydrogenase	adh_short
gene-M419DRAFT_124442	M419DRAFT_124442	2040.79	62110.5	-4.92745	6.48956e-107	1.35874e-104	Down	protein_coding	hypothetical protein	-
gene-M419DRAFT_138024	M419DRAFT_138024	3826.48	105.454	5.1803	1.32806e-105	2.72713e-103	Up	protein_coding	putative ABC transporter && Q8R420.3 RecName: Full=ATP-binding cassette sub-family A member 3 && PF00005:ABC transporter|PF12698:ABC-2 family transporter protein	ABC_tran
gene-M419DRAFT_73229	M419DRAFT_73229	3122.78	56.1755	5.7998	1.38194e-105	2.78422e-103	Up	protein_coding	S-adenosyl-L-methionine-dependent methyltransferase , PF13847:Methyltransferase domain	-
gene-M419DRAFT_121479	M419DRAFT_121479	2709.11	26292.8	-3.27895	1.05419e-103	2.08457e-101	Down	protein_coding	hypothetical protein && P15245.3 RecName: Full=Phenol 2-monooxygenase; AltName: Full=Phenol hydroxylase && PF07976:Phenol hydroxylase, C-terminal dimerisation domain|PF01494:FAD binding domain	FAD_binding_3
gene-M419DRAFT_95310	M419DRAFT_95310	321.481	4693.87	-3.86754	2.22133e-103	4.31261e-101	Down	protein_coding	hypothetical protein	-
gene-M419DRAFT_25176	M419DRAFT_25176	4703	397.686	3.56378	1.57211e-102	2.99769e-100	Up	protein_coding	actin-like ATPase domain-containing protein && O43301.2 RecName: Full=Heat shock 70 kDa protein 12A && PF00012:Hsp70 protein	HSP70
gene-M419DRAFT_26839	M419DRAFT_26839	779.396	11600.9	-3.89526	8.79888e-102	1.64832e-99	Down	protein_coding	hypothetical protein	-
gene-M419DRAFT_125468	M419DRAFT_125468	489.896	16671	-5.08807	1.19072e-101	2.19215e-99	Down	protein_coding	hypothetical protein	-
gene-M419DRAFT_125254	M419DRAFT_125254	1153.86	16280.3	-3.81875	3.50843e-100	6.34966e-98	Down	protein_coding	hypothetical protein, PF07110:EthD domain	-
gene-M419DRAFT_131271	M419DRAFT_131271	10615.2	1250.64	3.08518	3.98305e-100	7.08849e-98	Up	protein_coding	P-loop containing nucleoside triphosphate hydrolase protein, PF00004:ATPase family associated with various cellular activities (AAA)	AAA
gene-M419DRAFT_140332	M419DRAFT_140332	5280.04	370.284	3.83441	4.4765e-100	7.83608e-98	Up	protein_coding	hypothetical protein	-
gene-M419DRAFT_109667	M419DRAFT_109667	1161.32	8237.74	-2.8265	1.99739e-99	3.44002e-97	Down	protein_coding	hypothetical protein	-
gene-M419DRAFT_127450	M419DRAFT_127450	7142.12	464.846	3.94126	3.96865e-98	6.72655e-96	Up	protein_coding	hypothetical protein && Q54DY9.1 RecName: Full=Probable mitochondrial chaperone BCS1-B; AltName: Full=BCS1-like protein 2 && PF08740:BCS1 N terminal|PF00004:ATPase family associated with various cellular activities (AAA)	AAA
gene-M419DRAFT_136573	M419DRAFT_136573	1492.11	22351.2	-3.90524	4.77261e-98	7.96279e-96	Down	protein_coding	globin-like protein && P49852.1 RecName: Full=Flavohemoprotein; AltName: Full=Flavohemoglobin; AltName: Full=Hemoglobin-like protein; AltName: Full=Nitric oxide dioxygenase; Short=NO oxygenase; Short=NOD && PF00175:Oxidoreductase NAD-binding domain|PF00042:Globin|PF00970:Oxidoreductase FAD-binding domain	NAD_binding_1
gene-M419DRAFT_4983	M419DRAFT_4983	344.554	7490.63	-4.44173	1.23246e-97	2.02465e-95	Down	protein_coding	hypothetical protein	-
gene-M419DRAFT_139631	M419DRAFT_139631	2242.68	14177.4	-2.66035	2.54937e-96	4.12457e-94	Down	protein_coding	acetyl xylan esterase && Q99034.1 RecName: Full=Acetylxylan esterase; Flags: Precursor && PF00734:Fungal cellulose binding domain|PF01083:Cutinase	-
gene-M419DRAFT_122799	M419DRAFT_122799	568.467	19483.1	-5.09973	5.77137e-96	9.19802e-94	Down	protein_coding	UDP-Glycosyltransferase/glycogen phosphorylase && O75003.1 RecName: Full=Trehalose phosphorylase; AltName: Full=Trehalose synthase; Short=TSase; Flags: Precursor && PF00534:Glycosyl transferases group 1	Glycos_transf_1
gene-M419DRAFT_125376	M419DRAFT_125376	1143.55	26963.4	-4.55963	4.60316e-95	7.22831e-93	Down	protein_coding	hypothetical protein	-
gene-M419DRAFT_26904	M419DRAFT_26904	21565.1	2422.58	3.15395	1.78623e-90	2.76425e-88	Up	protein_coding	putative peptide transporter && Q9P380.1 RecName: Full=Probable peptide transporter ptr2; AltName: Full=Peptide permease ptr2 && PF00854:POT family	-
gene-M419DRAFT_12998	M419DRAFT_12998	823.433	8415.22	-3.35293	8.82709e-90	1.34651e-87	Down	protein_coding	hypothetical protein	-
gene-M419DRAFT_121926	M419DRAFT_121926	8106.49	36780.6	-2.18184	5.03493e-88	7.57226e-86	Down	protein_coding	heat shock protein 70 kDa && Q01233.2 RecName: Full=Heat shock 70 kDa protein; AltName: Full=HSP70 && PF00012:Hsp70 protein	HSP70
gene-M419DRAFT_104564	M419DRAFT_104564	220.754	3595.23	-4.02512	1.79289e-84	2.65896e-82	Down	protein_coding	acid protease && P11838.2 RecName: Full=Endothiapepsin; AltName: Full=Aspartate protease; Flags: Precursor && PF00026:Eukaryotic aspartyl protease	Asp
gene-M419DRAFT_101246	M419DRAFT_101246	560.87	11959.5	-4.41507	2.46907e-84	3.61161e-82	Down	protein_coding	hypothetical protein && Q8IRI6.4 RecName: Full=Glucose transporter type 1; Flags: Precursor && PF00083:Sugar (and other) transporter	Sugar_tr
gene-M419DRAFT_128840	M419DRAFT_128840	13026.8	1908.05	2.77127	1.6239e-82	2.34325e-80	Up	protein_coding	hypothetical protein	-
gene-M419DRAFT_125562	M419DRAFT_125562	619.924	5159.05	-3.05691	5.99369e-82	8.53341e-80	Down	protein_coding	hypothetical protein	-
gene-M419DRAFT_139586	M419DRAFT_139586	1007.91	6952.94	-2.78608	1.30815e-81	1.83794e-79	Down	protein_coding	hypothetical protein	-
gene-M419DRAFT_38144	M419DRAFT_38144	1546.8	10830.6	-2.80788	1.5257e-81	2.11577e-79	Down	protein_coding	hypothetical protein, PF08030:Ferric reductase NAD binding domain|PF08022:FAD-binding domain|PF01794:Ferric reductase like transmembrane component	Ferric_reduct
gene-M419DRAFT_124152	M419DRAFT_124152	1319.15	18964.1	-3.84581	1.55438e-81	2.12791e-79	Down	protein_coding	cellulose signaling related protein OOC1	-
gene-M419DRAFT_118405	M419DRAFT_118405	22515.4	3701.37	2.60485	4.78099e-81	6.4622e-79	Up	protein_coding	hypothetical protein	-
gene-M419DRAFT_120837	M419DRAFT_120837	8613.75	853.738	3.3351	1.05224e-79	1.40448e-77	Up	protein_coding	hypothetical protein	-
gene-M419DRAFT_128263	M419DRAFT_128263	1951.42	18.7993	6.69757	2.86192e-79	3.77279e-77	Up	protein_coding	hypothetical protein, PF14441:OTT_1508-like deaminase	-
gene-M419DRAFT_92694	M419DRAFT_92694	289.287	4130.6	-3.83505	6.85174e-79	8.92231e-77	Down	protein_coding	hypothetical protein && B0Y665.1 RecName: Full=Lysophospholipase 1; AltName: Full=Phospholipase B 1; Flags: Precursor >P0C957.1 RecName: Full=Lysophospholipase 1; AltName: Full=Phospholipase B 1; Flags: Precursor && PF01735:Lysophospholipase catalytic domain	-
gene-M419DRAFT_140746	M419DRAFT_140746	2060.07	10362	-2.33049	6.25617e-78	8.0486e-76	Down	protein_coding	beta-xylosidase && Q4WRB0.1 RecName: Full=Probable exo-1,4-beta-xylosidase xlnD; AltName: Full=1,4-beta-D-xylan xylohydrolase xlnD; AltName: Full=Beta-xylosidase A; AltName: Full=Beta-xylosidase xlnD; AltName: Full=Xylobiase xlnD; Flags: Precursor && PF00933:Glycosyl hydrolase family 3 N terminal domain|PF14310:Fibronectin type III-like domain|PF01915:Glycosyl hydrolase family 3 C-terminal domain	Glyco_hydro_3_C
gene-M419DRAFT_106509	M419DRAFT_106509	455.481	5920.07	-3.70067	6.53108e-78	8.30224e-76	Down	protein_coding	hypothetical protein , PF01284:Membrane-associating domain	-
gene-M419DRAFT_113088	M419DRAFT_113088	1539.62	31594.4	-4.35931	4.92024e-77	6.18097e-75	Down	protein_coding	heat shock protein && P31540.2 RecName: Full=Heat shock protein hsp98; AltName: Full=Protein aggregation-remodeling factor hsp98 && PF07724:AAA domain (Cdc48 subfamily)|PF00004:ATPase family associated with various cellular activities (AAA)|PF10431:C-terminal, D2-small domain, of ClpB protein	AAA
gene-M419DRAFT_118400	M419DRAFT_118400	33774.2	4956.18	2.7687	1.57709e-76	1.95816e-74	Up	protein_coding	hypothetical protein	-
novel.1257	-	2929.47	96.5525	4.92526	3.19896e-76	3.92627e-74	Up	-		-
gene-M419DRAFT_103773	M419DRAFT_103773	10009.5	1844.22	2.44037	6.59735e-76	8.00528e-74	Up	protein_coding	PLP-dependent transferase && A7UX13.1 RecName: Full=Hercynylcysteine sulfoxide lyase; AltName: Full=Ergothioneine biosynthesis protein 2; AltName: Full=PLP-binding cysteine desulfurase; AltName: Full=PLP-dependent C-S lyase && PF00266:Aminotransferase class-V	Aminotran_5
gene-M419DRAFT_91789	M419DRAFT_91789	32.5734	1911.23	-5.87922	1.12286e-74	1.34719e-72	Down	protein_coding	hypothetical protein	-
gene-M419DRAFT_138331	M419DRAFT_138331	9511.92	1064.34	3.15972	3.69029e-74	4.37832e-72	Up	protein_coding	inner membrane transport protein yeiJ && Q9ERH8.1 RecName: Full=Solute carrier family 28 member 3; AltName: Full=Concentrative Na(+)-nucleoside cotransporter 3; Short=CNT 3; Short=mCNT3 && PF01773:Na+ dependent nucleoside transporter N-terminus|PF07662:Na+ dependent nucleoside transporter C-terminus	-
gene-M419DRAFT_124330	M419DRAFT_124330	11446.3	2311.54	2.30797	1.57642e-73	1.84978e-71	Up	protein_coding	DmpA/ArgJ-like protein && A0MTQ2.1 RecName: Full=Beta-peptidyl aminopeptidase BapA; Contains: RecName: Full=Beta-peptidyl aminopeptidase BapA alpha subunit; Contains: RecName: Full=Beta-peptidyl aminopeptidase BapA beta subunit; Flags: Precursor && PF03576:Peptidase family S58	-
gene-M419DRAFT_103955	M419DRAFT_103955	574.443	6934.9	-3.59424	4.29553e-73	4.98562e-71	Down	protein_coding	hypothetical protein , PF12757:Protein of unknown function (DUF3812)	-
gene-M419DRAFT_128184	M419DRAFT_128184	2160.22	74.0558	4.86552	4.66219e-73	5.35299e-71	Up	protein_coding	hypothetical protein	-
gene-M419DRAFT_95463	M419DRAFT_95463	200.848	3090.4	-3.94431	5.94622e-73	6.75465e-71	Down	protein_coding	hypothetical protein && B8N7S7.1 RecName: Full=Probable endo-1,3(4)-beta-glucanase AFLA_105200; AltName: Full=Mixed-linked glucanase AFLA_105200; Flags: Precursor && PF01822:WSC domain	-
gene-M419DRAFT_95508	M419DRAFT_95508	1294.43	9780.4	-2.91767	2.1875e-72	2.43655e-70	Down	protein_coding	phosphatidylethanolamine N-methyltransferase && C7Z7C3.1 RecName: Full=Phosphatidylethanolamine N-methyltransferase; Short=PE methyltransferase; Short=PEAMT; Short=PEMT && PF04191:Phospholipid methyltransferase	-
novel.575	-	509.641	10662.6	-4.38769	2.19057e-72	2.43655e-70	Down	-		-
gene-M419DRAFT_11480	M419DRAFT_11480	498.498	8089.73	-4.02114	1.55672e-71	1.71367e-69	Down	protein_coding	endoplasmic oxidoreductin && Q7SEY9.1 RecName: Full=Endoplasmic reticulum oxidoreductin-1; Flags: Precursor && PF04137:Endoplasmic Reticulum Oxidoreductin 1 (ERO1)	-
gene-M419DRAFT_129665	M419DRAFT_129665	4693.92	417.48	3.49132	3.08322e-71	3.35945e-69	Up	protein_coding	putative GNAT family acetyltransferase , PF00583:Acetyltransferase (GNAT) family	Acetyltransf_1
gene-M419DRAFT_60402	M419DRAFT_60402	171.702	3063.07	-4.15742	7.28533e-71	7.85785e-69	Down	protein_coding	UPF0057-domain-containing protein && Q4WYA5.1 RecName: Full=Plasma membrane proteolipid 3 && PF01679:Proteolipid membrane potential modulator	-
gene-M419DRAFT_10686	M419DRAFT_10686	398.82	3838.76	-3.2671	1.15859e-70	1.23714e-68	Down	protein_coding	hypothetical protein && Q9UUE3.1 RecName: Full=Putative lysine N-acyltransferase C17G9.06c && PF13523:Acetyltransferase (GNAT) domain	-
gene-M419DRAFT_71408	M419DRAFT_71408	696.64	5164.39	-2.89017	1.54398e-70	1.63233e-68	Down	protein_coding	DUF1774-domain-containing protein , PF08611:Fungal protein of unknown function (DUF1774)	-
gene-M419DRAFT_5300	M419DRAFT_5300	2989.98	217.483	3.78184	6.56243e-69	6.80326e-67	Up	protein_coding	putative efflux pump antibiotic resistance protein && W7MLD3.1 RecName: Full=Efflux pump FUS6; AltName: Full=Fusarin biosynthesis protein 6 && PF07690:Major Facilitator Superfamily	MFS_1
gene-M419DRAFT_26134	M419DRAFT_26134	1347.76	10766.6	-2.99812	6.53457e-69	6.80326e-67	Down	protein_coding	hypothetical protein , PF13259:Protein of unknown function (DUF4050)	-
gene-M419DRAFT_99224	M419DRAFT_99224	1316.87	10780.8	-3.03298	6.25667e-68	6.42391e-66	Down	protein_coding	cytochrome P450 52A11 && P10615.3 RecName: Full=Cytochrome P450 52A1; AltName: Full=Alkane-inducible P450-ALK1; AltName: Full=CYPLIIA1 && PF00067:Cytochrome P450	p450
gene-M419DRAFT_99567	M419DRAFT_99567	11116.5	1882.96	2.56146	1.6276e-66	1.65519e-64	Up	protein_coding	putative F-box and WD40 domain protein && Q91854.1 RecName: Full=Beta-TrCP; AltName: Full=Beta-transducin repeat-containing protein && PF00400:WD domain, G-beta repeat|PF12937:F-box-like	WD40
gene-M419DRAFT_111076	M419DRAFT_111076	208.272	3213.21	-3.94651	2.92477e-66	2.94629e-64	Down	protein_coding	catalase-domain-containing protein && Q9C168.2 RecName: Full=Catalase-1 && PF01965:DJ-1/PfpI family|PF00199:Catalase|PF06628:Catalase-related immune-responsive	Catalase
gene-M419DRAFT_100172	M419DRAFT_100172	1903.13	96.0549	4.30842	4.37725e-65	4.36825e-63	Up	protein_coding	IBR domain-containing protein && Q9NWF9.3 RecName: Full=E3 ubiquitin-protein ligase RNF216; AltName: Full=RING finger protein 216; AltName: Full=Triad domain-containing protein 3; AltName: Full=Ubiquitin-conjugating enzyme 7-interacting protein 1; AltName: Full=Zinc finger protein inhibiting NF-kappa-B && -	-
gene-M419DRAFT_77600	M419DRAFT_77600	13028	2701.4	2.26994	8.00584e-65	7.9154e-63	Up	protein_coding	Aldo/keto reductase && Q04212.1 RecName: Full=D-arabinose 1-dehydrogenase; AltName: Full=NAD(+)-specific D-arabinose dehydrogenase && PF00248:Aldo/keto reductase family	Aldo_ket_red
gene-M419DRAFT_58973	M419DRAFT_58973	11588.1	1557.47	2.89548	8.81024e-65	8.6308e-63	Up	protein_coding	hypothetical protein	-
gene-M419DRAFT_124553	M419DRAFT_124553	2091.09	9412.57	-2.17028	3.5552e-64	3.45113e-62	Down	protein_coding	hypothetical protein, PF10937:Protein of unknown function (DUF2638)	-
gene-M419DRAFT_35694	M419DRAFT_35694	1634.09	60.8617	4.74585	8.16685e-64	7.85636e-62	Up	protein_coding	MFS general substrate transporter && O59700.1 RecName: Full=Uncharacterized transporter C36.03c && PF07690:Major Facilitator Superfamily	MFS_1
gene-M419DRAFT_93755	M419DRAFT_93755	138.4	2155.96	-3.96218	9.69983e-64	9.24775e-62	Down	protein_coding	NADP-specific glutamate dehydrogenase && Q96VJ7.1 RecName: Full=NADP-specific glutamate dehydrogenase; Short=NADP-GDH; AltName: Full=NADP-dependent glutamate dehydrogenase && PF00208:Glutamate/Leucine/Phenylalanine/Valine dehydrogenase|PF02812:Glu/Leu/Phe/Val dehydrogenase, dimerisation domain	-
gene-M419DRAFT_23689	M419DRAFT_23689	647.991	4351.94	-2.74773	2.04711e-63	1.93443e-61	Down	protein_coding	Six-hairpin glycosidase && Q05031.1 RecName: Full=Mannan endo-1,6-alpha-mannosidase DFG5; AltName: Full=Endo-alpha-1->6-D-mannanase DFG5; Flags: Precursor && PF03663:Glycosyl hydrolase family 76	-
gene-M419DRAFT_130795	M419DRAFT_130795	1150.29	15301.7	-3.73398	2.51302e-63	2.35386e-61	Down	protein_coding	pali-domain-containing protein, PF06687:SUR7/PalI family	-
gene-M419DRAFT_25648	M419DRAFT_25648	6237.36	24531.8	-1.9757	7.42307e-63	6.89248e-61	Down	protein_coding	heat shock protein 70 && P78695.3 RecName: Full=78 kDa glucose-regulated protein homolog; Short=GRP-78; AltName: Full=Immunoglobulin heavy chain-binding protein homolog; Short=BiP; Flags: Precursor && PF00012:Hsp70 protein	HSP70
gene-M419DRAFT_46978	M419DRAFT_46978	142.171	2811.49	-4.30506	5.97053e-62	5.49597e-60	Down	protein_coding	hypothetical protein	-
gene-M419DRAFT_95062	M419DRAFT_95062	181.825	5095.01	-4.81013	2.8729e-61	2.62195e-59	Down	protein_coding	general substrate transporter && P53387.1 RecName: Full=Hexose transporter 2 && PF00083:Sugar (and other) transporter	Sugar_tr
gene-M419DRAFT_139450	M419DRAFT_139450	3369.34	409.838	3.0392	3.87392e-61	3.50557e-59	Up	protein_coding	dicarboxylic amino acid permease && P53388.1 RecName: Full=Dicarboxylic amino acid permease && PF00324:Amino acid permease	AA_permease
gene-M419DRAFT_112350	M419DRAFT_112350	215.074	2534.54	-3.55852	3.95208e-61	3.54624e-59	Down	protein_coding	meiotically up-regulated protein && Q9USG8.1 RecName: Full=Meiotically up-regulated gene 190 protein && PF00168:C2 domain	C2
gene-M419DRAFT_102778	M419DRAFT_102778	38623.4	10603.9	1.86485	2.5454e-60	2.26498e-58	Up	protein_coding	amino-acid permease inda1 && P34054.1 RecName: Full=Amino-acid permease inda1 && PF00324:Amino acid permease	AA_permease
gene-M419DRAFT_111105	M419DRAFT_111105	899.833	9806.4	-3.44644	4.61443e-59	4.07214e-57	Down	protein_coding	FAD/NAD(P)-binding domain-containing protein && Q93TJ5.1 RecName: Full=4-hydroxyacetophenone monooxygenase; Short=HAPMO; AltName: Full=Baeyer-Villiger monooxygenase; Short=BVMO && PF07992:Pyridine nucleotide-disulphide oxidoreductase	Pyr_redox_2
gene-M419DRAFT_32321	M419DRAFT_32321	1639.46	49.3545	5.05469	2.86732e-58	2.50961e-56	Up	protein_coding	alpha/beta-hydrolase && Q9HDX3.1 RecName: Full=AB hydrolase superfamily protein B1A11.02 && PF07859:alpha/beta hydrolase fold	Abhydrolase_3
gene-M419DRAFT_5793	M419DRAFT_5793	2655.77	214.404	3.63012	3.68728e-58	3.20104e-56	Up	protein_coding	putative ABC ATPase && Q8K268.1 RecName: Full=ATP-binding cassette sub-family F member 3 && PF12848:ABC transporter|PF00005:ABC transporter	ABC_tran
gene-M419DRAFT_12593	M419DRAFT_12593	1291.05	37.5985	5.10168	3.26294e-57	2.80982e-55	Up	protein_coding	aminoglycoside acetyltransferase && O32003.1 RecName: Full=SPBc2 prophage-derived aminoglycoside N(3')-acetyltransferase-like protein YokD && PF02522:Aminoglycoside 3-N-acetyltransferase	-
gene-M419DRAFT_80795	M419DRAFT_80795	4691.77	607.525	2.9488	5.1702e-57	4.41659e-55	Up	protein_coding	hypothetical protein	-
gene-M419DRAFT_69330	M419DRAFT_69330	2645.01	14549.6	-2.45948	5.31158e-57	4.50135e-55	Down	protein_coding	MFS general substrate transporter , PF07690:Major Facilitator Superfamily	MFS_1
gene-M419DRAFT_115921	M419DRAFT_115921	1509.8	10442.7	-2.78998	7.64312e-57	6.42624e-55	Down	protein_coding	Cerato-platanin && O74238.1 RecName: Full=Protein SnodProt1; Flags: Precursor && PF07249:Cerato-platanin	-
gene-M419DRAFT_96986	M419DRAFT_96986	97.1269	1681.69	-4.11423	8.19585e-57	6.83713e-55	Down	protein_coding	hypothetical protein && Q9WZ31.1 RecName: Full=Cobalt/magnesium transport protein CorA && -	-
gene-M419DRAFT_84465	M419DRAFT_84465	3446.64	350.541	3.29784	1.26533e-56	1.04738e-54	Up	protein_coding	GPI2-domain-containing protein && O59802.1 RecName: Full=Phosphatidylinositol N-acetylglucosaminyltransferase GPI2 subunit && PF06432:Phosphatidylinositol N-acetylglucosaminyltransferase	-
gene-M419DRAFT_7595	M419DRAFT_7595	200.113	3128.71	-3.96685	4.514e-56	3.70773e-54	Down	protein_coding	hypothetical protein	-
gene-M419DRAFT_7623	M419DRAFT_7623	197.129	4407.27	-4.48112	1.5269e-55	1.2446e-53	Down	protein_coding	hexose transporter-like protein && P32465.1 RecName: Full=Low-affinity glucose transporter HXT1 && PF00083:Sugar (and other) transporter	Sugar_tr
gene-M419DRAFT_12952	M419DRAFT_12952	955.538	7195.76	-2.91299	8.59887e-55	6.95596e-53	Down	protein_coding	hypothetical protein	-
gene-M419DRAFT_104242	M419DRAFT_104242	734.009	5552.3	-2.9189	1.16072e-54	9.31894e-53	Down	protein_coding	chitobiase precursor && D4AUH6.1 RecName: Full=Beta-hexosaminidase ARB_07893; AltName: Full=Beta-GlcNAcase ARB_07893; AltName: Full=Beta-N-acetylhexosaminidase ARB_07893; AltName: Full=N-acetyl-beta-glucosaminidase ARB_07893; Flags: Precursor && PF14845:beta-acetyl hexosaminidase like|PF00728:Glycosyl hydrolase family 20, catalytic domain	Glyco_hydro_20
gene-M419DRAFT_102618	M419DRAFT_102618	415.216	3046.82	-2.87537	1.75423e-54	1.39788e-52	Down	protein_coding	hypothetical protein && Q9USG8.1 RecName: Full=Meiotically up-regulated gene 190 protein && PF00168:C2 domain	C2
gene-M419DRAFT_78645	M419DRAFT_78645	3463.78	422.311	3.03557	3.93879e-54	3.11544e-52	Up	protein_coding	hypothetical protein && Q55DQ2.1 RecName: Full=ABC transporter G family member 11; AltName: Full=ABC transporter ABCG.11 && PF00005:ABC transporter|PF01061:ABC-2 type transporter|PF06422:CDR ABC transporter	ABC2_membrane
gene-M419DRAFT_84543	M419DRAFT_84543	4336.93	706.735	2.61756	3.98275e-54	3.12705e-52	Up	protein_coding	SIS domain-containing protein && Q8ZMJ9.2 RecName: Full=Arabinose 5-phosphate isomerase GutQ; Short=API; Short=G-API; AltName: Full=Phosphosugar aldol-ketol isomerase && PF01380:SIS domain	SIS
gene-M419DRAFT_90302	M419DRAFT_90302	721.053	4181	-2.53551	2.92044e-53	2.25975e-51	Down	protein_coding	alpha-glucuronidase && Q99024.1 RecName: Full=Alpha-glucuronidase; AltName: Full=Alpha-glucosiduronase; AltName: Full=GLRI; Flags: Precursor && PF07477:Glycosyl hydrolase family 67 C-terminus|PF07488:Glycosyl hydrolase family 67 middle domain|PF03648:Glycosyl hydrolase family 67 N-terminus	-
gene-M419DRAFT_34569	M419DRAFT_34569	2910.56	19129.3	-2.71643	2.90286e-53	2.25975e-51	Down	protein_coding	hypothetical protein && P79073.1 RecName: Full=Hydrophobin-2; AltName: Full=Hydrophobin II; Short=HFBII; Flags: Precursor && PF06766:Fungal hydrophobin	-
gene-M419DRAFT_133866	M419DRAFT_133866	6523.71	1288.52	2.33987	4.96158e-53	3.8115e-51	Up	protein_coding	tRNA ligase && Q10313.2 RecName: Full=tRNA ligase 1 && PF08303:tRNA ligase kinase domain|PF09511:RNA ligase|PF08302:Fungal tRNA ligase phosphodiesterase domain	-
gene-M419DRAFT_113118	M419DRAFT_113118	3309.49	416.362	2.99074	7.82489e-53	5.96815e-51	Up	protein_coding	hypothetical protein	-
gene-M419DRAFT_124498	M419DRAFT_124498	158.976	2931.26	-4.20351	1.02876e-52	7.79085e-51	Down	protein_coding	hypothetical protein , PF13136:Protein of unknown function (DUF3984)	-
gene-M419DRAFT_104881	M419DRAFT_104881	656.198	4000.43	-2.60817	1.48197e-52	1.1144e-50	Down	protein_coding	ABC-2 type transporter && P41820.1 RecName: Full=Brefeldin A resistance protein && PF14510:ABC-transporter extracellular N-terminal|PF00005:ABC transporter|PF06422:CDR ABC transporter|PF01061:ABC-2 type transporter	ABC2_membrane
gene-M419DRAFT_34769	M419DRAFT_34769	1164.91	6419.64	-2.46241	1.73568e-52	1.29605e-50	Down	protein_coding	DNAJ heat shock family protein && Q09912.2 RecName: Full=Protein psi1; AltName: Full=Protein psi && PF00226:DnaJ domain|PF01556:DnaJ C terminal domain	DnaJ_C
gene-M419DRAFT_118629	M419DRAFT_118629	678.183	10260.1	-3.91883	1.98515e-51	1.47204e-49	Down	protein_coding	hypothetical protein	-
gene-M419DRAFT_105765	M419DRAFT_105765	2354.79	241.738	3.28445	3.65417e-51	2.69098e-49	Up	protein_coding	hypothetical protein	-
gene-M419DRAFT_119478	M419DRAFT_119478	424.098	3763.54	-3.14902	8.60648e-51	6.29452e-49	Down	protein_coding	hypothetical protein	-
gene-M419DRAFT_37103	M419DRAFT_37103	5217.96	976.343	2.41791	3.36938e-49	2.4475e-47	Up	protein_coding	hypothetical protein	-
gene-M419DRAFT_137130	M419DRAFT_137130	226.832	3242.9	-3.83638	7.41761e-49	5.35171e-47	Down	protein_coding	putative lipase && P9WK86.1 RecName: Full=Carboxylesterase NlhH >P9WK87.1 RecName: Full=Carboxylesterase NlhH && PF07859:alpha/beta hydrolase fold	Abhydrolase_3
gene-M419DRAFT_122470	M419DRAFT_122470	0	433147	-21.2169	1.06556e-48	7.63627e-47	Down	protein_coding	Exoglucanase 2 && P07987.1 RecName: Full=Exoglucanase 2; AltName: Full=1,4-beta-cellobiohydrolase; AltName: Full=Exocellobiohydrolase II; Short=CBHII; AltName: Full=Exoglucanase II; Flags: Precursor && PF01341:Glycosyl hydrolases family 6|PF00734:Fungal cellulose binding domain	-
gene-M419DRAFT_31758	M419DRAFT_31758	2020.73	3.49677	9.15323	1.18546e-48	8.43888e-47	Up	protein_coding	hypothetical protein	-
gene-M419DRAFT_122090	M419DRAFT_122090	1904.76	7867.41	-2.04629	1.34112e-48	9.48377e-47	Down	protein_coding	hypothetical protein	-
gene-M419DRAFT_143037	M419DRAFT_143037	3467.56	388.388	3.15857	1.36066e-48	9.55865e-47	Up	protein_coding	hypothetical protein , PF01636:Phosphotransferase enzyme family	APH
gene-M419DRAFT_26039	M419DRAFT_26039	539.306	3545.29	-2.71643	3.57326e-48	2.49381e-46	Down	protein_coding	hypothetical protein	-
gene-M419DRAFT_141809	M419DRAFT_141809	603.773	5845.23	-3.27572	5.94073e-48	4.11916e-46	Down	protein_coding	hypothetical protein && P53252.1 RecName: Full=Sphingolipid long chain base-responsive protein PIL1 && PF13805:Eisosome component PIL1	-
gene-M419DRAFT_122983	M419DRAFT_122983	11496.6	42311.5	-1.87983	6.11738e-48	4.21428e-46	Down	protein_coding	hypothetical protein	-
gene-M419DRAFT_108979	M419DRAFT_108979	122.027	2119.24	-4.11896	1.02634e-46	7.02516e-45	Down	protein_coding	hypothetical protein	-
gene-M419DRAFT_137795	M419DRAFT_137795	15146.1	44045.6	-1.54004	1.09956e-46	7.47841e-45	Down	protein_coding	putative MFS transporter , PF07690:Major Facilitator Superfamily	MFS_1
gene-M419DRAFT_104839	M419DRAFT_104839	1882.21	8306.54	-2.14199	1.12165e-46	7.58034e-45	Down	protein_coding	hypothetical protein && Q7D9A2.1 RecName: Full=KsdD-like steroid dehydrogenase MT0809 && PF00890:FAD binding domain	-
gene-M419DRAFT_123709	M419DRAFT_123709	5326.46	1177.02	2.17815	1.69055e-46	1.13533e-44	Up	protein_coding	hypothetical protein	-
gene-M419DRAFT_83358	M419DRAFT_83358	2544.23	297.268	3.09779	5.10854e-46	3.40931e-44	Up	protein_coding	hypothetical protein	-
gene-M419DRAFT_91519	M419DRAFT_91519	105.114	1953.85	-4.21456	2.05627e-45	1.36378e-43	Down	protein_coding	nagb/rpia/CoA transferase-like protein , PF01008:Initiation factor 2 subunit family|PF00293:NUDIX domain	NUDIX
gene-M419DRAFT_25663	M419DRAFT_25663	9665.34	2491.99	1.95547	2.93649e-45	1.93554e-43	Up	protein_coding	hypothetical protein	-
gene-M419DRAFT_70483	M419DRAFT_70483	3469.37	454.973	2.93037	3.24456e-45	2.12548e-43	Up	protein_coding	hypothetical protein	-
gene-M419DRAFT_98439	M419DRAFT_98439	493.8	3753.42	-2.92623	3.62733e-45	2.36175e-43	Down	protein_coding	RCC1/BLIP-II && P21827.1 RecName: Full=Guanine nucleotide exchange factor SRM1; AltName: Full=Pheromone response pathway component SRM1; AltName: Full=Pre-mRNA-processing protein 20; AltName: Full=Regulator of chromosome condensation; AltName: Full=Suppressor of receptor mutations 1; AltName: Full=mRNA transport protein 1 && PF00415:Regulator of chromosome condensation (RCC1) repeat	-
gene-M419DRAFT_124725	M419DRAFT_124725	3002.98	21569.3	-2.84462	6.20872e-45	4.01798e-43	Down	protein_coding	UPF0057-domain-containing protein && Q4HXT6.2 RecName: Full=Plasma membrane proteolipid 3 && -	-
gene-M419DRAFT_113180	M419DRAFT_113180	2719.2	11509.7	-2.0817	7.10544e-45	4.57059e-43	Down	protein_coding	phosphoglycerate kinase && P14228.1 RecName: Full=Phosphoglycerate kinase && PF00162:Phosphoglycerate kinase	-
gene-M419DRAFT_119457	M419DRAFT_119457	3659.14	15797.8	-2.11014	3.82886e-44	2.44818e-42	Down	protein_coding	hypothetical protein	-
gene-M419DRAFT_82375	M419DRAFT_82375	1005.13	8144.64	-3.01882	4.04172e-44	2.5689e-42	Down	protein_coding	hypothetical protein && Q06003.3 RecName: Full=Protein goliath; AltName: Full=Protein g1; Flags: Precursor && PF02225:PA domain|PF13639:Ring finger domain	-
gene-M419DRAFT_23314	M419DRAFT_23314	22871.5	6207.52	1.88147	9.57859e-44	6.05208e-42	Up	protein_coding	elongation factor 3 && O93796.2 RecName: Full=Elongation factor 3; Short=EF-3 && PF00005:ABC transporter	ABC_tran
gene-M419DRAFT_135327	M419DRAFT_135327	612.703	6322.9	-3.36779	1.05836e-43	6.64775e-42	Down	protein_coding	hypothetical protein && A4QT54.2 RecName: Full=Mitochondrial distribution and morphology protein 34 && -	-
gene-M419DRAFT_135691	M419DRAFT_135691	13002.7	3522.39	1.88413	1.39361e-43	8.7023e-42	Up	protein_coding	hypothetical protein && P46468.2 RecName: Full=Putative cell division cycle ATPase && PF00004:ATPase family associated with various cellular activities (AAA)	AAA
gene-M419DRAFT_142507	M419DRAFT_142507	1114.32	4779.82	-2.10085	1.43921e-43	8.93479e-42	Down	protein_coding	alpha/beta-hydrolase , PF00561:alpha/beta hydrolase fold	Abhydrolase_1
gene-M419DRAFT_125145	M419DRAFT_125145	3113.88	10767.6	-1.79	2.73471e-43	1.68793e-41	Down	protein_coding	hypothetical protein && Q7SA44.1 RecName: Full=Mannitol-1-phosphate 5-dehydrogenase; Short=M1PDH; Short=MPD; Short=MPDH && PF01232:Mannitol dehydrogenase Rossmann domain|PF08125:Mannitol dehydrogenase C-terminal domain	Mannitol_dh_C
gene-M419DRAFT_139298	M419DRAFT_139298	551.501	6396.56	-3.53648	2.80777e-43	1.72306e-41	Down	protein_coding	hypothetical protein	-
gene-M419DRAFT_91294	M419DRAFT_91294	182.4	2245.44	-3.62277	6.55299e-43	3.99845e-41	Down	protein_coding	hypothetical protein , PF14378:PAP2 superfamily	-
gene-M419DRAFT_72489	M419DRAFT_72489	0	156817	-19.7511	2.02472e-42	1.2284e-40	Down	protein_coding	endoglucanase III && P07982.1 RecName: Full=Endoglucanase EG-II; Short=EGLII; AltName: Full=Cellulase; AltName: Full=Endo-1,4-beta-glucanase; Flags: Precursor && PF00150:Cellulase (glycosyl hydrolase family 5)|PF00734:Fungal cellulose binding domain	-
gene-M419DRAFT_124777	M419DRAFT_124777	9669.93	41511.5	-2.10195	2.06604e-42	1.24639e-40	Down	protein_coding	hypothetical protein	-
gene-M419DRAFT_109136	M419DRAFT_109136	1194.07	11806.8	-3.30599	2.58137e-42	1.54853e-40	Down	protein_coding	squalene epoxidase && Q9C1W3.1 RecName: Full=Probable squalene monooxygenase; AltName: Full=Squalene epoxidase; Short=SE && PF08491:Squalene epoxidase|PF01266:FAD dependent oxidoreductase	DAO
gene-M419DRAFT_101849	M419DRAFT_101849	10864.4	2591.07	2.06792	4.30942e-42	2.57073e-40	Up	protein_coding	putative aspartic endopeptidase && Q8NKB6.1 RecName: Full=Probable aspartic-type endopeptidase opsB; AltName: Full=Oryzapsin B; Flags: Precursor && PF00026:Eukaryotic aspartyl protease	Asp
gene-M419DRAFT_25543	M419DRAFT_25543	1050.29	24.3297	5.43028	4.58068e-42	2.71736e-40	Up	protein_coding	hypothetical protein	-
gene-M419DRAFT_37499	M419DRAFT_37499	1015.31	5.53047	7.50875	2.5833e-41	1.52401e-39	Up	protein_coding	hypothetical protein	-
gene-M419DRAFT_35301	M419DRAFT_35301	2223.53	190.917	3.54105	4.16131e-41	2.44145e-39	Up	protein_coding	hypothetical protein	-
gene-M419DRAFT_121593	M419DRAFT_121593	17559.1	50139.4	-1.51371	4.55849e-41	2.65987e-39	Down	protein_coding	glyceraldehyde-3-phosphate dehydrogenase && P17730.3 RecName: Full=Glyceraldehyde-3-phosphate dehydrogenase 2; Short=GAPDH2 && PF02800:Glyceraldehyde 3-phosphate dehydrogenase, C-terminal domain|PF00044:Glyceraldehyde 3-phosphate dehydrogenase, NAD binding domain	-
gene-M419DRAFT_101557	M419DRAFT_101557	441.118	2740.73	-2.6356	5.64705e-41	3.27713e-39	Down	protein_coding	hypothetical protein && O14142.1 RecName: Full=Protein sym1 && PF04117:Mpv17 / PMP22 family	Mpv17_PMP22
gene-M419DRAFT_32223	M419DRAFT_32223	35775.1	11364.3	1.65444	6.11235e-41	3.52798e-39	Up	protein_coding	hypothetical protein	-
gene-M419DRAFT_100547	M419DRAFT_100547	426.424	3227.76	-2.92062	1.60521e-40	9.21526e-39	Down	protein_coding	hypothetical protein , PF07264:Etoposide-induced protein 2.4 (EI24)	-
gene-M419DRAFT_24207	M419DRAFT_24207	732.121	4974.48	-2.76483	1.96342e-40	1.12114e-38	Down	protein_coding	uricase && P33282.1 RecName: Full=Uricase; AltName: Full=Urate oxidase && PF01014:Uricase	-
gene-M419DRAFT_74552	M419DRAFT_74552	1304.7	3.07543	8.73989	3.58629e-40	2.03694e-38	Up	protein_coding	hypothetical protein	-
gene-M419DRAFT_102433	M419DRAFT_102433	105.316	2012.59	-4.25414	4.1482e-40	2.34362e-38	Down	protein_coding	flavohemoglobin && Q7TTP2.1 RecName: Full=Flavohemoprotein; AltName: Full=Flavohemoglobin; AltName: Full=Hemoglobin-like protein; AltName: Full=Nitric oxide dioxygenase; Short=NO oxygenase; Short=NOD >Q7WHW5.1 RecName: Full=Flavohemoprotein; AltName: Full=Flavohemoglobin; AltName: Full=Hemoglobin-like protein; AltName: Full=Nitric oxide dioxygenase; Short=NO oxygenase; Short=NOD && PF00042:Globin…	NAD_binding_1
gene-M419DRAFT_55114	M419DRAFT_55114	1162.2	49.0808	4.56373	5.19812e-40	2.92134e-38	Up	protein_coding	P-loop containing nucleoside triphosphate hydrolase protein , PF00004:ATPase family associated with various cellular activities (AAA)	AAA
gene-M419DRAFT_24869	M419DRAFT_24869	1057.3	5896.66	-2.47929	6.42848e-40	3.59389e-38	Down	protein_coding	ras GEF && Q54PQ4.1 RecName: Full=Ras guanine nucleotide exchange factor A; Short=Aimless; AltName: Full=RasGEF domain-containing protein A && PF00617:RasGEF domain|PF00618:RasGEF N-terminal motif	-
gene-M419DRAFT_89013	M419DRAFT_89013	1296.8	80.5534	4.00783	7.71447e-40	4.29037e-38	Up	protein_coding	hypothetical protein	-
gene-M419DRAFT_124993	M419DRAFT_124993	150.798	3536.96	-4.55046	1.43407e-39	7.93418e-38	Down	protein_coding	hypothetical protein	-
gene-M419DRAFT_89512	M419DRAFT_89512	260.925	2133.92	-3.03228	3.1197e-39	1.71712e-37	Down	protein_coding	NAD(P)-binding protein && O42909.1 RecName: Full=Zinc-type alcohol dehydrogenase-like protein C16A3.02c && PF08240:Alcohol dehydrogenase GroES-like domain|PF13602:Zinc-binding dehydrogenase	ADH_N
gene-M419DRAFT_23223	M419DRAFT_23223	6243.72	1665.14	1.90665	5.05977e-39	2.77068e-37	Up	protein_coding	hypothetical protein && Q2H922.1 RecName: Full=Actin cytoskeleton-regulatory complex protein PAN1 && PF12763:Cytoskeletal-regulatory complex EF hand	-
gene-M419DRAFT_116127	M419DRAFT_116127	105.044	1739.3	-4.05132	2.10777e-38	1.14831e-36	Down	protein_coding	ATP-binding cassette transporter ABC1 && O74676.1 RecName: Full=ABC transporter CDR4 && PF00005:ABC transporter|PF14510:ABC-transporter extracellular N-terminal|PF01061:ABC-2 type transporter|PF06422:CDR ABC transporter	ABC2_membrane
gene-M419DRAFT_97259	M419DRAFT_97259	195.333	1688.06	-3.11111	2.22152e-38	1.20413e-36	Down	protein_coding	general substrate transporter && P23585.1 RecName: Full=High-affinity glucose transporter HXT2 && PF00083:Sugar (and other) transporter	Sugar_tr
gene-M419DRAFT_122856	M419DRAFT_122856	184.688	2372.79	-3.6822	2.92951e-38	1.57987e-36	Down	protein_coding	hypothetical protein	-
gene-M419DRAFT_138833	M419DRAFT_138833	3708.85	849.737	2.12591	3.61513e-38	1.93982e-36	Up	protein_coding	mitochondrial carrier && P32332.1 RecName: Full=Mitochondrial oxaloacetate transport protein; AltName: Full=Mitochondrial carrier protein PMT && PF00153:Mitochondrial carrier protein	Mito_carr
gene-M419DRAFT_121290	M419DRAFT_121290	10937.8	3558.69	1.61989	6.13923e-38	3.27773e-36	Up	protein_coding	hypothetical protein	-
gene-M419DRAFT_45579	M419DRAFT_45579	70.8808	1227.97	-4.11434	1.06785e-37	5.67288e-36	Down	protein_coding	MFS general substrate transporter && Q6GM59.1 RecName: Full=Monocarboxylate transporter 12; Short=MCT 12; AltName: Full=Solute carrier family 16 member 12 && PF07690:Major Facilitator Superfamily	MFS_1
gene-M419DRAFT_67924	M419DRAFT_67924	1836.58	216.637	3.08328	1.96521e-37	1.03884e-35	Up	protein_coding	hydrolase && P54168.1 RecName: Full=Uncharacterized protein YpgQ && PF01966:HD domain	HD
gene-M419DRAFT_103853	M419DRAFT_103853	2084.43	304.21	2.77637	3.156e-37	1.66009e-35	Up	protein_coding	hypothetical protein , PF05729:NACHT domain|PF12796:Ankyrin repeats (3 copies)	NACHT
gene-M419DRAFT_27031	M419DRAFT_27031	496.617	2886.39	-2.53919	5.8094e-37	3.04082e-35	Down	protein_coding	beta-Ala-His dipeptidase && P38149.1 RecName: Full=Probable di- and tripeptidase DUG2; AltName: Full=Deficient in utilization of glutathione protein 2; AltName: Full=GSH degradosomal complex subunit DUG2 && PF01546:Peptidase family M20/M25/M40	Peptidase_M20
gene-M419DRAFT_111778	M419DRAFT_111778	6863.55	21278.2	-1.63231	7.65528e-37	3.98747e-35	Down	protein_coding	protein disulfide isomerase && P55059.1 RecName: Full=Protein disulfide-isomerase; Short=PDI; Flags: Precursor && PF00085:Thioredoxin|PF13848:Thioredoxin-like domain	-
gene-M419DRAFT_102774	M419DRAFT_102774	10094.3	3253.1	1.63371	7.79666e-37	4.04139e-35	Up	protein_coding	MFS general substrate transporter && Q9URX1.1 RecName: Full=UNC93-like protein C922.05c && PF07690:Major Facilitator Superfamily	MFS_1
gene-M419DRAFT_118070	M419DRAFT_118070	215.322	2556.77	-3.56863	1.84831e-36	9.53443e-35	Down	protein_coding	glycoside hydrolase && Q5AUX2.1 RecName: Full=Alpha-L-arabinofuranosidase axhA-2; AltName: Full=Arabinoxylan arabinofuranohydrolase axhA-2; Flags: Precursor && PF03664:Glycosyl hydrolase family 62	-
gene-M419DRAFT_36339	M419DRAFT_36339	3121.56	13051.5	-2.06393	2.21467e-36	1.13693e-34	Down	protein_coding	hypothetical protein	-
gene-M419DRAFT_97355	M419DRAFT_97355	4128.82	15812.2	-1.93732	3.19017e-36	1.62989e-34	Down	protein_coding	ankyrin , PF12796:Ankyrin repeats (3 copies)	-
gene-M419DRAFT_113236	M419DRAFT_113236	971.114	4069.83	-2.06724	4.32323e-36	2.19826e-34	Down	protein_coding	hypothetical protein	-
gene-M419DRAFT_126873	M419DRAFT_126873	102.831	1386.98	-3.75221	6.97043e-36	3.5275e-34	Down	protein_coding	gated mechanosensitive channel && A0A097ZPE6.1 RecName: Full=Anditomin synthesis protein L && PF01741:Large-conductance mechanosensitive channel, MscL	-
gene-M419DRAFT_69061	M419DRAFT_69061	877.438	3892.04	-2.14907	9.25448e-36	4.66129e-34	Down	protein_coding	FAS1 domain-containing protein , PF02469:Fasciclin domain	-
gene-M419DRAFT_115870	M419DRAFT_115870	13968.9	4319.97	1.69305	1.84866e-35	9.26758e-34	Up	protein_coding	MFS general substrate transporter && P39980.1 RecName: Full=Siderophore iron transporter 1; AltName: Full=Ferrioxamine B permease; AltName: Full=Siderophore iron transporter ARN3 && PF07690:Major Facilitator Superfamily	MFS_1
gene-M419DRAFT_125133	M419DRAFT_125133	113.168	36584	-8.3374	2.30109e-35	1.14818e-33	Down	protein_coding	hypothetical protein , PF11563:Protoglobin	-
gene-M419DRAFT_130794	M419DRAFT_130794	430.589	6230.65	-3.85565	4.53766e-35	2.25364e-33	Down	protein_coding	hypothetical protein	-
gene-M419DRAFT_138519	M419DRAFT_138519	3112.41	11615.3	-1.90006	6.10992e-35	3.02045e-33	Down	protein_coding	general substrate transporter && A2QQV6.1 RecName: Full=Probable quinate permease; AltName: Full=Quinate transporter && PF00083:Sugar (and other) transporter	Sugar_tr
gene-M419DRAFT_11060	M419DRAFT_11060	96.6115	1972.86	-4.35429	6.18845e-35	3.04517e-33	Down	protein_coding	PAF acetylhydrolase && P70683.1 RecName: Full=Platelet-activating factor acetylhydrolase; Short=PAF acetylhydrolase; AltName: Full=1-alkyl-2-acetylglycerophosphocholine esterase; AltName: Full=2-acetyl-1-alkylglycerophosphocholine esterase; AltName: Full=LDL-associated phospholipase A2; Short=LDL-PLA(2); AltName: Full=PAF 2-acylhydrolase; Flags: Precursor && PF03403:Platelet-activating factor ace…	PAF-AH_p_II
gene-M419DRAFT_97200	M419DRAFT_97200	2863.72	448.208	2.67575	7.9736e-35	3.9056e-33	Up	protein_coding	homeobox-domain-containing protein , PF00046:Homeobox domain	Homeobox
gene-M419DRAFT_95266	M419DRAFT_95266	8756.75	1891.71	2.21054	1.02788e-34	5.01175e-33	Up	protein_coding	hypothetical protein	-
gene-M419DRAFT_92850	M419DRAFT_92850	2858.54	573.549	2.31715	1.25426e-34	6.08772e-33	Up	protein_coding	hypothetical protein	-
gene-M419DRAFT_122636	M419DRAFT_122636	9392.99	35928.5	-1.93553	1.51518e-34	7.32088e-33	Down	protein_coding	hypothetical protein , PF12273:Chitin synthesis regulation, resistance to Congo red	-
gene-M419DRAFT_129373	M419DRAFT_129373	1907.54	231.643	3.0416	1.52351e-34	7.32793e-33	Up	protein_coding	U-box domain-containing protein , PF14624:VWA / Hh protein intein-like|PF13519:von Willebrand factor type A domain|PF14623:Hint-domain	-
gene-M419DRAFT_124027	M419DRAFT_124027	6848.7	21645.1	-1.66021	1.79131e-34	8.57738e-33	Down	protein_coding	hypothetical protein , PF00397:WW domain	WW
gene-M419DRAFT_110431	M419DRAFT_110431	455.954	2590.69	-2.50632	1.82327e-34	8.69147e-33	Down	protein_coding	aspartyl-tRNA synthetase && P04802.3 RecName: Full=Aspartate--tRNA ligase, cytoplasmic; AltName: Full=Aspartyl-tRNA synthetase; Short=AspRS && PF09924:Uncharacterized conserved protein (DUF2156)|PF00152:tRNA synthetases class II (D, K and N)	tRNA-synt_2
gene-M419DRAFT_73642	M419DRAFT_73642	25.8011	969.324	-5.22616	2.84746e-34	1.35134e-32	Down	protein_coding	putative secretory lipase && D4AX63.1 RecName: Full=Lipase A; Flags: Precursor && PF03583:Secretory lipase	-
gene-M419DRAFT_25194	M419DRAFT_25194	819.376	6198.28	-2.91971	4.4643e-34	2.10928e-32	Down	protein_coding	phosphoglycerate mutase-like protein && Q99288.1 RecName: Full=Broad-range acid phosphatase DET1; AltName: Full=Decreased ergosterol transport protein 1 && PF00300:Histidine phosphatase superfamily (branch 1)	-
gene-M419DRAFT_25045	M419DRAFT_25045	787.19	3512.85	-2.15778	9.22735e-34	4.34051e-32	Down	protein_coding	BAR-domain-containing protein && Q59LF3.1 RecName: Full=Regulator of cytoskeleton and endocytosis RVS167 && PF00018:SH3 domain|PF03114:BAR domain	SH3_1
gene-M419DRAFT_90939	M419DRAFT_90939	1717.12	204.46	3.06971	1.15001e-33	5.38588e-32	Up	protein_coding	hypothetical protein && Q0CCX4.2 RecName: Full=Sulochrin halogenase; AltName: Full=Geodin synthesis protein L && PF04820:Tryptophan halogenase|PF00891:O-methyltransferase	-
gene-M419DRAFT_5076	M419DRAFT_5076	1737.47	192.705	3.17275	1.30324e-33	6.07686e-32	Up	protein_coding	putative ADP-ribosylglycohydrolase , PF03747:ADP-ribosylglycohydrolase	-
gene-M419DRAFT_115937	M419DRAFT_115937	4839.18	1020.18	2.24619	1.35602e-33	6.29547e-32	Up	protein_coding	putative NADP(+)-dependent dehydrogenase && P31808.3 RecName: Full=Uncharacterized oxidoreductase YciK && PF00106:short chain dehydrogenase	adh_short
gene-M419DRAFT_102509	M419DRAFT_102509	2175.27	311.576	2.80325	1.67547e-33	7.74487e-32	Up	protein_coding	sulfatase domain protein && O32206.1 RecName: Full=Lipoteichoic acid synthase-like YvgJ; Contains: RecName: Full=Uncharacterized protein YvgJ; Contains: RecName: Full=Processed uncharacterized protein YvgJ && PF00884:Sulfatase	Sulfatase
gene-M419DRAFT_76405	M419DRAFT_76405	19589.9	7151.57	1.45382	1.78266e-33	8.20485e-32	Up	protein_coding	D-isomer specific 2-hydroxyacid dehydrogenase && Q07103.1 RecName: Full=Formate dehydrogenase; Short=FDH; AltName: Full=NAD-dependent formate dehydrogenase && PF02826:D-isomer specific 2-hydroxyacid dehydrogenase, NAD binding domain|PF00389:D-isomer specific 2-hydroxyacid dehydrogenase, catalytic domain	2-Hacid_dh_C
gene-M419DRAFT_102440	M419DRAFT_102440	1504.35	185.984	3.01593	1.83085e-33	8.39048e-32	Up	protein_coding	NAD(P)-binding protein && P37769.2 RecName: Full=2-dehydro-3-deoxy-D-gluconate 5-dehydrogenase; AltName: Full=2-deoxy-D-gluconate 3-dehydrogenase; AltName: Full=2-keto-3-deoxygluconate 5-dehydrogenase; AltName: Full=2-keto-3-deoxygluconate oxidoreductase; Short=KDG oxidoreductase; AltName: Full=20-ketosteroid reductase && PF00106:short chain dehydrogenase	adh_short
gene-M419DRAFT_97249	M419DRAFT_97249	680.555	5058.97	-2.89456	2.57674e-33	1.17583e-31	Down	protein_coding	hypothetical protein , PF01498:Transposase	Transposase_5
gene-M419DRAFT_51868	M419DRAFT_51868	1284.15	128.941	3.31574	3.78753e-33	1.72099e-31	Up	protein_coding	hypothetical protein	-
gene-M419DRAFT_76558	M419DRAFT_76558	598.306	5185	-3.11483	3.83883e-33	1.73691e-31	Down	protein_coding	hypothetical protein && P78962.1 RecName: Full=Transcription factor atf21 && PF00170:bZIP transcription factor	bZIP_1
gene-M419DRAFT_100921	M419DRAFT_100921	2549.84	12853.5	-2.33362	3.88303e-33	1.74949e-31	Down	protein_coding	hypothetical protein && Q9UUD1.1 RecName: Full=Sterol regulatory element-binding protein 1; Contains: RecName: Full=Processed sterol regulatory element-binding protein 1 && PF00010:Helix-loop-helix DNA-binding domain|PF09427:Domain of unknown function (DUF2014)	HLH
gene-M419DRAFT_135660	M419DRAFT_135660	3222.11	10618.4	-1.72037	6.58814e-33	2.9558e-31	Down	protein_coding	hypothetical protein && P34227.1 RecName: Full=Mitochondrial peroxiredoxin PRX1; AltName: Full=1-Cys PRX; AltName: Full=Mitochondrial thiol peroxidase; Short=mTPx; AltName: Full=Thioredoxin reductase && PF00578:AhpC/TSA family|PF10417:C-terminal domain of 1-Cys peroxiredoxin|PF13415:Galactose oxidase, central domain	-
gene-M419DRAFT_135457	M419DRAFT_135457	8749.85	2499.67	1.80742	6.61676e-33	2.95622e-31	Up	protein_coding	hypothetical protein && Q9HGL2.1 RecName: Full=Uncharacterized calcium-binding protein C800.10c && PF12763:Cytoskeletal-regulatory complex EF hand	-
gene-M419DRAFT_74964	M419DRAFT_74964	1081.41	66.3672	4.02531	6.66057e-33	2.9634e-31	Up	protein_coding	kinase-like protein , PF00069:Protein kinase domain	Pkinase
gene-M419DRAFT_25505	M419DRAFT_25505	4128.52	859.876	2.26321	8.74458e-33	3.87446e-31	Up	protein_coding	putative ABC bile acid transporter && P32386.2 RecName: Full=ATP-dependent bile acid permease && PF00005:ABC transporter|PF00664:ABC transporter transmembrane region	ABC_tran
gene-M419DRAFT_90847	M419DRAFT_90847	1315.28	6083.19	-2.20971	9.39812e-33	4.14682e-31	Down	protein_coding	glycoside hydrolase , PF02055:O-Glycosyl hydrolase family 30	Glyco_hydro_30
gene-M419DRAFT_96157	M419DRAFT_96157	580.356	5283.22	-3.18698	1.00461e-32	4.4145e-31	Down	protein_coding	hypothetical protein	-
gene-M419DRAFT_111030	M419DRAFT_111030	1224.75	5496.54	-2.16626	1.61996e-32	7.08931e-31	Down	protein_coding	serine threonine protein kinase SNF1 && P06782.1 RecName: Full=Carbon catabolite-derepressing protein kinase && PF08587:Ubiquitin associated domain (UBA)|PF16579:Adenylate sensor of SNF1-like protein kinase|PF00069:Protein kinase domain	Pkinase
gene-M419DRAFT_112038	M419DRAFT_112038	4017.28	855.447	2.23171	1.79303e-32	7.81467e-31	Up	protein_coding	pescadillo && Q7SFC2.1 RecName: Full=Pescadillo homolog; AltName: Full=Nucleolar protein 7 homolog && PF06732:Pescadillo N-terminus	-
gene-M419DRAFT_26737	M419DRAFT_26737	1331.92	126.683	3.39345	2.81561e-32	1.22216e-30	Up	protein_coding	HET-domain-containing protein , PF06985:Heterokaryon incompatibility protein (HET)	-
gene-M419DRAFT_25382	M419DRAFT_25382	5400.25	1287.09	2.0691	2.91005e-32	1.25804e-30	Up	protein_coding	hypothetical protein	-
gene-M419DRAFT_136031	M419DRAFT_136031	4589.5	1214.11	1.91833	3.01624e-32	1.29869e-30	Up	protein_coding	hypothetical protein	-
gene-M419DRAFT_141046	M419DRAFT_141046	2786.52	8806.83	-1.66019	3.98282e-32	1.70797e-30	Down	protein_coding	hypothetical protein && P87216.1 RecName: Full=Protein vip1 && PF00076:RNA recognition motif. (a.k.a. RRM, RBD, or RNP domain)	RRM_1
gene-M419DRAFT_135904	M419DRAFT_135904	2725.14	7866.56	-1.52945	4.09318e-32	1.74828e-30	Down	protein_coding	PLP-dependent transferase && O42652.1 RecName: Full=Aspartate aminotransferase, cytoplasmic; AltName: Full=Transaminase A && PF00155:Aminotransferase class I and II	Aminotran_1_2
gene-M419DRAFT_9579	M419DRAFT_9579	630.32	3314.84	-2.39517	5.79017e-32	2.46325e-30	Down	protein_coding	hypothetical protein && I1S4T3.3 RecName: Full=Conidiophore development regulator abaA && PF01285:TEA/ATTS domain family	TEA
gene-M419DRAFT_73072	M419DRAFT_73072	1383.43	84.3985	4.03519	6.66209e-32	2.82293e-30	Up	protein_coding	hypothetical protein	-
novel.488	-	91.3632	1826.02	-4.32226	1.64499e-31	6.94277e-30	Down	-		-
gene-M419DRAFT_80332	M419DRAFT_80332	734.485	3071.87	-2.06441	1.81296e-31	7.62159e-30	Down	protein_coding	Metallo-hydrolase/oxidoreductase && A0A097ZPE4.1 RecName: Full=Cytochrome P450 monooxygenase andK; AltName: Full=Anditomin synthesis protein K; Flags: Precursor && PF00753:Metallo-beta-lactamase superfamily	Lactamase_B
gene-M419DRAFT_123040	M419DRAFT_123040	1121.3	6018.9	-2.42434	1.97299e-31	8.26178e-30	Down	protein_coding	ATP synthase protein 9 precursor && P00842.1 RecName: Full=ATP synthase subunit 9, mitochondrial; AltName: Full=Lipid-binding protein; Flags: Precursor && PF00137:ATP synthase subunit C	-
gene-M419DRAFT_133145	M419DRAFT_133145	128.679	2898.34	-4.49151	2.52835e-31	1.0546e-29	Down	protein_coding	hypothetical protein	-
gene-M419DRAFT_118181	M419DRAFT_118181	6451.63	21384.4	-1.72881	3.23263e-31	1.34311e-29	Down	protein_coding	hypothetical protein , PF04568:Mitochondrial ATPase inhibitor, IATP	-
gene-M419DRAFT_96554	M419DRAFT_96554	2757.06	504.382	2.4507	3.38562e-31	1.40123e-29	Up	protein_coding	hypothetical protein , PF00170:bZIP transcription factor	bZIP_1
gene-M419DRAFT_5086	M419DRAFT_5086	3631.44	23578.3	-2.69891	5.18777e-31	2.1388e-29	Down	protein_coding	hypothetical protein	-
gene-M419DRAFT_12488	M419DRAFT_12488	1310.68	105.654	3.63408	5.67319e-31	2.32994e-29	Up	protein_coding	hypothetical protein	-
gene-M419DRAFT_123334	M419DRAFT_123334	768.957	3821.77	-2.31356	6.75115e-31	2.76202e-29	Down	protein_coding	diacylglycerol acyltransferase type 2A && Q96UY2.1 RecName: Full=Diacylglycerol O-acyltransferase 2A; AltName: Full=Diglyceride acyltransferase 2A; AltName: Full=MrDGAT2A && PF03982:Diacylglycerol acyltransferase	-
gene-M419DRAFT_39091	M419DRAFT_39091	1423.51	7299.64	-2.35864	7.00344e-31	2.8543e-29	Down	protein_coding	hypothetical protein , PF13417:Glutathione S-transferase, N-terminal domain	-
gene-M419DRAFT_130653	M419DRAFT_130653	22.9669	917.377	-5.32576	7.74353e-31	3.14393e-29	Down	protein_coding	hypothetical protein	-
gene-M419DRAFT_6901	M419DRAFT_6901	1149.68	1.98394	9.14691	7.88511e-31	3.18929e-29	Up	protein_coding	hypothetical protein	-
gene-M419DRAFT_125275	M419DRAFT_125275	1503.26	5636.48	-1.90651	8.21641e-31	3.31075e-29	Down	protein_coding	hypothetical protein	-
gene-M419DRAFT_121953	M419DRAFT_121953	171.174	1647.61	-3.26704	8.43878e-31	3.38757e-29	Down	protein_coding	hypothetical protein	-
gene-M419DRAFT_120965	M419DRAFT_120965	408.619	6489.67	-3.98857	8.67542e-31	3.46952e-29	Down	protein_coding	hypothetical protein	-
gene-M419DRAFT_117066	M419DRAFT_117066	3887.13	1054.39	1.88227	8.81845e-31	3.51356e-29	Up	protein_coding	hypothetical protein	-
gene-M419DRAFT_125191	M419DRAFT_125191	671.229	2932.91	-2.12728	1.00415e-30	3.98599e-29	Down	protein_coding	hypothetical protein && G0S6T0.1 RecName: Full=Nucleoporin POM33; AltName: Full=Nuclear pore protein POM33; AltName: Full=Pore membrane protein of 33 kDa && PF03661:Uncharacterised protein family (UPF0121)	-
gene-M419DRAFT_102202	M419DRAFT_102202	250.743	2455.07	-3.29239	1.03062e-30	4.07593e-29	Down	protein_coding	putative acyl-CoA sterol acyltransferase && Q9UU82.1 RecName: Full=Probable sterol O-acyltransferase 2; AltName: Full=Sterol-ester synthase 2 && PF03062:MBOAT, membrane-bound O-acyltransferase family	MBOAT
gene-M419DRAFT_91288	M419DRAFT_91288	1297.32	154.015	3.07448	1.0677e-30	4.20696e-29	Up	protein_coding	alpha/beta-hydrolase && O62761.1 RecName: Full=Cholinesterase; AltName: Full=Acylcholine acylhydrolase; AltName: Full=Butyrylcholine esterase; AltName: Full=Choline esterase II; AltName: Full=Pseudocholinesterase; Flags: Precursor && PF00135:Carboxylesterase family	COesterase
gene-M419DRAFT_123975	M419DRAFT_123975	47555.9	19209.3	1.30784	1.1017e-30	4.32497e-29	Up	protein_coding	hypothetical protein && P11115.2 RecName: Full=Cross-pathway control protein 1 && PF00170:bZIP transcription factor	bZIP_1
gene-M419DRAFT_25640	M419DRAFT_25640	5900.34	1318.47	2.16179	1.42683e-30	5.58085e-29	Up	protein_coding	elongation factor 3 && Q08972.1 RecName: Full=[NU+] prion formation protein 1 && PF00005:ABC transporter	ABC_tran
gene-M419DRAFT_100832	M419DRAFT_100832	3333.48	470.746	2.82379	1.6991e-30	6.62155e-29	Up	protein_coding	hypothetical protein	-
gene-M419DRAFT_110434	M419DRAFT_110434	958.574	6587.52	-2.7804	1.93455e-30	7.51169e-29	Down	protein_coding	glycoside hydrolase && B0XXF8.1 RecName: Full=Probable glucan endo-1,3-beta-glucosidase eglC; AltName: Full=Endo-1,3-beta-glucanase eglC; AltName: Full=Laminarinase eglC; Flags: Precursor && -	-
gene-M419DRAFT_125876	M419DRAFT_125876	20367.4	55831.2	-1.45482	2.95826e-30	1.1445e-28	Down	protein_coding	hypothetical protein , PF12855:Life-span regulatory factor	-
gene-M419DRAFT_36063	M419DRAFT_36063	1028.08	66.0952	3.95935	3.0028e-30	1.15754e-28	Up	protein_coding	P-loop containing nucleoside triphosphate hydrolase protein && Q9P7T8.1 RecName: Full=Uncharacterized helicase C694.02 && PF00271:Helicase conserved C-terminal domain|PF00270:DEAD/DEAH box helicase	DEAD
gene-M419DRAFT_137739	M419DRAFT_137739	18537.6	6660.46	1.4768	3.03116e-30	1.16427e-28	Up	protein_coding	heat shock protein 70 && P87222.2 RecName: Full=Heat shock protein SSB1 && PF00012:Hsp70 protein	HSP70
gene-M419DRAFT_39450	M419DRAFT_39450	1887.21	228.594	3.04584	3.20438e-30	1.22639e-28	Up	protein_coding	MFS general substrate transporter , PF07690:Major Facilitator Superfamily	MFS_1
gene-M419DRAFT_135602	M419DRAFT_135602	2898.93	376.405	2.94488	4.49548e-30	1.71438e-28	Up	protein_coding	hypothetical protein , PF13810:Domain of unknown function (DUF4185)	-
gene-M419DRAFT_81999	M419DRAFT_81999	452.503	2220.47	-2.29491	6.85612e-30	2.60533e-28	Down	protein_coding	hypothetical protein && O93870.1 RecName: Full=Fluconazole resistance protein 1 && PF00172:Fungal Zn(2)-Cys(6) binuclear cluster domain	Zn_clus
gene-M419DRAFT_98860	M419DRAFT_98860	2106.2	377.5	2.48025	7.66462e-30	2.90223e-28	Up	protein_coding	hypothetical protein	-
gene-M419DRAFT_39097	M419DRAFT_39097	9577.29	2523.06	1.92456	1.01049e-29	3.81274e-28	Up	protein_coding	NAC-domain-containing protein && Q7SDU4.2 RecName: Full=Nascent polypeptide-associated complex subunit beta; Short=NAC-beta; AltName: Full=Beta-NAC; AltName: Full=Nascent poypeptide complex protein 2 && PF01849:NAC domain	-
gene-M419DRAFT_121678	M419DRAFT_121678	835.087	3759.86	-2.1706	1.10468e-29	4.15346e-28	Down	protein_coding	L-xylulose reductase && Q8NK50.1 RecName: Full=NADP-dependent mannitol dehydrogenase; Short=MtDH; AltName: Full=Mannitol 2-dehydrogenase [NADP(+)] && PF00106:short chain dehydrogenase	adh_short
gene-M419DRAFT_59380	M419DRAFT_59380	4536.07	741.99	2.61165	1.42544e-29	5.34064e-28	Up	protein_coding	Pkinase-domain-containing protein && Q7Z8E9.3 RecName: Full=Serine/threonine-protein kinase MST20 && PF00069:Protein kinase domain|PF00786:P21-Rho-binding domain	Pkinase
gene-M419DRAFT_110941	M419DRAFT_110941	1937.19	5848.41	-1.59401	1.70045e-29	6.34875e-28	Down	protein_coding	transketolase && Q12630.1 RecName: Full=Transketolase; Short=TK && PF02779:Transketolase, pyrimidine binding domain|PF02780:Transketolase, C-terminal domain|PF00456:Transketolase, thiamine diphosphate binding domain	-
gene-M419DRAFT_101064	M419DRAFT_101064	4210.31	16480	-1.96874	1.73205e-29	6.44418e-28	Down	protein_coding	hypothetical protein && Q9UUD1.1 RecName: Full=Sterol regulatory element-binding protein 1; Contains: RecName: Full=Processed sterol regulatory element-binding protein 1 && PF00010:Helix-loop-helix DNA-binding domain	HLH
gene-M419DRAFT_85720	M419DRAFT_85720	113.429	2307.68	-4.34863	1.79489e-29	6.6548e-28	Down	protein_coding	kinesin related protein 1 && P28739.3 RecName: Full=Kinesin-like protein klpA && PF00225:Kinesin motor domain	Kinesin
gene-M419DRAFT_135659	M419DRAFT_135659	1780.25	6700.66	-1.9121	1.99032e-29	7.35387e-28	Down	protein_coding	putative patatin family phospholipase && P36165.1 RecName: Full=Lipase 4; AltName: Full=Triacylglycerol lipase 4 && PF01734:Patatin-like phospholipase|PF11815:Domain of unknown function (DUF3336)	-
gene-M419DRAFT_140803	M419DRAFT_140803	352.049	2246.32	-2.67314	2.13291e-29	7.8535e-28	Down	protein_coding	D-galacturonic acid reductase && Q3ZFI7.1 RecName: Full=D-galacturonate reductase; AltName: Full=D-galacturonic acid reductase && PF00248:Aldo/keto reductase family	Aldo_ket_red
gene-M419DRAFT_122215	M419DRAFT_122215	5839.99	21450.6	-1.87707	2.63845e-29	9.68159e-28	Down	protein_coding	hypothetical protein	-
gene-M419DRAFT_26638	M419DRAFT_26638	5423.88	1352.4	2.00361	2.9484e-29	1.07819e-27	Up	protein_coding	hypothetical protein && Q1MTM9.2 RecName: Full=Uncharacterized transcriptional regulatory protein C1327.01c && PF04082:Fungal specific transcription factor domain|PF00172:Fungal Zn(2)-Cys(6) binuclear cluster domain	Fungal_trans
novel.330	-	65.2171	1908.92	-4.86822	4.2893e-29	1.56318e-27	Down	-		-
gene-M419DRAFT_77674	M419DRAFT_77674	17.2798	655.34	-5.24156	4.49829e-29	1.63377e-27	Down	protein_coding	glutathione-dependent formaldehyde-activating enzyme	-
gene-M419DRAFT_120225	M419DRAFT_120225	531.186	4134.01	-2.95968	4.89506e-29	1.77185e-27	Down	protein_coding	hypothetical protein	-
gene-M419DRAFT_138482	M419DRAFT_138482	903.817	13.8892	6.03148	5.18445e-29	1.87026e-27	Up	protein_coding	hypothetical protein	-
gene-M419DRAFT_106991	M419DRAFT_106991	285.217	3861.01	-3.75789	6.91833e-29	2.48734e-27	Down	protein_coding	GroES-like protein && Q9P6I8.1 RecName: Full=Zinc-type alcohol dehydrogenase-like protein C1198.01 && PF08240:Alcohol dehydrogenase GroES-like domain|PF13823:Alcohol dehydrogenase GroES-associated	ADH_N
gene-M419DRAFT_111088	M419DRAFT_111088	140.943	1194.12	-3.0827	7.48771e-29	2.68301e-27	Down	protein_coding	Zn-dependent exopeptidase && Q5QHG6.1 RecName: Full=Leucine aminopeptidase 2; AltName: Full=Leucyl aminopeptidase 2; Short=LAP2; Flags: Precursor && PF02225:PA domain|PF04389:Peptidase family M28	-
novel.1336	-	127.992	1852.51	-3.85465	1.25874e-28	4.49527e-27	Down	-		-
gene-M419DRAFT_11643	M419DRAFT_11643	85.8901	1573.89	-4.198	1.38526e-28	4.9306e-27	Down	protein_coding	retrograde regulation protein && P32608.2 RecName: Full=Retrograde regulation protein 2 && PF02541:Ppx/GppA phosphatase family	-
gene-M419DRAFT_5289	M419DRAFT_5289	3365.1	770.272	2.12707	1.66844e-28	5.91881e-27	Up	protein_coding	hypothetical protein	-
gene-M419DRAFT_100746	M419DRAFT_100746	2407.37	6669.84	-1.47019	1.93078e-28	6.81176e-27	Down	protein_coding	hypothetical protein && Q9P3B2.1 RecName: Full=Respiratory supercomplex factor 2 homolog C1565.01 && -	-
gene-M419DRAFT_139559	M419DRAFT_139559	1765.44	7618.42	-2.10963	1.93291e-28	6.81176e-27	Down	protein_coding	hypothetical protein , PF13857:Ankyrin repeats (many copies)	-
gene-M419DRAFT_80148	M419DRAFT_80148	109.58	1198.27	-3.4519	2.85733e-28	1.00364e-26	Down	protein_coding	hypothetical protein , PF09056:Prokaryotic phospholipase A2	-
gene-M419DRAFT_141831	M419DRAFT_141831	2016.81	7006.05	-1.79666	2.97461e-28	1.04141e-26	Down	protein_coding	hypothetical protein	-
gene-M419DRAFT_114557	M419DRAFT_114557	289.252	1886.53	-2.70585	3.9214e-28	1.36755e-26	Down	protein_coding	hypothetical protein && Q6MV78.1 RecName: Full=FAS1 domain-containing protein NCU02579; Flags: Precursor && -	-
gene-M419DRAFT_82214	M419DRAFT_82214	25.4513	680.466	-4.73797	3.93179e-28	1.36755e-26	Down	protein_coding	hypothetical protein	-
gene-M419DRAFT_26832	M419DRAFT_26832	5509.91	1629.97	1.75705	5.00725e-28	1.73596e-26	Up	protein_coding	cysteine proteinase && Q6ZFZ4.1 RecName: Full=Calpain-type cysteine protease ADL1; AltName: Full=Phytocalpain ADL1; AltName: Full=Protein ADAXIALIZED LEAF1; AltName: Full=Protein DEFECTIVE KERNEL 1; Short=OsDEK1; AltName: Full=Protein SHOOTLESS 3; Flags: Precursor && PF00648:Calpain family cysteine protease	Peptidase_C2
gene-M419DRAFT_102206	M419DRAFT_102206	6831.68	21719.2	-1.6686	5.26222e-28	1.81844e-26	Down	protein_coding	heat shock protein 90 && O43109.1 RecName: Full=Heat shock protein 90 homolog; AltName: Full=Suppressor of vegetative incompatibility MOD-E && PF02518:Histidine kinase-, DNA gyrase B-, and HSP90-like ATPase|PF00183:Hsp90 protein	HATPase_c
gene-M419DRAFT_142517	M419DRAFT_142517	4703.57	1207.01	1.96211	6.38778e-28	2.20028e-26	Up	protein_coding	putative Serine/threonine-protein kinase nrc-2 && O42626.1 RecName: Full=Serine/threonine-protein kinase nrc-2; AltName: Full=Non-repressible conidiation protein 2 && PF00069:Protein kinase domain	Pkinase
gene-M419DRAFT_34700	M419DRAFT_34700	183.893	2096.28	-3.50972	7.27812e-28	2.4989e-26	Down	protein_coding	hypothetical protein	-
gene-M419DRAFT_68976	M419DRAFT_68976	22279.3	6988.36	1.67274	7.86905e-28	2.69313e-26	Up	protein_coding	hypothetical protein , PF07081:Protein of unknown function (DUF1349)	-
gene-M419DRAFT_89757	M419DRAFT_89757	1987.79	7701.95	-1.95387	1.35643e-27	4.62746e-26	Down	protein_coding	thiazole biosynthetic enzyme && P23618.2 RecName: Full=Thiamine thiazole synthase; AltName: Full=Stress-inducible protein sti35; AltName: Full=Thiazole biosynthetic enzyme >J9N5G7.1 RecName: Full=Thiamine thiazole synthase; AltName: Full=Stress-inducible protein sti35; AltName: Full=Thiazole biosynthetic enzyme && PF01946:Thi4 family	-
gene-M419DRAFT_86627	M419DRAFT_86627	962.151	63.5157	3.92095	1.47791e-27	5.02584e-26	Up	protein_coding	ACC deaminase && Q5KMX3.1 RecName: Full=Probable 1-aminocyclopropane-1-carboxylate deaminase; Short=ACC deaminase; Short=ACCD && PF00291:Pyridoxal-phosphate dependent enzyme	PALP
gene-M419DRAFT_76778	M419DRAFT_76778	1110.89	123.435	3.16986	1.59097e-27	5.39315e-26	Up	protein_coding	hypothetical protein , PF12340:Protein of unknown function (DUF3638)|PF12359:Protein of unknown function (DUF3645)	-
gene-M419DRAFT_103095	M419DRAFT_103095	944.12	4700.52	-2.31563	1.71485e-27	5.79469e-26	Down	protein_coding	hypothetical protein	-
gene-M419DRAFT_53480	M419DRAFT_53480	861.384	56.844	3.92126	1.9662e-27	6.62307e-26	Up	protein_coding	hypothetical protein && Q750A5.1 RecName: Full=RNA exonuclease 3 && PF00929:Exonuclease	Exonuc_X-T
gene-M419DRAFT_137680	M419DRAFT_137680	3162.7	647.331	2.28835	2.29377e-27	7.70217e-26	Up	protein_coding	hypothetical protein && Q04635.1 RecName: Full=Protein esc1 && PF00010:Helix-loop-helix DNA-binding domain	HLH
gene-M419DRAFT_4998	M419DRAFT_4998	3229.79	473.669	2.76898	3.10107e-27	1.03803e-25	Up	protein_coding	hypothetical protein	-
gene-M419DRAFT_91667	M419DRAFT_91667	74.5394	936.541	-3.65003	3.66842e-27	1.22411e-25	Down	protein_coding	exopolygalacturonase && Q0CGP0.1 RecName: Full=Probable exopolygalacturonase X; Short=ExoPG; AltName: Full=Galacturan 1,4-alpha-galacturonidase; AltName: Full=Poly(1,4-alpha-D-galacturonide)galacturonohydrolase; Flags: Precursor && PF00295:Glycosyl hydrolases family 28	-
gene-M419DRAFT_135036	M419DRAFT_135036	1116.3	95.1625	3.55271	4.60359e-27	1.53137e-25	Up	protein_coding	P-loop containing nucleoside triphosphate hydrolase protein && Q6PW23.1 RecName: Full=Interferon-induced GTP-binding protein Mx; AltName: Full=Interferon-inducible Mx protein && PF01031:Dynamin central region|PF00350:Dynamin family	-
gene-M419DRAFT_127981	M419DRAFT_127981	0	9010.11	-15.6297	4.62154e-27	1.53257e-25	Down	protein_coding	NAD-binding Rossmann fold oxidoreductase && Q07982.2 RecName: Full=Glucose--fructose oxidoreductase; Short=GFOR; Flags: Precursor && PF01408:Oxidoreductase family, NAD-binding Rossmann fold|PF02894:Oxidoreductase family, C-terminal alpha/beta domain	GFO_IDH_MocA
gene-M419DRAFT_86703	M419DRAFT_86703	210.103	2593.17	-3.62446	5.00701e-27	1.65526e-25	Down	protein_coding	hypothetical protein	-
gene-M419DRAFT_135283	M419DRAFT_135283	1989.84	5950.42	-1.58023	5.89265e-27	1.93605e-25	Down	protein_coding	calreticulin && Q6Q487.2 RecName: Full=Calnexin homolog; Flags: Precursor && PF00262:Calreticulin family	-
gene-M419DRAFT_121662	M419DRAFT_121662	2582.19	8146.22	-1.65768	5.87907e-27	1.93605e-25	Down	protein_coding	hypothetical protein	-
gene-M419DRAFT_33886	M419DRAFT_33886	91.4523	1237.32	-3.75988	6.09169e-27	1.99531e-25	Down	protein_coding	hypothetical protein && P0CB51.1 RecName: Full=Endochitinase 1; AltName: Full=CiX1; AltName: Full=Complement-fixation antigen; Short=CF-AG; Short=CF-antigen; Flags: Precursor && PF00704:Glycosyl hydrolases family 18	-
gene-M419DRAFT_139366	M419DRAFT_139366	297.369	2092.03	-2.81418	1.00255e-26	3.27377e-25	Down	protein_coding	putative sphinganine hydroxylase Sur2 && P38992.1 RecName: Full=Sphingolipid C4-hydroxylase SUR2; AltName: Full=Syringomycin response protein 2 && PF04116:Fatty acid hydroxylase superfamily	-
gene-M419DRAFT_11235	M419DRAFT_11235	184.707	1468.22	-2.99094	1.07454e-26	3.49815e-25	Down	protein_coding	hypothetical protein	-
gene-M419DRAFT_139945	M419DRAFT_139945	1340.69	99.3294	3.75506	1.23668e-26	4.01377e-25	Up	protein_coding	acyl-CoA N-acyltransferase , PF13302:Acetyltransferase (GNAT) domain	-
gene-M419DRAFT_120237	M419DRAFT_120237	264.597	4641.97	-4.13391	2.35048e-26	7.6056e-25	Down	protein_coding	hypothetical protein , PF13136:Protein of unknown function (DUF3984)	-
gene-M419DRAFT_101890	M419DRAFT_101890	2702.7	585.385	2.20721	2.56963e-26	8.28957e-25	Up	protein_coding	putative pre-rRNA processing protein Tsr1 && O13956.1 RecName: Full=Ribosome biogenesis protein tsr1 && PF08142:AARP2CN (NUC121) domain|PF04950:40S ribosome biogenesis protein Tsr1 and BMS1 C-terminal	-
gene-M419DRAFT_98788	M419DRAFT_98788	5440.73	20101.6	-1.88544	4.65884e-26	1.49841e-24	Down	protein_coding	xylanase regulator 1 && G4MZJ4.1 RecName: Full=Xylanolytic transcriptional activator xlnR homolog; AltName: Full=Xylanase regulator 1 homolog && PF00172:Fungal Zn(2)-Cys(6) binuclear cluster domain|PF04082:Fungal specific transcription factor domain	Fungal_trans
gene-M419DRAFT_141183	M419DRAFT_141183	1163.37	4690.68	-2.01176	5.89129e-26	1.8891e-24	Down	protein_coding	hypothetical protein && P40485.1 RecName: Full=Phosphatidylinositol 4,5-bisphosphate-binding protein SLM1; AltName: Full=Synthetic lethal with MSS4 protein 1; AltName: Full=TORC2 effector protein SLM1 && -	-
gene-M419DRAFT_95101	M419DRAFT_95101	2127.72	405.545	2.39108	7.09075e-26	2.26692e-24	Up	protein_coding	hypothetical protein && Q96B70.2 RecName: Full=Leukocyte receptor cluster member 9 && PF04928:Poly(A) polymerase central domain|PF03372:Endonuclease/Exonuclease/phosphatase family|PF13563:2'-5' RNA ligase superfamily	Exo_endo_phos
gene-M419DRAFT_119933	M419DRAFT_119933	2247.05	477.868	2.23321	7.51083e-26	2.39405e-24	Up	protein_coding	hypothetical protein	-
gene-M419DRAFT_84959	M419DRAFT_84959	677.93	36.6314	4.21061	8.10862e-26	2.5769e-24	Up	protein_coding	acyl-CoA N-acyltransferase , PF13508:Acetyltransferase (GNAT) domain	-
novel.84	-	599.307	20.3121	4.88241	1.3311e-25	4.21766e-24	Up	-		-
gene-M419DRAFT_124452	M419DRAFT_124452	10990.2	23733.4	-1.11072	1.34101e-25	4.23647e-24	Down	protein_coding	subtilisin-like protease && P58371.1 RecName: Full=Subtilisin-like proteinase Spm1; AltName: Full=Serine protease of Magnaporthe 1; Flags: Precursor && PF05922:Peptidase inhibitor I9|PF00082:Subtilase family	Peptidase_S8
gene-M419DRAFT_99979	M419DRAFT_99979	252.303	2560.82	-3.34428	1.77796e-25	5.60033e-24	Down	protein_coding	hypothetical protein	-
gene-M419DRAFT_102621	M419DRAFT_102621	4789.14	1472.44	1.70148	2.41107e-25	7.57217e-24	Up	protein_coding	hypothetical protein && Q9ZQ47.1 RecName: Full=Glycine-rich domain-containing protein 1; Short=AtGRDP1 && PF07173:Protein of unknown function (DUF1399)	-
gene-M419DRAFT_23302	M419DRAFT_23302	4247.34	1247.15	1.76789	2.4741e-25	7.74733e-24	Up	protein_coding	PLP-dependent transferase , PF00155:Aminotransferase class I and II	Aminotran_1_2
gene-M419DRAFT_94655	M419DRAFT_94655	1683.64	4849.07	-1.52619	4.44724e-25	1.38853e-23	Down	protein_coding	Pkinase-domain-containing protein && O94547.1 RecName: Full=Serine/threonine-protein kinase srk1; AltName: Full=Sty1-regulated kinase 1 && PF00069:Protein kinase domain	Pkinase
gene-M419DRAFT_88503	M419DRAFT_88503	641.127	15.7238	5.34872	4.72469e-25	1.47085e-23	Up	protein_coding	hypothetical protein , PF00651:BTB/POZ domain	BTB
gene-M419DRAFT_123710	M419DRAFT_123710	1705.55	212.593	3.00338	5.53097e-25	1.71685e-23	Up	protein_coding	hypothetical protein	-
gene-M419DRAFT_139111	M419DRAFT_139111	500.057	2285.6	-2.19273	5.87752e-25	1.81914e-23	Down	protein_coding	leucyl-tRNA synthetase && P15181.1 RecName: Full=Leucine--tRNA ligase, mitochondrial; AltName: Full=Leucyl-tRNA synthetase; Short=LeuRS; Flags: Precursor && PF09334:tRNA synthetases class I (M)|PF00133:tRNA synthetases class I (I, L, M and V)|PF13603:Leucyl-tRNA synthetase, Domain 2|PF08264:Anticodon-binding domain of tRNA	-
gene-M419DRAFT_24696	M419DRAFT_24696	4574.1	10919.4	-1.25529	6.24039e-25	1.92586e-23	Down	protein_coding	vacuolar protease A && Q01294.2 RecName: Full=Vacuolar protease A; Flags: Precursor && PF00026:Eukaryotic aspartyl protease	Asp
gene-M419DRAFT_37666	M419DRAFT_37666	102.238	1741.76	-4.08868	6.44977e-25	1.98475e-23	Down	protein_coding	hypothetical protein	-
gene-M419DRAFT_98965	M419DRAFT_98965	2946.48	698.396	2.07663	8.38184e-25	2.57188e-23	Up	protein_coding	hypothetical protein && G0RL42.1 RecName: Full=Developmental and secondary metabolism regulator VEL1; AltName: Full=Velvet complex subunit 1 && PF11754:Velvet factor	-
gene-M419DRAFT_34555	M419DRAFT_34555	18.4541	576.905	-4.96938	1.37073e-24	4.19389e-23	Down	protein_coding	FMN-dependent alpha-hydroxy acid dehydrogenase && Q9HDX2.1 RecName: Full=Uncharacterized lactate 2-monooxygenase PB1A11.03 && PF01070:FMN-dependent dehydrogenase	FMN_dh
gene-M419DRAFT_139998	M419DRAFT_139998	817.029	3071.49	-1.91035	2.05104e-24	6.25742e-23	Down	protein_coding	kinase-like protein && Q54RJ4.1 RecName: Full=Probable serine/threonine-protein kinase iksA; AltName: Full=Ira1 kinase suppressor protein A && PF00069:Protein kinase domain	Pkinase
gene-M419DRAFT_86431	M419DRAFT_86431	557.493	12.3017	5.50783	2.0876e-24	6.35083e-23	Up	protein_coding	P-loop containing nucleoside triphosphate hydrolase protein && Q9P2E3.2 RecName: Full=NFX1-type zinc finger-containing protein 1 && PF13087:AAA domain|PF00004:ATPase family associated with various cellular activities (AAA)|PF13086:AAA domain	AAA
gene-M419DRAFT_5410	M419DRAFT_5410	180.083	3637.61	-4.33764	2.67148e-24	8.10401e-23	Down	protein_coding	hypothetical protein	-
gene-M419DRAFT_133601	M419DRAFT_133601	322.591	2789.61	-3.11265	2.88098e-24	8.71477e-23	Down	protein_coding	hypothetical protein	-
gene-M419DRAFT_103596	M419DRAFT_103596	489.316	2074.57	-2.08388	3.11304e-24	9.39012e-23	Down	protein_coding	glutaminase GtaA && Q2U4L7.2 RecName: Full=Glutaminase A; Flags: Precursor && PF08760:Domain of unknown function (DUF1793)|PF16335:Domain of unknown function (DUF4965)	-
gene-M419DRAFT_127668	M419DRAFT_127668	1293.24	175.246	2.88401	3.31261e-24	9.96396e-23	Up	protein_coding	P-loop containing nucleoside triphosphate hydrolase protein && P32386.2 RecName: Full=ATP-dependent bile acid permease && PF00005:ABC transporter|PF00664:ABC transporter transmembrane region	ABC_tran
novel.1124	-	41.2305	1608.22	-5.28115	3.889e-24	1.16648e-22	Down	-		-
gene-M419DRAFT_37164	M419DRAFT_37164	602.382	2709.97	-2.16918	4.7604e-24	1.42385e-22	Down	protein_coding	hypothetical protein && P52890.1 RecName: Full=Transcription factor atf1; AltName: Full=Protein sss1; AltName: Full=Transcription factor mts1 && PF11787:Aft1 HRR domain|PF11786:Aft1 HRA domain|PF00170:bZIP transcription factor|PF11785:Aft1 osmotic stress response (OSM) domain	bZIP_1
gene-M419DRAFT_94461	M419DRAFT_94461	2727.99	753.684	1.85591	4.90042e-24	1.46164e-22	Up	protein_coding	cutinase-domain-containing protein && Q99034.1 RecName: Full=Acetylxylan esterase; Flags: Precursor && PF01083:Cutinase	-
gene-M419DRAFT_130687	M419DRAFT_130687	1648.44	247.171	2.73793	5.02124e-24	1.4935e-22	Up	protein_coding	acyl-CoA N-acyltransferase , PF13302:Acetyltransferase (GNAT) domain	-
gene-M419DRAFT_103498	M419DRAFT_103498	7797.59	1760.68	2.14671	6.52767e-24	1.93618e-22	Up	protein_coding	hypothetical protein	-
gene-M419DRAFT_117933	M419DRAFT_117933	4244.11	995.626	2.09203	7.35349e-24	2.17509e-22	Up	protein_coding	hypothetical protein	-
gene-M419DRAFT_86085	M419DRAFT_86085	1035.24	130.429	2.9883	1.08284e-23	3.19409e-22	Up	protein_coding	hypothetical protein	-
gene-M419DRAFT_115351	M419DRAFT_115351	678.903	2549.38	-1.90872	1.27496e-23	3.75042e-22	Down	protein_coding	phosphatidate cytidylyltransferase && Q9P381.1 RecName: Full=Putative phosphatidate cytidylyltransferase; AltName: Full=CDP-DAG synthase; AltName: Full=CDP-DG synthase; AltName: Full=CDP-diacylglycerol synthase; Short=CDS; AltName: Full=CDP-diglyceride pyrophosphorylase; AltName: Full=CDP-diglyceride synthase; AltName: Full=CTP:phosphatidate cytidylyltransferase && PF01148:Cytidylyltransferase fa…	-
gene-M419DRAFT_103797	M419DRAFT_103797	900.959	4243.04	-2.23584	1.33851e-23	3.92653e-22	Down	protein_coding	putative stress response protein && O94559.1 RecName: Full=Uncharacterized protein C23C4.05c; Flags: Precursor && PF10281:Putative stress-responsive nuclear envelope protein	-
gene-M419DRAFT_124212	M419DRAFT_124212	464.847	5171.31	-3.47631	1.42482e-23	4.16828e-22	Down	protein_coding	putative non-classical export protein , PF01284:Membrane-associating domain	-
gene-M419DRAFT_90417	M419DRAFT_90417	618.91	36.5568	4.08114	1.77641e-23	5.18266e-22	Up	protein_coding	myb superfamily protein && O13493.2 RecName: Full=Myb-like DNA-binding protein myb-1 && PF00249:Myb-like DNA-binding domain	Myb_DNA-binding
gene-M419DRAFT_139783	M419DRAFT_139783	4178.93	1289.73	1.69609	1.78695e-23	5.19918e-22	Up	protein_coding	orotidine-5'-phosphate decarboxylase && P21594.1 RecName: Full=Orotidine 5'-phosphate decarboxylase; AltName: Full=OMP decarboxylase; Short=OMPDCase; Short=OMPdecase; AltName: Full=Uridine 5'-monophosphate synthase; Short=UMP synthase && PF00215:Orotidine 5'-phosphate decarboxylase / HUMPS family	-
gene-M419DRAFT_89464	M419DRAFT_89464	2158.36	10793.3	-2.32229	1.963e-23	5.69589e-22	Down	protein_coding	hypothetical protein	-
gene-M419DRAFT_101917	M419DRAFT_101917	1222.49	4012.85	-1.715	2.14541e-23	6.20831e-22	Down	protein_coding	hypothetical protein && Q4IEA7.1 RecName: Full=Protein OS-9 homolog; Flags: Precursor && PF07915:Glucosidase II beta subunit-like protein	-
gene-M419DRAFT_34723	M419DRAFT_34723	3469.66	817.875	2.08512	2.69776e-23	7.78558e-22	Up	protein_coding	Mak16 protein && P10962.2 RecName: Full=Protein MAK16; AltName: Full=Maintenance of killer protein 16 && PF04874:Mak16 protein C-terminal region|PF01778:Ribosomal L28e protein family	-
gene-M419DRAFT_52104	M419DRAFT_52104	993.986	120.137	3.049	2.71761e-23	7.82172e-22	Up	protein_coding	MFS general substrate transporter , PF07690:Major Facilitator Superfamily	MFS_1
gene-M419DRAFT_67306	M419DRAFT_67306	886.194	4274.22	-2.26962	3.44308e-23	9.88313e-22	Down	protein_coding	inositolphosphorylceramide-B C-26 hydroxylase && Q03529.1 RecName: Full=Ceramide very long chain fatty acid hydroxylase SCS7; Short=Ceramide VLCFA hydroxylase SCS7; AltName: Full=Suppressor of calcium sensitivity 7 && PF00173:Cytochrome b5-like Heme/Steroid binding domain|PF04116:Fatty acid hydroxylase superfamily	-
gene-M419DRAFT_139928	M419DRAFT_139928	2755.01	607.052	2.18184	3.61105e-23	1.03375e-21	Up	protein_coding	t-SNARE && P32867.2 RecName: Full=Protein SSO1 && PF00804:Syntaxin|PF05739:SNARE domain	SNARE
gene-M419DRAFT_133433	M419DRAFT_133433	704.374	4421.89	-2.65053	3.66494e-23	1.04637e-21	Down	protein_coding	hypothetical protein , PF10336:Protein of unknown function (DUF2420)	-
gene-M419DRAFT_131957	M419DRAFT_131957	5772.78	15696.2	-1.44315	4.20364e-23	1.19697e-21	Down	protein_coding	hypothetical protein	-
gene-M419DRAFT_12995	M419DRAFT_12995	2136.85	480.797	2.1521	5.12184e-23	1.45455e-21	Up	protein_coding	DUF1237 domain protein && Q10449.1 RecName: Full=Meiotically up-regulated gene 157 protein && PF06824:Protein of unknown function (DUF1237)	-
gene-M419DRAFT_123443	M419DRAFT_123443	41839.1	13687	1.61204	6.07024e-23	1.71931e-21	Up	protein_coding	hypothetical protein	-
gene-M419DRAFT_107903	M419DRAFT_107903	1934.18	5409.51	-1.48375	7.04096e-23	1.98898e-21	Down	protein_coding	hypothetical protein	-
gene-M419DRAFT_123407	M419DRAFT_123407	1531.6	4949.82	-1.69226	1.1491e-22	3.23748e-21	Down	protein_coding	hypothetical protein	-
gene-M419DRAFT_85693	M419DRAFT_85693	1389.11	216.736	2.67986	1.24604e-22	3.50138e-21	Up	protein_coding	hypothetical protein && P38287.1 RecName: Full=Mannosyl phosphorylinositol ceramide synthase CSH1; AltName: Full=CSG1/SUR1 homolog 1 && PF04488:Glycosyltransferase sugar-binding region containing DXD motif	Gly_transf_sug
gene-M419DRAFT_132788	M419DRAFT_132788	892.655	3038.25	-1.7672	1.34111e-22	3.75863e-21	Down	protein_coding	bifunctional 6-phosphofructo-2-kinase/fructose-2%2C6-bisphosphate 2-phosphatase && P32604.2 RecName: Full=Fructose-2,6-bisphosphatase && PF00300:Histidine phosphatase superfamily (branch 1)|PF01591:6-phosphofructo-2-kinase	-
gene-M419DRAFT_23453	M419DRAFT_23453	481.056	2046.43	-2.08879	1.39399e-22	3.8966e-21	Down	protein_coding	sulfatase && O69787.2 RecName: Full=Choline-sulfatase && PF12411:Choline sulfatase enzyme C terminal|PF10232:Mediator of RNA polymerase II transcription complex subunit 8|PF00884:Sulfatase	Sulfatase
gene-M419DRAFT_26598	M419DRAFT_26598	3285.48	942.495	1.80153	1.57787e-22	4.39909e-21	Up	protein_coding	hypothetical protein && Q52C47.2 RecName: Full=AdoMet-dependent rRNA methyltransferase SPB1; AltName: Full=2'-O-ribose RNA methyltransferase; AltName: Full=S-adenosyl-L-methionine-dependent methyltransferase && PF11861:Domain of unknown function (DUF3381)|PF01728:FtsJ-like methyltransferase|PF07780:Spb1 C-terminal domain	-
novel.137	-	1767.66	282.142	2.64795	1.89377e-22	5.26606e-21	Up	-		-
gene-M419DRAFT_76757	M419DRAFT_76757	1525.31	282.016	2.43551	2.55409e-22	7.08377e-21	Up	protein_coding	sphingomyelin phosphodiesterase && Q04519.2 RecName: Full=Sphingomyelin phosphodiesterase; AltName: Full=Acid sphingomyelinase; Short=aSMase; Flags: Precursor && PF00149:Calcineurin-like phosphoesterase	Metallophos
gene-M419DRAFT_76722	M419DRAFT_76722	123.318	2065.86	-4.06448	3.05624e-22	8.45453e-21	Down	protein_coding	hypothetical protein , PF09362:Domain of unknown function (DUF1996)	-
gene-M419DRAFT_71638	M419DRAFT_71638	821.639	2982.01	-1.85994	3.20508e-22	8.84336e-21	Down	protein_coding	glycoside hydrolase && Q9P4V4.1 RecName: Full=Alpha-galactosidase; AltName: Full=Alpha-D-galactoside galactohydrolase; AltName: Full=MELr; AltName: Full=Melibiase; Flags: Precursor && PF16499:Alpha galactosidase A	-
gene-M419DRAFT_138334	M419DRAFT_138334	22.7592	510.209	-4.488	3.55585e-22	9.78591e-21	Down	protein_coding	sulfate permease II && P23622.3 RecName: Full=Sulfate permease 2; AltName: Full=Sulfate permease II && PF01740:STAS domain|PF00916:Sulfate permease family	Sulfate_transp
gene-M419DRAFT_133660	M419DRAFT_133660	4833.91	1286.66	1.90946	4.35673e-22	1.19592e-20	Up	protein_coding	hypothetical protein && Q9D1A0.1 RecName: Full=Thioredoxin-like protein AAED1; AltName: Full=AhpC/TSA antioxidant enzyme domain-containing protein 1 && PF13911:AhpC/TSA antioxidant enzyme	-
gene-M419DRAFT_9620	M419DRAFT_9620	378.575	1682.71	-2.15214	4.74311e-22	1.29864e-20	Down	protein_coding	hypothetical protein , PF05147:Lanthionine synthetase C-like protein	-
gene-M419DRAFT_24193	M419DRAFT_24193	11747	4832.07	1.28157	5.33221e-22	1.4562e-20	Up	protein_coding	ATP-dependent RNA helicase DBP2 && Q4IF76.2 RecName: Full=ATP-dependent RNA helicase DBP2 && PF00271:Helicase conserved C-terminal domain|PF00270:DEAD/DEAH box helicase	DEAD
gene-M419DRAFT_6577	M419DRAFT_6577	475.025	1971.82	-2.05339	5.95395e-22	1.62184e-20	Down	protein_coding	hypothetical protein	-
gene-M419DRAFT_108330	M419DRAFT_108330	0	3040.63	-14.0625	7.71877e-22	2.09723e-20	Down	protein_coding	hypothetical protein	-
gene-M419DRAFT_130101	M419DRAFT_130101	248.799	2854.63	-3.52129	8.62159e-22	2.33405e-20	Down	protein_coding	alternative oxidase && Q9C206.1 RecName: Full=Alternative oxidase, mitochondrial; Flags: Precursor && PF01786:Alternative oxidase	AOX
novel.912	-	58.2027	737.26	-3.66445	8.63409e-22	2.33405e-20	Down	-		-
gene-M419DRAFT_32680	M419DRAFT_32680	49.4738	731.279	-3.88723	1.18261e-21	3.18887e-20	Down	protein_coding	hypothetical protein , PF11309:Protein of unknown function (DUF3112)	-
gene-M419DRAFT_127187	M419DRAFT_127187	2002.74	354.237	2.49929	1.24519e-21	3.34915e-20	Up	protein_coding	beta-mannosidase && B8NW36.1 RecName: Full=Beta-mannosidase B; AltName: Full=Mannanase B; Short=Mannase B && PF00703:Glycosyl hydrolases family 2|PF02837:Glycosyl hydrolases family 2, sugar binding domain	-
gene-M419DRAFT_83816	M419DRAFT_83816	43.4432	825.706	-4.2517	1.50137e-21	4.02804e-20	Down	protein_coding	hypothetical protein , PF09365:Conserved hypothetical protein (DUF2461)	-
gene-M419DRAFT_141166	M419DRAFT_141166	5574.12	2161.47	1.36673	2.18724e-21	5.85347e-20	Up	protein_coding	translation initiation factor eIF-2A && O74965.1 RecName: Full=Eukaryotic translation initiation factor 2A; Short=eIF-2A && PF08662:Eukaryotic translation initiation factor eIF2A	-
gene-M419DRAFT_70802	M419DRAFT_70802	1236.88	3674.71	-1.57104	2.20421e-21	5.88415e-20	Down	protein_coding	hypothetical protein	-
gene-M419DRAFT_103027	M419DRAFT_103027	1315.73	186.158	2.82132	2.24937e-21	5.98972e-20	Up	protein_coding	indoleamine 2%2C3-dioxygenase-like protein , PF01231:Indoleamine 2,3-dioxygenase	-
gene-M419DRAFT_72845	M419DRAFT_72845	4596.96	1461.55	1.65315	2.55185e-21	6.77827e-20	Up	protein_coding	RNA-binding domain-containing protein && P27476.1 RecName: Full=Nuclear localization sequence-binding protein; AltName: Full=p67 && PF00076:RNA recognition motif. (a.k.a. RRM, RBD, or RNP domain)	RRM_1
gene-M419DRAFT_92897	M419DRAFT_92897	2141.73	456.862	2.22887	3.32109e-21	8.79966e-20	Up	protein_coding	homoserine acetyltransferase , PF00561:alpha/beta hydrolase fold	Abhydrolase_1
gene-M419DRAFT_70185	M419DRAFT_70185	1229.9	3944.08	-1.68109	3.68509e-21	9.73996e-20	Down	protein_coding	glycoside hydrolase family 15 Glucoamylase && P14804.3 RecName: Full=Glucoamylase; AltName: Full=1,4-alpha-D-glucan glucohydrolase; AltName: Full=Glucan 1,4-alpha-glucosidase; Flags: Precursor && PF00723:Glycosyl hydrolases family 15|PF00686:Starch binding domain	-
gene-M419DRAFT_75469	M419DRAFT_75469	1383.13	254.065	2.44503	4.37118e-21	1.15248e-19	Up	protein_coding	hypothetical protein	-
gene-M419DRAFT_75215	M419DRAFT_75215	143.688	1431.67	-3.31585	4.94477e-21	1.3005e-19	Down	protein_coding	hypothetical protein	-
gene-M419DRAFT_129918	M419DRAFT_129918	1824.39	395.755	2.20506	5.80041e-21	1.52179e-19	Up	protein_coding	U3 small nucleolar RNA associated protein && P33750.1 RecName: Full=Protein SOF1; AltName: Full=U3 small nucleolar RNA-associated protein SOF1; Short=U3 snoRNA-associated protein SOF1 && PF04158:Sof1-like domain	-
gene-M419DRAFT_98010	M419DRAFT_98010	2156.48	437.026	2.30327	5.87306e-21	1.53707e-19	Up	protein_coding	putative phosphoglycerate mutase family protein , PF12585:Protein of unknown function (DUF3759)	-
gene-M419DRAFT_136503	M419DRAFT_136503	2132.51	6254.04	-1.5522	6.45842e-21	1.68614e-19	Down	protein_coding	hypothetical protein && Q9Y7N9.1 RecName: Full=PX domain-containing protein C1450.12 && PF00787:PX domain|PF12828:PX-associated|PF12825:Domain of unknown function in PX-proteins (DUF3818)	PX
gene-M419DRAFT_125020	M419DRAFT_125020	452.145	3935.31	-3.12097	6.57043e-21	1.7112e-19	Down	protein_coding	hypothetical protein	-
gene-M419DRAFT_93264	M419DRAFT_93264	2675.69	638.059	2.06822	6.77051e-21	1.75901e-19	Up	protein_coding	NUC189-domain-containing protein && Q9HE11.2 RecName: Full=U3 small nucleolar RNA-associated protein 5; Short=U3 snoRNA-associated protein 5; AltName: Full=U3 protein 5 required for transcription && PF04003:Dip2/Utp12 Family	-
gene-M419DRAFT_94445	M419DRAFT_94445	4702.56	1382.12	1.76661	6.95744e-21	1.80319e-19	Up	protein_coding	MFS transporter-like protein && Q9US44.1 RecName: Full=Uncharacterized transporter C1002.16c && PF07690:Major Facilitator Superfamily	MFS_1
gene-M419DRAFT_73201	M419DRAFT_73201	491.214	11.8057	5.38508	8.38314e-21	2.16744e-19	Up	protein_coding	hypothetical protein	-
gene-M419DRAFT_91596	M419DRAFT_91596	140.35	1081.71	-2.94529	9.30799e-21	2.40074e-19	Down	protein_coding	nucleotide-diphospho-sugar transferase && Q00310.1 RecName: Full=Glycolipid 2-alpha-mannosyltransferase 1; AltName: Full=Alpha-1,2-mannosyltransferase 1 && PF01793:Glycolipid 2-alpha-mannosyltransferase	-
gene-M419DRAFT_82194	M419DRAFT_82194	3001.88	910.67	1.72082	9.53019e-21	2.45213e-19	Up	protein_coding	hypothetical protein , PF12511:Protein of unknown function (DUF3716)	-
gene-M419DRAFT_92891	M419DRAFT_92891	595.694	32.1925	4.21208	1.00596e-20	2.58214e-19	Up	protein_coding	hypothetical protein	-
gene-M419DRAFT_101203	M419DRAFT_101203	2443.59	518.834	2.23529	1.1351e-20	2.90662e-19	Up	protein_coding	hypothetical protein	-
gene-M419DRAFT_126155	M419DRAFT_126155	281.167	3223.23	-3.51808	1.38502e-20	3.53811e-19	Down	protein_coding	hypothetical protein , PF16541:Alternaria alternata allergen 1	-
gene-M419DRAFT_71023	M419DRAFT_71023	3054.38	986.068	1.63114	1.64656e-20	4.19618e-19	Up	protein_coding	5-aminolevulinate synthase && Q7RVY5.2 RecName: Full=5-aminolevulinate synthase, mitochondrial; AltName: Full=5-aminolevulinic acid synthase; AltName: Full=Delta-ALA synthase; AltName: Full=Delta-aminolevulinate synthase; Flags: Precursor && PF00155:Aminotransferase class I and II	Aminotran_1_2
gene-M419DRAFT_106452	M419DRAFT_106452	983.92	94.2186	3.38363	1.68216e-20	4.2767e-19	Up	protein_coding	hypothetical protein , PF00651:BTB/POZ domain	BTB
gene-M419DRAFT_131359	M419DRAFT_131359	2619.79	588.235	2.15513	2.05057e-20	5.20095e-19	Up	protein_coding	MFS toxin efflux pump && B6HJU0.1 RecName: Full=Efflux pump roqT; AltName: Full=Roquefortine/meleagrin synthesis protein T && PF07690:Major Facilitator Superfamily	MFS_1
gene-M419DRAFT_142900	M419DRAFT_142900	751.048	77.2059	3.28194	2.21812e-20	5.61259e-19	Up	protein_coding	formamidase && Q9URY7.1 RecName: Full=Putative formamidase C869.04; AltName: Full=Formamide amidohydrolase && PF03069:Acetamidase/Formamidase family	FmdA_AmdA
gene-M419DRAFT_137899	M419DRAFT_137899	2161.99	6390.24	-1.56352	3.12487e-20	7.88828e-19	Down	protein_coding	methylene-fatty-acyl-phospholipid synthase && Q7S5W9.1 RecName: Full=Phosphatidyl-N-methylethanolamine N-methyltransferase; AltName: Full=Cholineless-2; AltName: Full=Phospholipid methyltransferase; Short=PLMT && PF04191:Phospholipid methyltransferase	-
gene-M419DRAFT_79000	M419DRAFT_79000	2164.92	515.738	2.06957	3.14827e-20	7.92858e-19	Up	protein_coding	ribosomal RNA-processing protein 12 && Q12754.1 RecName: Full=Ribosomal RNA-processing protein 12 && PF08161:NUC173 domain	NUC173
gene-M419DRAFT_26906	M419DRAFT_26906	298.945	3169.93	-3.40562	3.28072e-20	8.2427e-19	Down	protein_coding	putative MFS multidrug transporter && O59738.1 RecName: Full=Uncharacterized transporter C530.02 && PF07690:Major Facilitator Superfamily	MFS_1
gene-M419DRAFT_36885	M419DRAFT_36885	63.7414	811.049	-3.67148	3.61931e-20	9.07205e-19	Down	protein_coding	laccase && Q4WQY8.1 RecName: Full=Oxidoreductase tpcJ; AltName: Full=Trypacidin synthesis protein J; Flags: Precursor && PF07732:Multicopper oxidase|PF07731:Multicopper oxidase|PF00394:Multicopper oxidase	-
gene-M419DRAFT_25316	M419DRAFT_25316	1615.52	4737.12	-1.55204	4.00081e-20	1.00048e-18	Down	protein_coding	mitochondrial phosphate carrier protein 2 && Q9FMU6.1 RecName: Full=Mitochondrial phosphate carrier protein 3, mitochondrial; AltName: Full=Mitochondrial phosphate transporter 3; Short=MPT3; AltName: Full=Phosphate transporter 3;1; Flags: Precursor && PF00153:Mitochondrial carrier protein	Mito_carr
gene-M419DRAFT_23367	M419DRAFT_23367	1099.43	142.754	2.94437	4.73733e-20	1.1819e-18	Up	protein_coding	ATPase && Q9FGM0.1 RecName: Full=ATP-dependent zinc metalloprotease FTSH 11, chloroplastic/mitochondrial; Short=AtFTSH11; Flags: Precursor && PF00004:ATPase family associated with various cellular activities (AAA)	AAA
gene-M419DRAFT_103958	M419DRAFT_103958	0	1970.01	-13.4363	4.76344e-20	1.18564e-18	Down	protein_coding	Frag1/DRAM/Sfk1 family protein && P35735.1 RecName: Full=Protein SFK1; AltName: Full=Suppressor of four kinase protein 1 && PF10277:Frag1/DRAM/Sfk1 family	-
gene-M419DRAFT_132154	M419DRAFT_132154	1596.97	356.168	2.16446	5.83279e-20	1.44843e-18	Up	protein_coding	BING4CT-domain-containing protein && Q9P4X3.1 RecName: Full=Probable U3 small nucleolar RNA-associated protein 7; Short=U3 snoRNA-associated protein 7; AltName: Full=U three protein 7 && PF08149:BING4CT (NUC141) domain	-
gene-M419DRAFT_99393	M419DRAFT_99393	6884.68	14884	-1.11234	6.01396e-20	1.48995e-18	Down	protein_coding	hypothetical protein	-
gene-M419DRAFT_85949	M419DRAFT_85949	256.975	1582.82	-2.62328	7.14283e-20	1.76554e-18	Down	protein_coding	hypothetical protein	-
gene-M419DRAFT_79488	M419DRAFT_79488	555.319	3199.97	-2.52708	7.89466e-20	1.94686e-18	Down	protein_coding	hypothetical protein && Q64612.1 RecName: Full=Receptor-type tyrosine-protein phosphatase V; Short=R-PTP-V; AltName: Full=Embryonic stem cell protein-tyrosine phosphatase; Short=ES cell phosphatase; AltName: Full=Osteotesticular protein-tyrosine phosphatase; Short=OST-PTP; Flags: Precursor && PF00102:Protein-tyrosine phosphatase|PF00581:Rhodanese-like domain	Y_phosphatase
gene-M419DRAFT_98455	M419DRAFT_98455	8703.7	18361.7	-1.07703	7.93605e-20	1.95256e-18	Down	protein_coding	hypothetical protein , PF04082:Fungal specific transcription factor domain	Fungal_trans
gene-M419DRAFT_143081	M419DRAFT_143081	440.542	1790.69	-2.02293	8.76597e-20	2.15179e-18	Down	protein_coding	chalcone isomerase && Q6BN19.1 RecName: Full=Altered inheritance of mitochondria protein 18, mitochondrial; Flags: Precursor && PF16035:Chalcone isomerase like	-
gene-M419DRAFT_39633	M419DRAFT_39633	33.4213	539.627	-4.01429	9.68136e-20	2.37104e-18	Down	protein_coding	catalase-domain-containing protein && O13289.4 RecName: Full=Peroxisomal catalase && PF00199:Catalase	Catalase
gene-M419DRAFT_104193	M419DRAFT_104193	2185.37	559.934	1.96437	1.07894e-19	2.63636e-18	Up	protein_coding	hypothetical protein	-
gene-M419DRAFT_127980	M419DRAFT_127980	0	1802.22	-13.308	1.16196e-19	2.83274e-18	Down	protein_coding	putative MFS lactose permease && P07921.1 RecName: Full=Lactose permease && PF00083:Sugar (and other) transporter	Sugar_tr
gene-M419DRAFT_122334	M419DRAFT_122334	4949.1	1807.66	1.45309	1.24765e-19	3.03471e-18	Up	protein_coding	hypothetical protein , PF12505:Protein of unknown function (DUF3712)	-
gene-M419DRAFT_13317	M419DRAFT_13317	689.262	65.9957	3.38442	1.33339e-19	3.2359e-18	Up	protein_coding	hypothetical protein , PF14441:OTT_1508-like deaminase	-
gene-M419DRAFT_142146	M419DRAFT_142146	1567.64	269.787	2.53857	1.53221e-19	3.70996e-18	Up	protein_coding	hypothetical protein , PF13632:Glycosyl transferase family group 2	-
gene-M419DRAFT_107919	M419DRAFT_107919	1821.98	4748.78	-1.38213	1.60271e-19	3.87188e-18	Down	protein_coding	Annexin && P20073.3 RecName: Full=Annexin A7; AltName: Full=Annexin VII; AltName: Full=Annexin-7; AltName: Full=Synexin && PF00191:Annexin	-
gene-M419DRAFT_137037	M419DRAFT_137037	2308.47	702.666	1.71601	1.94234e-19	4.68179e-18	Up	protein_coding	SURF6-domain-containing protein , PF04935:Surfeit locus protein 6|PF15459:60S ribosome biogenesis protein Rrp14	-
gene-M419DRAFT_113461	M419DRAFT_113461	3330.02	9271.97	-1.47725	2.21416e-19	5.32496e-18	Down	protein_coding	hypothetical protein	-
gene-M419DRAFT_7446	M419DRAFT_7446	2278.29	591.133	1.94631	2.2777e-19	5.46547e-18	Up	protein_coding	Mob1/phocein && O74558.1 RecName: Full=Maintenance of ploidy protein mob2 && PF03637:Mob1/phocein family	-
gene-M419DRAFT_9490	M419DRAFT_9490	5074.12	1812.63	1.48518	2.59542e-19	6.21387e-18	Up	protein_coding	hypothetical protein	-
gene-M419DRAFT_140798	M419DRAFT_140798	16298.4	7320.2	1.15473	2.86868e-19	6.85274e-18	Up	protein_coding	hypothetical protein	-
gene-M419DRAFT_95607	M419DRAFT_95607	3876.31	1402.16	1.46715	3.61727e-19	8.62171e-18	Up	protein_coding	acetyl-CoA acetyltransferase && Q6L8K7.1 RecName: Full=Acetyl-CoA acetyltransferase; AltName: Full=Peroxisomal acetoacetyl-CoA thiolase; Short=Thiolase && PF00108:Thiolase, N-terminal domain|PF02803:Thiolase, C-terminal domain	Thiolase_N
gene-M419DRAFT_95298	M419DRAFT_95298	352.864	2554.43	-2.85639	3.83856e-19	9.12877e-18	Down	protein_coding	hypothetical protein && Q01358.1 RecName: Full=Protein bli-3 && PF16242:Pyridoxamine 5'-phosphate oxidase like	-
gene-M419DRAFT_26473	M419DRAFT_26473	150.075	1022.53	-2.76767	3.85993e-19	9.15918e-18	Down	protein_coding	DUF1479 domain protein , PF07350:Protein of unknown function (DUF1479)	-
gene-M419DRAFT_138766	M419DRAFT_138766	3709.65	1242.43	1.57796	4.03257e-19	9.54762e-18	Up	protein_coding	hypothetical protein	-
gene-M419DRAFT_85153	M419DRAFT_85153	2987.05	10911.6	-1.86921	5.57834e-19	1.31782e-17	Down	protein_coding	putative arsenite efflux transporter , PF02040:Arsenical pump membrane protein	ArsB
gene-M419DRAFT_123486	M419DRAFT_123486	141.868	1208.76	-3.08968	5.78315e-19	1.36319e-17	Down	protein_coding	hypothetical protein	-
gene-M419DRAFT_103899	M419DRAFT_103899	717.669	2680.35	-1.90136	6.37837e-19	1.50018e-17	Down	protein_coding	beta-1%2C3-glucanosyltransferase && D4ATC3.1 RecName: Full=1,3-beta-glucanosyltransferase ARB_07487; AltName: Full=Glycolipid-anchored surface protein ARB_07487; Flags: Precursor && PF03198:Glucanosyltransferase|PF07983:X8 domain	-
gene-M419DRAFT_131184	M419DRAFT_131184	1735.63	4737.72	-1.44866	7.42356e-19	1.74217e-17	Down	protein_coding	hypothetical protein	-
gene-M419DRAFT_136619	M419DRAFT_136619	314.352	1610.98	-2.35692	8.24914e-19	1.93167e-17	Down	protein_coding	general substrate transporter && P39932.2 RecName: Full=Sugar transporter STL1 && PF00083:Sugar (and other) transporter	Sugar_tr
gene-M419DRAFT_7947	M419DRAFT_7947	265.041	2131.84	-3.00841	9.32677e-19	2.17924e-17	Down	protein_coding	hypothetical protein	-
gene-M419DRAFT_77384	M419DRAFT_77384	2502.22	702.814	1.83186	1.0788e-18	2.51516e-17	Up	protein_coding	hypothetical protein	-
gene-M419DRAFT_94809	M419DRAFT_94809	1929.64	4885.03	-1.33996	1.08582e-18	2.526e-17	Down	protein_coding	NAD(P)H-dependent D-xylose reductase xyl1 && Q876L8.1 RecName: Full=NAD(P)H-dependent D-xylose reductase xyl1; Short=XR && PF00248:Aldo/keto reductase family	Aldo_ket_red
gene-M419DRAFT_141900	M419DRAFT_141900	2965.05	980.609	1.59617	1.13734e-18	2.64012e-17	Up	protein_coding	kelch repeat protein && Q5EA50.1 RecName: Full=Rab9 effector protein with kelch motifs && PF13418:Galactose oxidase, central domain|PF00651:BTB/POZ domain|PF13854:Kelch motif	BTB
gene-M419DRAFT_140356	M419DRAFT_140356	1217.17	4952.39	-2.02434	1.14536e-18	2.65297e-17	Down	protein_coding	RNA-binding domain-containing protein && Q10193.3 RecName: Full=Pre-mRNA-splicing factor srp1 && PF00076:RNA recognition motif. (a.k.a. RRM, RBD, or RNP domain)	RRM_1
gene-M419DRAFT_98836	M419DRAFT_98836	663.391	3061.88	-2.20656	1.16236e-18	2.68652e-17	Down	protein_coding	acid protease	-
gene-M419DRAFT_100846	M419DRAFT_100846	2227.28	606.089	1.87751	1.32843e-18	3.06371e-17	Up	protein_coding	Piwi-domain-containing protein && Q7Y001.2 RecName: Full=Protein argonaute 12; Short=OsAGO12 && PF16486:N-terminal domain of argonaute|PF16488:Argonaute linker 2 domain|PF02170:PAZ domain|PF02171:Piwi domain|PF08699:Argonaute linker 1 domain	Piwi
gene-M419DRAFT_136211	M419DRAFT_136211	3111.39	705.682	2.14012	1.42001e-18	3.26786e-17	Up	protein_coding	hypothetical protein	-
gene-M419DRAFT_26458	M419DRAFT_26458	2551.89	648.221	1.97671	1.43602e-18	3.2976e-17	Up	protein_coding	hypothetical protein , PF10017:Histidine-specific methyltransferase, SAM-dependent	-
gene-M419DRAFT_108301	M419DRAFT_108301	1184.2	4420.68	-1.90053	1.58067e-18	3.62197e-17	Down	protein_coding	hypothetical protein && Q9UT67.1 RecName: Full=Inositol phosphoceramide mannosyltransferase 2; AltName: Full=IPC mannosyltransferase 2 && PF04488:Glycosyltransferase sugar-binding region containing DXD motif	Gly_transf_sug
gene-M419DRAFT_121529	M419DRAFT_121529	4517.65	1289.85	1.80856	1.62346e-18	3.71205e-17	Up	protein_coding	hypothetical protein	-
gene-M419DRAFT_123337	M419DRAFT_123337	5667.84	16395	-1.5323	1.71954e-18	3.92335e-17	Down	protein_coding	putative enolase && Q76KF9.1 RecName: Full=Enolase; AltName: Full=2-phospho-D-glycerate hydro-lyase; AltName: Full=2-phosphoglycerate dehydratase && PF00113:Enolase, C-terminal TIM barrel domain|PF03952:Enolase, N-terminal domain	-
gene-M419DRAFT_84403	M419DRAFT_84403	1430.16	307.286	2.21854	1.74429e-18	3.97134e-17	Up	protein_coding	hypothetical protein	-
gene-M419DRAFT_43649	M419DRAFT_43649	3772.72	987.284	1.93399	1.99787e-18	4.53899e-17	Up	protein_coding	hypothetical protein , PF01284:Membrane-associating domain	-
novel.380	-	1057.89	159.547	2.72967	2.23683e-18	5.07109e-17	Up	-		-
gene-M419DRAFT_140399	M419DRAFT_140399	203.82	1524.27	-2.90362	2.3197e-18	5.24782e-17	Down	protein_coding	hypothetical protein	-
gene-M419DRAFT_118517	M419DRAFT_118517	1980.42	477.669	2.05171	2.33912e-18	5.28059e-17	Up	protein_coding	hypothetical protein	-
gene-M419DRAFT_24736	M419DRAFT_24736	557.619	2244.67	-2.00952	2.5648e-18	5.77784e-17	Down	protein_coding	hypothetical protein	-
gene-M419DRAFT_24440	M419DRAFT_24440	1350.7	305.798	2.14303	2.70225e-18	6.07467e-17	Up	protein_coding	hypothetical protein && P35693.2 RecName: Full=MAT+ sexual cell fertilization-promoting factor && PF00505:HMG (high mobility group) box	HMG_box
gene-M419DRAFT_25083	M419DRAFT_25083	8374.68	3928.4	1.09208	2.73654e-18	6.13882e-17	Up	protein_coding	hypothetical protein && P78820.2 RecName: Full=Acetyl-CoA carboxylase; Short=ACC; AltName: Full=Cell untimely torn protein 6; Includes: RecName: Full=Biotin carboxylase && PF02786:Carbamoyl-phosphate synthase L chain, ATP binding domain|PF08326:Acetyl-CoA carboxylase, central region|PF01039:Carboxyl transferase domain|PF00364:Biotin-requiring enzyme|PF02785:Biotin carboxylase C-terminal domain|PF…	Carboxyl_trans
gene-M419DRAFT_120413	M419DRAFT_120413	967.086	170545	-7.46236	3.00885e-18	6.73552e-17	Down	protein_coding	hypothetical protein	-
gene-M419DRAFT_95799	M419DRAFT_95799	113.713	1044.78	-3.2008	3.13226e-18	6.99713e-17	Down	protein_coding	alcohol dehydrogenase && A1CFL1.1 RecName: Full=Alcohol dehydrogenase patD; AltName: Full=Patulin synthesis protein D && PF00107:Zinc-binding dehydrogenase|PF08240:Alcohol dehydrogenase GroES-like domain	ADH_N
gene-M419DRAFT_140198	M419DRAFT_140198	980.074	160.861	2.60744	3.19306e-18	7.11807e-17	Up	protein_coding	putative ATP-dependent RNA helicase DBP7 && Q4HZ68.1 RecName: Full=ATP-dependent RNA helicase DBP7 && PF00270:DEAD/DEAH box helicase|PF00271:Helicase conserved C-terminal domain|PF13959:Domain of unknown function (DUF4217)	DEAD
gene-M419DRAFT_24918	M419DRAFT_24918	576.737	2233.7	-1.95371	3.40266e-18	7.5695e-17	Down	protein_coding	hypothetical protein && O74441.1 RecName: Full=Choline transporter-like protein ctl1 && PF04515:Plasma-membrane choline transporter	-
gene-M419DRAFT_7778	M419DRAFT_7778	197.781	1294.52	-2.70963	3.41307e-18	7.57687e-17	Down	protein_coding	hypothetical protein , PF13840:ACT domain	-
gene-M419DRAFT_70688	M419DRAFT_70688	0	1326.06	-12.8652	3.72256e-18	8.24679e-17	Down	protein_coding	Caleosin-domain-containing protein && O22788.1 RecName: Full=Probable peroxygenase 3; Short=AtPXG3; AltName: Full=Caleosin-3; AltName: Full=Protein RESPONSIVE TO DESICCATION 20 && PF05042:Caleosin related protein	-
gene-M419DRAFT_84659	M419DRAFT_84659	2497.27	664.671	1.90974	3.74154e-18	8.27167e-17	Up	protein_coding	WD40 repeat-like protein && Q9P7C0.1 RecName: Full=Uncharacterized WD repeat-containing protein C2E1P5.05 && -	-
gene-M419DRAFT_91601	M419DRAFT_91601	264.771	2532.66	-3.2569	3.76812e-18	8.31322e-17	Down	protein_coding	hypothetical protein , PF17100:N-terminal domain of NWD NACHT-NTPase	-
novel.771	-	1925.03	453.238	2.08635	3.81968e-18	8.4096e-17	Up	-	P37515.1 RecName: Full=Probable maltose O-acetyltransferase; AltName: Full=Maltose transacetylase && PF00172:Fungal Zn(2)-Cys(6) binuclear cluster domain|PF12464:Maltose acetyltransferase	Zn_clus
gene-M419DRAFT_62269	M419DRAFT_62269	522.627	30.9268	4.07785	5.65636e-18	1.24277e-16	Up	protein_coding	hypothetical protein	-
gene-M419DRAFT_132975	M419DRAFT_132975	201.441	1342.52	-2.73717	7.95778e-18	1.74483e-16	Down	protein_coding	fructosamine kinase && Q8K274.2 RecName: Full=Ketosamine-3-kinase; AltName: Full=Fructosamine-3-kinase-related protein && PF03881:Fructosamine kinase	Fructosamin_kin
gene-M419DRAFT_134121	M419DRAFT_134121	2195.31	563.109	1.96296	1.14472e-17	2.50477e-16	Up	protein_coding	DUF663-domain-containing protein && O94653.2 RecName: Full=Ribosome biogenesis protein bms1 && PF04950:40S ribosome biogenesis protein Tsr1 and BMS1 C-terminal|PF08142:AARP2CN (NUC121) domain	-
gene-M419DRAFT_139245	M419DRAFT_139245	520.281	4621.25	-3.15147	1.23439e-17	2.69546e-16	Down	protein_coding	WLM-domain-containing protein && O94580.1 RecName: Full=Ubiquitin and WLM domain-containing metalloprotease SPCC1442.07c && PF08325:WLM domain	-
gene-M419DRAFT_81374	M419DRAFT_81374	324.28	1507.72	-2.2173	1.29194e-17	2.81538e-16	Down	protein_coding	hypothetical protein && O13912.1 RecName: Full=Uncharacterized protein C23C11.06c && PF10329:Region of unknown function (DUF2417)	-
gene-M419DRAFT_24069	M419DRAFT_24069	378.131	11.1853	5.07941	1.31595e-17	2.86185e-16	Up	protein_coding	hypothetical protein	-
gene-M419DRAFT_123406	M419DRAFT_123406	2135.23	6970.32	-1.70682	1.33038e-17	2.88736e-16	Down	protein_coding	hypothetical protein , PF05004:Interferon-related developmental regulator (IFRD)	-
gene-M419DRAFT_131978	M419DRAFT_131978	1102.01	208.207	2.40438	1.36077e-17	2.94733e-16	Up	protein_coding	hypothetical protein	-
gene-M419DRAFT_125403	M419DRAFT_125403	2478.88	7974.69	-1.68576	1.74107e-17	3.76339e-16	Down	protein_coding	DUF1761-domain-containing protein && Q9UTI9.1 RecName: Full=UPF0591 membrane protein C15E1.02c && PF08570:Protein of unknown function (DUF1761)	-
gene-M419DRAFT_10273	M419DRAFT_10273	1893.49	240.127	2.9794	2.56256e-17	5.52788e-16	Up	protein_coding	hypothetical protein , PF06094:Gamma-glutamyl cyclotransferase, AIG2-like	-
gene-M419DRAFT_46278	M419DRAFT_46278	3957.27	1514.1	1.38593	2.69852e-17	5.80944e-16	Up	protein_coding	hypothetical protein	-
gene-M419DRAFT_139813	M419DRAFT_139813	3980.72	9318.48	-1.227	2.80355e-17	6.0234e-16	Down	protein_coding	hypothetical protein , PF13600:N-terminal domain of unknown function (DUF4140)|PF13598:Domain of unknown function (DUF4139)	-
gene-M419DRAFT_72966	M419DRAFT_72966	0	1102.48	-12.5988	3.04902e-17	6.53765e-16	Down	protein_coding	rapamycin binding protein FKBP12 && Q6M981.2 RecName: Full=FK506-binding protein 1B; Short=FKBP-1B; AltName: Full=FK506-resistance protein 3; AltName: Full=Peptidyl-prolyl cis-trans isomerase fkr-3; Short=PPIase fkr-3; AltName: Full=Rapamycin-binding protein && PF00254:FKBP-type peptidyl-prolyl cis-trans isomerase	FKBP_C
gene-M419DRAFT_36248	M419DRAFT_36248	2100.27	619.238	1.7622	3.29203e-17	7.04456e-16	Up	protein_coding	hypothetical protein && P40010.1 RecName: Full=Nuclear GTP-binding protein NUG1; AltName: Full=Nuclear GTPase 1 && PF01926:50S ribosome-binding GTPase|PF08701:GNL3L/Grn1 putative GTPase	-
gene-M419DRAFT_97635	M419DRAFT_97635	995.621	165.473	2.5889	3.3093e-17	7.06734e-16	Up	protein_coding	NTPase && Q9KU27.1 RecName: Full=Non-canonical purine NTP phosphatase; AltName: Full=Non-standard purine NTP phosphatase; AltName: Full=Nucleoside-triphosphate phosphatase; Short=NTPase >C3LSV6.1 RecName: Full=Non-canonical purine NTP phosphatase; AltName: Full=Non-standard purine NTP phosphatase; AltName: Full=Nucleoside-triphosphate phosphatase; Short=NTPase && PF01931:Protein of unknown functi…	-
gene-M419DRAFT_89116	M419DRAFT_89116	463.714	3897.15	-3.07057	3.56931e-17	7.60739e-16	Down	protein_coding	hypothetical protein , PF11338:Protein of unknown function (DUF3140)	-
gene-M419DRAFT_136107	M419DRAFT_136107	454.33	1858.17	-2.03222	4.05774e-17	8.63119e-16	Down	protein_coding	hypothetical protein , PF05648:Peroxisomal biogenesis factor 11 (PEX11)	-
gene-M419DRAFT_139985	M419DRAFT_139985	539.643	2095.4	-1.95677	4.13147e-17	8.77055e-16	Down	protein_coding	Nucleotidylyl transferase && P53332.1 RecName: Full=Phosphopantetheine adenylyltransferase; Short=PPAT; AltName: Full=Coenzyme A biosynthesis protein 4; AltName: Full=Dephospho-CoA pyrophosphorylase; AltName: Full=Pantetheine-phosphate adenylyltransferase && -	-
gene-M419DRAFT_97716	M419DRAFT_97716	25.125	766.656	-4.9258	4.31196e-17	9.13553e-16	Down	protein_coding	putative thioredoxin reductase && D4APQ6.1 RecName: Full=Probable thioredoxin reductase ARB_06224; Flags: Precursor && PF07992:Pyridine nucleotide-disulphide oxidoreductase	Pyr_redox_2
gene-M419DRAFT_96104	M419DRAFT_96104	495.762	1802.54	-1.86234	4.38823e-17	9.27871e-16	Down	protein_coding	hypothetical protein	-
gene-M419DRAFT_8880	M419DRAFT_8880	0	1042.88	-12.5186	6.17245e-17	1.30256e-15	Down	protein_coding	DUF1348-domain-containing protein , PF07080:Protein of unknown function (DUF1348)	-
gene-M419DRAFT_129642	M419DRAFT_129642	119.981	922.352	-2.94364	6.51673e-17	1.3725e-15	Down	protein_coding	hypothetical protein	-
gene-M419DRAFT_98803	M419DRAFT_98803	2217.84	5845.96	-1.39813	7.06885e-17	1.48585e-15	Down	protein_coding	putative phospholipase PldA && Q09706.1 RecName: Full=Phospholipase D1; Short=PLD 1; AltName: Full=Choline phosphatase 1; AltName: Full=Phosphatidylcholine-hydrolyzing phospholipase D1 && PF13091:PLD-like domain|PF00614:Phospholipase D Active site motif	-
gene-M419DRAFT_87210	M419DRAFT_87210	2682.77	921.338	1.54198	7.47666e-17	1.56848e-15	Up	protein_coding	putative sugar 1%2C4-lactone oxidase && Q7SGY1.1 RecName: Full=Putative D-arabinono-1,4-lactone oxidase; Short=ALO; AltName: Full=L-galactono-gamma-lactone oxidase && PF04030:D-arabinono-1,4-lactone oxidase|PF01565:FAD binding domain	ALO
gene-M419DRAFT_91236	M419DRAFT_91236	9869.57	4393.6	1.16751	9.50419e-17	1.98992e-15	Up	protein_coding	C6 zinc finger domain-containing protein && O59744.1 RecName: Full=Uncharacterized transcriptional regulatory protein C530.08 && PF00172:Fungal Zn(2)-Cys(6) binuclear cluster domain	Zn_clus
gene-M419DRAFT_75755	M419DRAFT_75755	1298.37	275.518	2.23676	9.75229e-17	2.03787e-15	Up	protein_coding	MFS general substrate transporter && O94343.1 RecName: Full=Uncharacterized MFS-type transporter C1271.10c && PF07690:Major Facilitator Superfamily	MFS_1
gene-M419DRAFT_76361	M419DRAFT_76361	136.526	876.27	-2.68277	1.01911e-16	2.12541e-15	Down	protein_coding	TfdA family taurine catabolism dioxygenase TauD , PF02668:Taurine catabolism dioxygenase TauD, TfdA family	-
gene-M419DRAFT_118448	M419DRAFT_118448	550.38	2859.03	-2.37742	1.13645e-16	2.3655e-15	Down	protein_coding	hypothetical protein	-
gene-M419DRAFT_69953	M419DRAFT_69953	158.449	1747.33	-3.46396	1.16522e-16	2.42068e-15	Down	protein_coding	hypothetical protein	-
gene-M419DRAFT_133544	M419DRAFT_133544	31779.8	66887.6	-1.07364	1.30601e-16	2.70788e-15	Down	protein_coding	hypothetical protein && Q9XIH6.1 RecName: Full=Putative polyol transporter 2 && PF00083:Sugar (and other) transporter	Sugar_tr
gene-M419DRAFT_93382	M419DRAFT_93382	765.194	63.3665	3.59331	1.76128e-16	3.64309e-15	Up	protein_coding	hypothetical protein	-
gene-M419DRAFT_67878	M419DRAFT_67878	1328.26	3400.08	-1.35611	1.76389e-16	3.64309e-15	Down	protein_coding	putative arginine permease && P38090.1 RecName: Full=General amino acid permease AGP2 && PF00324:Amino acid permease	AA_permease
gene-M419DRAFT_123989	M419DRAFT_123989	3008.78	9617.07	-1.67645	1.76863e-16	3.64583e-15	Down	protein_coding	hypothetical protein	-
gene-M419DRAFT_117941	M419DRAFT_117941	2119.82	660.23	1.68291	2.44247e-16	5.02517e-15	Up	protein_coding	hypothetical protein	-
gene-M419DRAFT_26481	M419DRAFT_26481	6184.25	2893.28	1.09591	2.45915e-16	5.04976e-15	Up	protein_coding	protein MSF1 && P35200.1 RecName: Full=Protein UPS2, mitochondrial; AltName: Full=Altered inheritance rate of mitochondrion protein 30; AltName: Full=Genetic interactor of prohibitins protein 1; AltName: Full=Unprocessed MGM1 protein 2 && PF04707:PRELI-like family	MSF1
gene-M419DRAFT_82914	M419DRAFT_82914	1934.35	598.277	1.69294	2.65228e-16	5.43591e-15	Up	protein_coding	WD40 repeat-like protein && O13878.3 RecName: Full=U3 small nucleolar RNA-associated protein 17; Short=U3 snoRNA-associated protein 17; AltName: Full=U3 protein 17 required for transcription && -	-
gene-M419DRAFT_140396	M419DRAFT_140396	4825.91	2047.24	1.23719	3.23575e-16	6.59376e-15	Up	protein_coding	hypothetical protein && Q4INZ9.1 RecName: Full=FK506-binding protein 4; AltName: Full=Histone proline isomerase; AltName: Full=Peptidyl-prolyl cis-trans isomerase; Short=PPIase; AltName: Full=Rotamase && PF00254:FKBP-type peptidyl-prolyl cis-trans isomerase	FKBP_C
gene-M419DRAFT_89762	M419DRAFT_89762	1212.87	280.254	2.11378	3.29095e-16	6.69348e-15	Up	protein_coding	hypothetical protein	-
gene-M419DRAFT_31828	M419DRAFT_31828	1629.2	322.139	2.33796	3.49445e-16	7.09388e-15	Up	protein_coding	hypothetical protein	-
novel.1194	-	0	828.745	-12.1872	3.87649e-16	7.85449e-15	Down	-		-
gene-M419DRAFT_132229	M419DRAFT_132229	3169.46	1106.38	1.51837	3.89388e-16	7.87478e-15	Up	protein_coding	Rxt3-domain-containing protein , PF08642:Histone deacetylation protein Rxt3	-
gene-M419DRAFT_83227	M419DRAFT_83227	1676.48	6417.06	-1.93648	4.01071e-16	8.09573e-15	Down	protein_coding	hypothetical protein	-
gene-M419DRAFT_25095	M419DRAFT_25095	1314.28	3390.64	-1.36718	4.3287e-16	8.7211e-15	Down	protein_coding	hypothetical protein && D0VKF5.1 RecName: Full=Probable beta-glucosidase A; AltName: Full=Beta-D-glucoside glucohydrolase A; AltName: Full=Cellobiase A; AltName: Full=Gentiobiase A; Flags: Precursor && PF01915:Glycosyl hydrolase family 3 C-terminal domain|PF14310:Fibronectin type III-like domain|PF00933:Glycosyl hydrolase family 3 N terminal domain	Glyco_hydro_3_C
gene-M419DRAFT_26323	M419DRAFT_26323	934.574	2620.16	-1.48741	4.97662e-16	1.00076e-14	Down	protein_coding	hypothetical protein	-
gene-M419DRAFT_77820	M419DRAFT_77820	1298.67	311.824	2.05821	5.01275e-16	1.00613e-14	Up	protein_coding	activating signal cointegrator 1 complex subunit 2 , PF02845:CUE domain	CUE
gene-M419DRAFT_82639	M419DRAFT_82639	0	834.742	-12.1977	5.5108e-16	1.10402e-14	Down	protein_coding	Pkinase-domain-containing protein && P34244.2 RecName: Full=Probable serine/threonine-protein kinase HSL1 && PF16797:Fungal kinase associated-1 domain|PF00069:Protein kinase domain	Pkinase
gene-M419DRAFT_98900	M419DRAFT_98900	1498.43	4921.02	-1.7157	6.09028e-16	1.21618e-14	Down	protein_coding	hypothetical protein && Q02953.2 RecName: Full=Heat shock factor protein; Short=HSF; AltName: Full=Heat shock transcription factor; Short=HSTF && PF00447:HSF-type DNA-binding	HSF_DNA-bind
gene-M419DRAFT_73216	M419DRAFT_73216	557.825	2362.28	-2.08234	6.09343e-16	1.21618e-14	Down	protein_coding	hypothetical protein && Q1MTP1.1 RecName: Full=THP3 homolog C2A9.11c && PF03399:SAC3/GANP/Nin1/mts3/eIF-3 p25 family	SAC3_GANP
gene-M419DRAFT_77509	M419DRAFT_77509	225.203	1449.27	-2.6868	6.86633e-16	1.36789e-14	Down	protein_coding	hypothetical protein	-
gene-M419DRAFT_112781	M419DRAFT_112781	307.38	1322	-2.10493	7.92862e-16	1.57657e-14	Down	protein_coding	d-3-phosphoglycerate dehydrogenase && O04130.2 RecName: Full=D-3-phosphoglycerate dehydrogenase 2, chloroplastic; Short=PGDH; Flags: Precursor && PF02826:D-isomer specific 2-hydroxyacid dehydrogenase, NAD binding domain|PF00389:D-isomer specific 2-hydroxyacid dehydrogenase, catalytic domain	2-Hacid_dh_C
gene-M419DRAFT_70052	M419DRAFT_70052	1736.32	525.165	1.72524	8.29898e-16	1.64715e-14	Up	protein_coding	Noc2-domain-containing protein && P39744.2 RecName: Full=Nucleolar complex protein 2 && PF03715:Noc2p family	-
gene-M419DRAFT_101635	M419DRAFT_101635	4920.5	1970.8	1.32012	8.49914e-16	1.68374e-14	Up	protein_coding	tetrapyrrole biosynthesis%2C porphobilinogen synthase && O42768.1 RecName: Full=Delta-aminolevulinic acid dehydratase; Short=ALADH; AltName: Full=Porphobilinogen synthase && PF00490:Delta-aminolevulinic acid dehydratase	-
gene-M419DRAFT_89941	M419DRAFT_89941	58.1434	560.803	-3.27078	9.40231e-16	1.85922e-14	Down	protein_coding	hypothetical protein	-
gene-M419DRAFT_123417	M419DRAFT_123417	698.822	2379.96	-1.76777	1.04111e-15	2.0549e-14	Down	protein_coding	hypothetical protein , PF05532:CsbD-like	-
gene-M419DRAFT_88681	M419DRAFT_88681	724.674	80.4555	3.1717	1.15056e-15	2.26673e-14	Up	protein_coding	hypothetical protein , PF10604:Polyketide cyclase / dehydrase and lipid transport	-
gene-M419DRAFT_69051	M419DRAFT_69051	431.774	9.27605	5.54832	1.22315e-15	2.4053e-14	Up	protein_coding	hypothetical protein	-
gene-M419DRAFT_90855	M419DRAFT_90855	472.38	40.6491	3.53871	1.40803e-15	2.76378e-14	Up	protein_coding	FAD-binding domain-containing protein && G3Y424.1 RecName: Full=FAD-dependent monooxygenase yanF; AltName: Full=Yanuthone D synthesis protein F && PF01565:FAD binding domain	FAD_binding_4
novel.90	-	0	706.357	-11.9567	1.48531e-15	2.91013e-14	Down	-		-
gene-M419DRAFT_104679	M419DRAFT_104679	1932.48	581.293	1.73333	1.55343e-15	3.03801e-14	Up	protein_coding	RNA-binding domain-containing protein && P37838.1 RecName: Full=Nucleolar protein 4; AltName: Full=Nucleolar protein NOP77 && PF00076:RNA recognition motif. (a.k.a. RRM, RBD, or RNP domain)	RRM_1
gene-M419DRAFT_137900	M419DRAFT_137900	1217.71	3555.42	-1.54562	1.62233e-15	3.16486e-14	Down	protein_coding	transporter protein smf2 && P38925.2 RecName: Full=Manganese transporter SMF1 && PF01566:Natural resistance-associated macrophage protein	-
gene-M419DRAFT_102137	M419DRAFT_102137	706.868	2181.51	-1.62563	1.62422e-15	3.16486e-14	Down	protein_coding	hypothetical protein && Q95SP2.1 RecName: Full=E3 ubiquitin-protein ligase HRD1; AltName: Full=Septin-interacting protein 3; AltName: Full=Synoviolin; Flags: Precursor && PF12678:RING-H2 zinc finger	-
gene-M419DRAFT_110083	M419DRAFT_110083	550.331	2096.63	-1.9301	1.63287e-15	3.17591e-14	Down	protein_coding	integral peroxisomal membrane peroxin && Q06169.1 RecName: Full=Peroxisomal membrane protein PEX30; AltName: Full=Peroxin-30 && PF06398:Integral peroxisomal membrane peroxin	-
gene-M419DRAFT_138652	M419DRAFT_138652	535.85	1839.63	-1.77977	1.71463e-15	3.32888e-14	Down	protein_coding	hypothetical protein && P19516.2 RecName: Full=Cytochrome c oxidase assembly protein COX11, mitochondrial; Flags: Precursor && PF04442:Cytochrome c oxidase assembly protein CtaG/Cox11	-
gene-M419DRAFT_5514	M419DRAFT_5514	1415.29	378.442	1.90311	1.73648e-15	3.36518e-14	Up	protein_coding	putative 60S ribosomal biogenesis protein Nop53 && Q9UUI4.1 RecName: Full=Uncharacterized protein C22F8.09 && PF07767:Nop53 (60S ribosomal biogenesis)	-
gene-M419DRAFT_124150	M419DRAFT_124150	1527.51	317.409	2.26722	1.78707e-15	3.45694e-14	Up	protein_coding	hypothetical protein	-
gene-M419DRAFT_105436	M419DRAFT_105436	770.505	2417.79	-1.65008	2.15664e-15	4.1643e-14	Down	protein_coding	SURF4-domain-containing protein && O74559.1 RecName: Full=Surfeit locus protein 4 homolog && PF02077:SURF4 family	SURF4
gene-M419DRAFT_37645	M419DRAFT_37645	664.908	68.7228	3.27298	2.20732e-15	4.25447e-14	Up	protein_coding	hypothetical protein	-
gene-M419DRAFT_133895	M419DRAFT_133895	969.893	197.343	2.29726	2.42889e-15	4.6731e-14	Up	protein_coding	hypothetical protein && Q9P785.1 RecName: Full=LisH domain-containing protein C1711.05 && PF05022:SRP40, C-terminal domain	-
gene-M419DRAFT_95281	M419DRAFT_95281	87.8591	5524.82	-5.97551	3.13249e-15	6.01595e-14	Down	protein_coding	putative aflatoxin efflux pump && B6HJU0.1 RecName: Full=Efflux pump roqT; AltName: Full=Roquefortine/meleagrin synthesis protein T && PF07690:Major Facilitator Superfamily	MFS_1
gene-M419DRAFT_107898	M419DRAFT_107898	801.376	2455.46	-1.6157	3.52229e-15	6.75242e-14	Down	protein_coding	cytochrome P450 51B && O14442.2 RecName: Full=Eburicol 14-alpha-demethylase; AltName: Full=CYPLI; AltName: Full=Cytochrome P450 51; AltName: Full=Cytochrome P450-14DM; AltName: Full=Cytochrome P450-LIA1; AltName: Full=Sterol 14-alpha demethylase [Erysiphe necator] && PF00067:Cytochrome P450	p450
gene-M419DRAFT_7882	M419DRAFT_7882	1412.98	3981.87	-1.49484	3.64567e-15	6.97642e-14	Down	protein_coding	heme oxygenase-like protein , PF01126:Heme oxygenase	-
gene-M419DRAFT_11249	M419DRAFT_11249	1332.86	322.864	2.04586	3.73097e-15	7.12689e-14	Up	protein_coding	Sas10/Utp3 family protein && Q1MTS0.1 RecName: Full=Uncharacterized protein C3B8.09 && PF04000:Sas10/Utp3/C1D family|PF09368:Sas10 C-terminal domain	-
gene-M419DRAFT_5724	M419DRAFT_5724	315.965	2.00882	7.28456	3.87918e-15	7.39677e-14	Up	protein_coding	hypothetical protein , PF13521:AAA domain	-
gene-M419DRAFT_130968	M419DRAFT_130968	834.43	2729.07	-1.70985	3.98075e-15	7.57691e-14	Down	protein_coding	hypothetical protein , PF11899:Protein of unknown function (DUF3419)|PF13489:Methyltransferase domain	-
gene-M419DRAFT_74816	M419DRAFT_74816	1202.3	273.357	2.13672	4.0478e-15	7.69083e-14	Up	protein_coding	DUF1445-domain-containing protein && Q09674.1 RecName: Full=UPF0317 protein C5H10.01 && PF07286:Protein of unknown function (DUF1445)	-
gene-M419DRAFT_114383	M419DRAFT_114383	2957.45	6145.53	-1.05523	4.09007e-15	7.75733e-14	Down	protein_coding	aspartate aminotransferase && P12345.2 RecName: Full=Aspartate aminotransferase, mitochondrial; Short=mAspAT; AltName: Full=Fatty acid-binding protein; Short=FABP-1; AltName: Full=Glutamate oxaloacetate transaminase 2; AltName: Full=Kynurenine aminotransferase 4; AltName: Full=Kynurenine aminotransferase IV; AltName: Full=Kynurenine--oxoglutarate transaminase 4; AltName: Full=Kynurenine--oxogluta…	Aminotran_1_2
gene-M419DRAFT_38618	M419DRAFT_38618	1470.44	331.868	2.14801	4.25773e-15	8.05375e-14	Up	protein_coding	hypothetical protein	-
gene-M419DRAFT_124294	M419DRAFT_124294	7437.51	3120.53	1.25313	4.26144e-15	8.05375e-14	Up	protein_coding	Cyanovirin-N && Q5MK11.1 RecName: Full=Cyanovirin-N homolog; Short=CV-N homolog && PF08881:CVNH domain	-
gene-M419DRAFT_58422	M419DRAFT_58422	2781.83	907.401	1.61617	4.79003e-15	9.03673e-14	Up	protein_coding	hypothetical protein	-
gene-M419DRAFT_86187	M419DRAFT_86187	3291.25	1292.21	1.34871	4.83207e-15	9.09998e-14	Up	protein_coding	zinc carboxypeptidase && A7EUC0.1 RecName: Full=Putative metallocarboxypeptidase ecm14; Flags: Precursor && PF00246:Zinc carboxypeptidase	-
gene-M419DRAFT_125460	M419DRAFT_125460	285.088	1442.66	-2.33857	4.92899e-15	9.26616e-14	Down	protein_coding	hypothetical protein , PF13409:Glutathione S-transferase, N-terminal domain	-
gene-M419DRAFT_10223	M419DRAFT_10223	390.191	1468.87	-1.9122	5.21656e-15	9.78953e-14	Down	protein_coding	Metallo-dependent phosphatase && C5BPC0.1 RecName: Full=Bis(5'-nucleosyl)-tetraphosphatase, symmetrical; AltName: Full=Ap4A hydrolase; AltName: Full=Diadenosine 5',5'''-P1,P4-tetraphosphate pyrophosphohydrolase; AltName: Full=Diadenosine tetraphosphatase && PF00149:Calcineurin-like phosphoesterase	Metallophos
novel.438	-	2166.22	670.553	1.6919	5.26771e-15	9.86817e-14	Up	-		-
gene-M419DRAFT_140865	M419DRAFT_140865	9538.01	4200.74	1.18299	5.28313e-15	9.87973e-14	Up	protein_coding	hypothetical protein , PF06985:Heterokaryon incompatibility protein (HET)	-
gene-M419DRAFT_124884	M419DRAFT_124884	2327.69	609.396	1.93379	5.71859e-15	1.06754e-13	Up	protein_coding	hypothetical protein	-
gene-M419DRAFT_42312	M419DRAFT_42312	464.357	39.5078	3.55402	8.33517e-15	1.55328e-13	Up	protein_coding	ankyrin	-
gene-M419DRAFT_67127	M419DRAFT_67127	216.11	1347.66	-2.6398	8.79635e-15	1.63637e-13	Down	protein_coding	hypothetical protein	-
gene-M419DRAFT_91730	M419DRAFT_91730	353.665	2244.27	-2.6665	8.98223e-15	1.66804e-13	Down	protein_coding	hypothetical protein && O14130.1 RecName: Full=Uncharacterized transcriptional regulatory protein C3C7.04 && PF04082:Fungal specific transcription factor domain	Fungal_trans
gene-M419DRAFT_139115	M419DRAFT_139115	1459.4	331.687	2.13714	1.06321e-14	1.971e-13	Up	protein_coding	sulfatase domain protein , PF00884:Sulfatase	Sulfatase
gene-M419DRAFT_24851	M419DRAFT_24851	7372.21	16235.1	-1.13896	1.09504e-14	2.02649e-13	Down	protein_coding	ThiJ/PfpI family protein , PF01965:DJ-1/PfpI family	DJ-1_PfpI
gene-M419DRAFT_94865	M419DRAFT_94865	2782.13	785.422	1.82459	1.23449e-14	2.2806e-13	Up	protein_coding	NGP1NT-domain-containing protein && Q7SHR8.1 RecName: Full=Nucleolar GTP-binding protein 2 && PF08153:NGP1NT (NUC091) domain|PF01926:50S ribosome-binding GTPase	-
novel.1313	-	0	563.882	-11.6316	1.33014e-14	2.45306e-13	Down	-		-
gene-M419DRAFT_115572	M419DRAFT_115572	2476.01	925.407	1.41995	1.50063e-14	2.76271e-13	Up	protein_coding	methyltransferase domain-containing protein && Q08641.3 RecName: Full=tRNA(Thr) (cytosine(32)-N(3))-methyltransferase; AltName: Full=Actin-binding protein of 140 kDa; AltName: Full=tRNA methyltransferase of 140 kDa && PF08242:Methyltransferase domain	Methyltransf_12
gene-M419DRAFT_109517	M419DRAFT_109517	653.943	2003.66	-1.61523	1.54768e-14	2.84443e-13	Down	protein_coding	fungal-specific transcription factor domain-containing protein && D7PI00.1 RecName: Full=Transcription factor vrtR1; AltName: Full=Viridicatumtoxin synthesis protein R1 && PF00172:Fungal Zn(2)-Cys(6) binuclear cluster domain|PF04082:Fungal specific transcription factor domain	Fungal_trans
gene-M419DRAFT_139112	M419DRAFT_139112	0	550.558	-11.5972	1.66201e-14	3.0493e-13	Down	protein_coding	hypothetical protein	-
gene-M419DRAFT_25878	M419DRAFT_25878	2448.25	5320.39	-1.11971	1.69074e-14	3.09669e-13	Down	protein_coding	protein disulfide-isomerase tigA precursor && Q92249.2 RecName: Full=Protein disulfide-isomerase erp38; Short=ERp38; Flags: Precursor && PF07749:Endoplasmic reticulum protein ERp29, C-terminal domain|PF00085:Thioredoxin	-
gene-M419DRAFT_70036	M419DRAFT_70036	2175.7	638.747	1.76786	1.83688e-14	3.3586e-13	Up	protein_coding	hypothetical protein	-
gene-M419DRAFT_101572	M419DRAFT_101572	2383.41	662.06	1.84782	1.97301e-14	3.60133e-13	Up	protein_coding	apses transcription factor && A8JPF9.2 RecName: Full=Cell pattern formation-associated protein STUA; AltName: Full=Stunted protein A && -	-
gene-M419DRAFT_107551	M419DRAFT_107551	5256.99	2319.22	1.18058	1.97688e-14	3.60223e-13	Up	protein_coding	methionine adenosyltransferase && P48466.1 RecName: Full=S-adenosylmethionine synthase; Short=AdoMet synthase; AltName: Full=Ethionine resistance protein 1; AltName: Full=Methionine adenosyltransferase; Short=MAT && PF02772:S-adenosylmethionine synthetase, central domain|PF02773:S-adenosylmethionine synthetase, C-terminal domain|PF00438:S-adenosylmethionine synthetase, N-terminal domain	-
novel.1071	-	72.2799	701.623	-3.27727	2.12087e-14	3.85803e-13	Down	-		-
gene-M419DRAFT_138254	M419DRAFT_138254	749.857	2518.59	-1.74822	2.1382e-14	3.88295e-13	Down	protein_coding	hypothetical protein && Q6TU48.1 RecName: Full=NADP-dependent malic enzyme; Short=NADP-ME; AltName: Full=SrfA-induced gene A protein && PF03949:Malic enzyme, NAD binding domain|PF00390:Malic enzyme, N-terminal domain	Malic_M
gene-M419DRAFT_102140	M419DRAFT_102140	6556.94	2982.1	1.1366	2.22228e-14	4.02877e-13	Up	protein_coding	hypothetical protein	-
gene-M419DRAFT_88239	M419DRAFT_88239	269.571	5.60511	5.58977	2.4062e-14	4.35481e-13	Up	protein_coding	kinesin motor domain-containing protein && A8WFU8.1 RecName: Full=Kinesin-like protein KIF22 && PF00225:Kinesin motor domain	Kinesin
gene-M419DRAFT_36853	M419DRAFT_36853	10.7511	326.656	-4.93161	2.46454e-14	4.45285e-13	Down	protein_coding	hypothetical protein	-
gene-M419DRAFT_124811	M419DRAFT_124811	2018.74	5978.2	-1.56621	2.83865e-14	5.12011e-13	Down	protein_coding	QI74 protein	-
gene-M419DRAFT_102247	M419DRAFT_102247	515.716	45.0134	3.51692	2.96974e-14	5.34754e-13	Up	protein_coding	hypothetical protein	-
gene-M419DRAFT_98569	M419DRAFT_98569	257.669	1086.73	-2.07663	3.05702e-14	5.49543e-13	Down	protein_coding	hypothetical protein && P40483.1 RecName: Full=Putative zinc metalloproteinase YIL108W && PF12044:Putative peptidase family	-
gene-M419DRAFT_8923	M419DRAFT_8923	649.131	2325.19	-1.84112	3.20167e-14	5.74579e-13	Down	protein_coding	general substrate transporter && Q0D135.1 RecName: Full=Probable quinate permease; AltName: Full=Quinate transporter && PF00083:Sugar (and other) transporter	Sugar_tr
gene-M419DRAFT_90159	M419DRAFT_90159	1530.34	423.998	1.85157	3.66978e-14	6.57482e-13	Up	protein_coding	periodic tryptophan protein 2 && Q9C270.1 RecName: Full=Periodic tryptophan protein 2 homolog && PF04003:Dip2/Utp12 Family|PF00400:WD domain, G-beta repeat	WD40
gene-M419DRAFT_72306	M419DRAFT_72306	733.828	114.086	2.6857	3.85805e-14	6.8921e-13	Up	protein_coding	nucleotide-binding domain-containing protein && P24552.1 RecName: Full=D-amino-acid oxidase; Short=DAAO; Short=DAMOX; Short=DAO && PF01266:FAD dependent oxidoreductase	DAO
gene-M419DRAFT_70199	M419DRAFT_70199	24.1349	362.917	-3.91027	3.85978e-14	6.8921e-13	Down	protein_coding	hypothetical protein	-
gene-M419DRAFT_96225	M419DRAFT_96225	2717.78	1060.85	1.35729	4.22824e-14	7.53741e-13	Up	protein_coding	Inosine/uridine-preferring nucleoside hydrolase && Q04179.2 RecName: Full=Uridine nucleosidase; AltName: Full=Uridine ribohydrolase && PF01156:Inosine-uridine preferring nucleoside hydrolase	-
gene-M419DRAFT_51570	M419DRAFT_51570	277.374	2.00882	7.09676	4.31896e-14	7.68631e-13	Up	protein_coding	hypothetical protein && Q9UV10.1 RecName: Full=Heterokaryon incompatibility protein 6, OR allele; Short=Het-6(OR) && PF06985:Heterokaryon incompatibility protein (HET)	-
gene-M419DRAFT_139914	M419DRAFT_139914	1622.94	4116.81	-1.3431	4.82195e-14	8.56719e-13	Down	protein_coding	hypothetical protein && Q6C2X0.1 RecName: Full=cAMP-dependent protein kinase regulatory subunit; Short=PKA regulatory subunit && PF16643:Unstructured region on cNMP-binding protein|PF01027:Inhibitor of apoptosis-promoting Bax1|PF00027:Cyclic nucleotide-binding domain	cNMP_binding
gene-M419DRAFT_23366	M419DRAFT_23366	1266.16	330.353	1.9386	4.91958e-14	8.72612e-13	Up	protein_coding	putative ubiE/COQ5 methyltransferase && O13871.1 RecName: Full=Uncharacterized methyltransferase C1B3.06c && PF13847:Methyltransferase domain	-
gene-M419DRAFT_80219	M419DRAFT_80219	5224.81	2380.08	1.13428	4.94719e-14	8.76055e-13	Up	protein_coding	cAMP dependent protein kinase regulatory subunit && Q86ZN7.1 RecName: Full=cAMP-dependent protein kinase regulatory subunit; Short=PKA regulatory subunit && PF00027:Cyclic nucleotide-binding domain|PF02197:Regulatory subunit of type II PKA R-subunit	cNMP_binding
gene-M419DRAFT_86248	M419DRAFT_86248	837.853	110.044	2.92892	5.18132e-14	9.15995e-13	Up	protein_coding	acyl-CoA N-acyltransferase , PF00583:Acetyltransferase (GNAT) family	Acetyltransf_1
gene-M419DRAFT_39605	M419DRAFT_39605	387.672	1497.62	-1.95012	5.23288e-14	9.23581e-13	Down	protein_coding	acyl-CoA N-acyltransferase	-
gene-M419DRAFT_90580	M419DRAFT_90580	1919.05	4572.91	-1.25281	5.34046e-14	9.41015e-13	Down	protein_coding	hypothetical protein , PF02453:Reticulon	-
gene-M419DRAFT_40992	M419DRAFT_40992	8820.36	4065.21	1.11757	5.59112e-14	9.83557e-13	Up	protein_coding	GPR/FUN34 family protein && Q5B2K4.1 RecName: Full=Acetate permease A; AltName: Full=Monocarboxylate transporter acpA && PF01184:GPR1/FUN34/yaaH family	-
gene-M419DRAFT_23392	M419DRAFT_23392	5772.35	2650.44	1.12284	6.24061e-14	1.09601e-12	Up	protein_coding	hypothetical protein && O94614.4 RecName: Full=Chitin synthase regulatory factor 4; AltName: Full=Chs four homolog 3 && PF08238:Sel1 repeat	-
gene-M419DRAFT_111326	M419DRAFT_111326	4627.63	2135.69	1.11552	6.54838e-14	1.14817e-12	Up	protein_coding	nucleolar protein NOP58-like protein && Q0CQH1.1 RecName: Full=Nucleolar protein 58 && PF01798:snoRNA binding domain, fibrillarin|PF08156:NOP5NT (NUC127) domain	-
gene-M419DRAFT_97934	M419DRAFT_97934	3900.56	1673.04	1.22117	7.07295e-14	1.23811e-12	Up	protein_coding	putative zinc metalloprotease && Q12496.1 RecName: Full=Uncharacterized protein YOL098C && PF00675:Insulinase (Peptidase family M16)|PF05193:Peptidase M16 inactive domain	-
gene-M419DRAFT_63086	M419DRAFT_63086	1265.51	288.564	2.13322	7.17724e-14	1.25431e-12	Up	protein_coding	hypothetical protein && P53883.2 RecName: Full=Nucleolar protein 13 && PF00076:RNA recognition motif. (a.k.a. RRM, RBD, or RNP domain)	RRM_1
gene-M419DRAFT_129479	M419DRAFT_129479	929.012	136.979	2.76261	7.47774e-14	1.30469e-12	Up	protein_coding	hypothetical protein	-
gene-M419DRAFT_98617	M419DRAFT_98617	1234.14	3058.34	-1.30931	8.54687e-14	1.4888e-12	Down	protein_coding	TPR-like protein && Q99615.2 RecName: Full=DnaJ homolog subfamily C member 7; AltName: Full=Tetratricopeptide repeat protein 2; Short=TPR repeat protein 2 && PF13414:TPR repeat|PF00226:DnaJ domain	DnaJ
gene-M419DRAFT_10693	M419DRAFT_10693	55.0484	1042.61	-4.24603	9.49854e-14	1.64919e-12	Down	protein_coding	hypothetical protein	-
gene-M419DRAFT_112529	M419DRAFT_112529	1124.97	289.95	1.95593	9.5234e-14	1.65083e-12	Up	protein_coding	NAD(P)-binding protein && G0RNA2.1 RecName: Full=L-xylo-3-hexulose reductase && PF00106:short chain dehydrogenase	adh_short
gene-M419DRAFT_8867	M419DRAFT_8867	687.31	2305.32	-1.74558	9.69001e-14	1.67698e-12	Down	protein_coding	putative general amino acid permease && P38090.1 RecName: Full=General amino acid permease AGP2 && PF00324:Amino acid permease	AA_permease
gene-M419DRAFT_132548	M419DRAFT_132548	1710.19	536.123	1.67332	1.00519e-13	1.7368e-12	Up	protein_coding	glucoamylase , PF04082:Fungal specific transcription factor domain|PF00172:Fungal Zn(2)-Cys(6) binuclear cluster domain	Zn_clus
gene-M419DRAFT_77999	M419DRAFT_77999	3470.94	1136.87	1.61011	1.12506e-13	1.94077e-12	Up	protein_coding	hypothetical protein	-
gene-M419DRAFT_79718	M419DRAFT_79718	278.921	6.67172	5.3924	1.17883e-13	2.03024e-12	Up	protein_coding	hypothetical protein && P40113.1 RecName: Full=Protein RTM1 && PF04479:RTA1 like protein	RTA1
gene-M419DRAFT_81479	M419DRAFT_81479	1361.67	386.675	1.81611	1.28212e-13	2.20459e-12	Up	protein_coding	putative small nucleolar ribonucleo protein complex subunit Utp15 && O94365.1 RecName: Full=U3 small nucleolar RNA-associated protein 15; Short=U3 snoRNA-associated protein 15; AltName: Full=U3 protein 15 required for transcription && PF09384:UTP15 C terminal	-
gene-M419DRAFT_79514	M419DRAFT_79514	2473.75	9925.95	-2.00458	1.36913e-13	2.35041e-12	Down	protein_coding	hypothetical protein && A0A0A7HJC7.1 RecName: Full=C2H2 type master regulator of conidiophore development brlA && -	-
gene-M419DRAFT_12465	M419DRAFT_12465	0	447.019	-11.2965	1.38439e-13	2.37279e-12	Down	protein_coding	FAD/NAD(P)-binding domain-containing protein && Q5AR56.1 RecName: Full=Monooxygenase asqM; AltName: Full=4'-methoxyviridicatin/aspoquinolone biosynthesis cluster protein asqM; AltName: Full=Aspoquinolone biosynthesis protein M && PF01494:FAD binding domain	FAD_binding_3
gene-M419DRAFT_131774	M419DRAFT_131774	2674.67	8644.57	-1.69242	1.56557e-13	2.67904e-12	Down	protein_coding	hypothetical protein	-
gene-M419DRAFT_122524	M419DRAFT_122524	492.169	1848.7	-1.9095	1.59689e-13	2.72826e-12	Down	protein_coding	hypothetical protein	-
gene-M419DRAFT_129186	M419DRAFT_129186	2019.02	516.015	1.96818	1.62734e-13	2.77583e-12	Up	protein_coding	RTA1-domain-containing protein , PF04479:RTA1 like protein	RTA1
gene-M419DRAFT_129993	M419DRAFT_129993	726.515	2060.02	-1.50369	1.9506e-13	3.32194e-12	Down	protein_coding	hypothetical protein && P36044.2 RecName: Full=Protein MNN4 && PF04991:LicD family	-
gene-M419DRAFT_121828	M419DRAFT_121828	347.046	1424.54	-2.03763	2.52808e-13	4.29854e-12	Down	protein_coding	NmrA-domain-containing protein , PF05368:NmrA-like family	NmrA
gene-M419DRAFT_13103	M419DRAFT_13103	312.752	1191.2	-1.92904	2.69235e-13	4.57057e-12	Down	protein_coding	DER1-domain-containing protein && Q9D8K3.1 RecName: Full=Derlin-3; AltName: Full=Degradation in endoplasmic reticulum protein 3; AltName: Full=Der1-like protein 3; AltName: Full=Protein IZP6 && PF04511:Der1-like family	-
gene-M419DRAFT_8750	M419DRAFT_8750	21.9348	425.733	-4.27443	2.78603e-13	4.72211e-12	Down	protein_coding	putative beta-glucosidase && B8N5S6.1 RecName: Full=Probable beta-glucosidase M; AltName: Full=Beta-D-glucoside glucohydrolase M; AltName: Full=Cellobiase M; AltName: Full=Gentiobiase M; Flags: Precursor && PF14310:Fibronectin type III-like domain|PF01915:Glycosyl hydrolase family 3 C-terminal domain|PF00933:Glycosyl hydrolase family 3 N terminal domain	Glyco_hydro_3
gene-M419DRAFT_131954	M419DRAFT_131954	680.759	98.6576	2.78578	2.9605e-13	5.00986e-12	Up	protein_coding	hypothetical protein	-
gene-M419DRAFT_70990	M419DRAFT_70990	987.124	2487.91	-1.33354	3.19183e-13	5.39278e-12	Down	protein_coding	pyridoxamine 5'-phosphate oxidase && P38075.1 RecName: Full=Pyridoxamine 5'-phosphate oxidase; AltName: Full=PNP/PMP oxidase; Short=PNPOx && PF10590:Pyridoxine 5'-phosphate oxidase C-terminal dimerisation region|PF01243:Pyridoxamine 5'-phosphate oxidase	Pyridox_oxidase
gene-M419DRAFT_128189	M419DRAFT_128189	1084.58	158.131	2.77746	3.33141e-13	5.61085e-12	Up	protein_coding	thioredoxin-like protein , PF02114:Phosducin	-
gene-M419DRAFT_70804	M419DRAFT_70804	294.38	1205.06	-2.0329	3.32889e-13	5.61085e-12	Down	protein_coding	DUF590-domain-containing protein && O13621.1 RecName: Full=Uncharacterized protein C691.05c && PF04547:Calcium-activated chloride channel	-
gene-M419DRAFT_26219	M419DRAFT_26219	2979.76	6852.57	-1.2014	3.63844e-13	6.11831e-12	Down	protein_coding	cytochrome c && Q4HVX7.3 RecName: Full=Cytochrome c && PF00034:Cytochrome c	-
gene-M419DRAFT_138970	M419DRAFT_138970	339.955	1943.19	-2.51572	3.66407e-13	6.15171e-12	Down	protein_coding	putative methyltransferase && O53732.3 RecName: Full=Tuberculostearic acid methyltransferase UfaA1; Short=TSA methyltransferase && PF02353:Mycolic acid cyclopropane synthetase	-
gene-M419DRAFT_34252	M419DRAFT_34252	86.9098	635.454	-2.87133	3.67999e-13	6.16876e-12	Down	protein_coding	hypothetical protein	-
gene-M419DRAFT_96459	M419DRAFT_96459	925.903	209.595	2.14349	3.86532e-13	6.46926e-12	Up	protein_coding	NAF1-domain-containing protein && O14360.1 RecName: Full=H/ACA ribonucleoprotein complex non-core subunit NAF1; AltName: Full=Nuclear assembly factor 1 && PF04410:Gar1/Naf1 RNA binding region	-
gene-M419DRAFT_36211	M419DRAFT_36211	421.637	1569.84	-1.8961	3.95793e-13	6.61389e-12	Down	protein_coding	hypothetical protein , PF12223:Protein of unknown function (DUF3602)	-
gene-M419DRAFT_129606	M419DRAFT_129606	2619.46	926.373	1.49952	4.8626e-13	8.11294e-12	Up	protein_coding	dihydrodipicolinate synthetase-like protein && Q5BD77.1 RecName: Full=Probable 4-hydroxy-2-oxoglutarate aldolase, mitochondrial; AltName: Full=Dihydrodipicolinate synthase-like; Short=DHDPS-like protein; AltName: Full=Probable 2-keto-4-hydroxyglutarate aldolase; Short=Probable KHG-aldolase && PF00701:Dihydrodipicolinate synthetase family	-
gene-M419DRAFT_10070	M419DRAFT_10070	1583.09	450.015	1.81464	5.03912e-13	8.38126e-12	Up	protein_coding	ankyrin repeat-containing protein , PF12796:Ankyrin repeats (3 copies)	-
gene-M419DRAFT_87945	M419DRAFT_87945	1690	541.682	1.64143	5.03399e-13	8.38126e-12	Up	protein_coding	cystathionine gamma-synthase && P38675.3 RecName: Full=Cystathionine gamma-synthase; AltName: Full=O-succinylhomoserine (thiol)-lyase && PF01053:Cys/Met metabolism PLP-dependent enzyme	Cys_Met_Meta_PP
gene-M419DRAFT_101092	M419DRAFT_101092	1728.07	598.378	1.53007	5.22285e-13	8.67334e-12	Up	protein_coding	DNA-directed RNA polymerase && P38671.2 RecName: Full=DNA-directed RNA polymerase, mitochondrial; Flags: Precursor && PF00940:DNA-dependent RNA polymerase|PF14700:DNA-directed RNA polymerase N-terminal	-
gene-M419DRAFT_99094	M419DRAFT_99094	789.111	149.104	2.40366	5.27754e-13	8.75055e-12	Up	protein_coding	RdRP-domain-containing protein && Q9SG02.1 RecName: Full=RNA-dependent RNA polymerase 6; Short=AtRDRP6; AltName: Full=Protein SILENCING DEFECTIVE 1; AltName: Full=Protein SUPPRESSOR OF GENE SILENCING 2; AltName: Full=RNA-directed RNA polymerase 6 && PF05183:RNA dependent RNA polymerase	-
gene-M419DRAFT_38503	M419DRAFT_38503	238.592	993.785	-2.0581	5.29037e-13	8.75822e-12	Down	protein_coding	hypothetical protein	-
gene-M419DRAFT_84126	M419DRAFT_84126	2377.67	893.93	1.41118	5.51783e-13	9.12064e-12	Up	protein_coding	dual specificity phosphatase && P38148.1 RecName: Full=Dual specificity protein phosphatase PPS1 && PF00782:Dual specificity phosphatase, catalytic domain	DSPc
gene-M419DRAFT_128619	M419DRAFT_128619	1802.21	4307.18	-1.25685	5.89488e-13	9.72883e-12	Down	protein_coding	transcriptional activator hac1 && Q8TFF3.1 RecName: Full=Transcriptional activator hac1 && PF07716:Basic region leucine zipper	bZIP_2
gene-M419DRAFT_9684	M419DRAFT_9684	1520.89	280.776	2.43755	6.36763e-13	1.04928e-11	Up	protein_coding	hypothetical protein	-
gene-M419DRAFT_83094	M419DRAFT_83094	619.507	2070.82	-1.74065	6.42633e-13	1.05732e-11	Down	protein_coding	hypothetical protein && Q9P7P0.1 RecName: Full=Uncharacterized acyltransferase C1718.04 && PF06999:Sucrase/ferredoxin-like	-
gene-M419DRAFT_39706	M419DRAFT_39706	627.972	98.6344	2.67056	6.47923e-13	1.06439e-11	Up	protein_coding	hypothetical protein , PF11937:Protein of unknown function (DUF3455)	-
gene-M419DRAFT_39277	M419DRAFT_39277	18.9757	470.775	-4.627	6.54508e-13	1.07355e-11	Down	protein_coding	alpha-galactosidase 3 && Q92451.1 RecName: Full=Alpha-galactosidase 3; AltName: Full=Alpha-D-galactoside galactohydrolase 3; AltName: Full=Melibiase 3; Flags: Precursor && -	-
gene-M419DRAFT_119041	M419DRAFT_119041	2515.68	6480.32	-1.36511	6.90103e-13	1.12847e-11	Down	protein_coding	DUF1960-domain-containing protein , PF01172:Shwachman-Bodian-Diamond syndrome (SBDS) protein	SBDS
gene-M419DRAFT_80821	M419DRAFT_80821	432.302	1894.27	-2.13203	7.02475e-13	1.14695e-11	Down	protein_coding	hypothetical protein	-
gene-M419DRAFT_78608	M419DRAFT_78608	1063.74	3050.94	-1.51997	7.05067e-13	1.14942e-11	Down	protein_coding	hypothetical protein	-
gene-M419DRAFT_81011	M419DRAFT_81011	2698.83	6392.19	-1.24389	7.07482e-13	1.1516e-11	Down	protein_coding	hypothetical protein , PF10446:Protein of unknown function (DUF2457)	-
gene-M419DRAFT_6236	M419DRAFT_6236	1068.32	278.119	1.94141	7.33792e-13	1.19261e-11	Up	protein_coding	RNA-3'-phosphate cyclase family protein && Q08096.1 RecName: Full=RNA 3'-terminal phosphate cyclase-like protein && PF05189:RNA 3'-terminal phosphate cyclase (RTC), insert domain|PF01137:RNA 3'-terminal phosphate cyclase	-
gene-M419DRAFT_82728	M419DRAFT_82728	2740.89	1119.02	1.29238	8.01559e-13	1.30077e-11	Up	protein_coding	putative C6 finger domain protein && C7YM38.1 RecName: Full=Transcription activator of gluconeogenesis NECHADRAFT_59099 && -	-
gene-M419DRAFT_96129	M419DRAFT_96129	1083.48	225.813	2.26216	8.51827e-13	1.38024e-11	Up	protein_coding	P-loop containing nucleoside triphosphate hydrolase protein && Q9P2E3.2 RecName: Full=NFX1-type zinc finger-containing protein 1 && PF13086:AAA domain|PF13087:AAA domain	-
gene-M419DRAFT_139100	M419DRAFT_139100	500.672	1562	-1.64124	8.54831e-13	1.38301e-11	Down	protein_coding	HypA protein && Q4WQY9.1 RecName: Full=Questin oxidase; AltName: Full=Trypacidin synthesis protein K && PF14027:Protein of unknown function (DUF4243)	-
gene-M419DRAFT_133032	M419DRAFT_133032	446.075	1523.08	-1.77146	8.96555e-13	1.44832e-11	Down	protein_coding	phosphorylcholine transferase && O74975.3 RecName: Full=Probable choline-phosphate cytidylyltransferase; AltName: Full=CTP:phosphocholine cytidylyltransferase; Short=CCT; Short=CT; AltName: Full=Phosphorylcholine transferase && PF01467:Cytidylyltransferase-like	CTP_transf_2
gene-M419DRAFT_101358	M419DRAFT_101358	5320.39	2200.59	1.27358	9.40423e-13	1.51689e-11	Up	protein_coding	actin-like ATPase domain-containing protein && O43301.2 RecName: Full=Heat shock 70 kDa protein 12A && PF00012:Hsp70 protein	HSP70
gene-M419DRAFT_23209	M419DRAFT_23209	2708.74	1105.73	1.29252	9.90597e-13	1.59541e-11	Up	protein_coding	GMC oxidoreductase && B5WWZ9.1 RecName: Full=Long-chain-alcohol oxidase FAO2; AltName: Full=Long-chain fatty alcohol oxidase 2 && PF00732:GMC oxidoreductase|PF05199:GMC oxidoreductase	-
gene-M419DRAFT_68072	M419DRAFT_68072	286.452	1073.67	-1.90601	1.07443e-12	1.72783e-11	Down	protein_coding	NAD dependent epimerase/dehydratase family protein && O74482.1 RecName: Full=Uncharacterized protein C1840.09 && PF01370:NAD dependent epimerase/dehydratase family	Epimerase
gene-M419DRAFT_102923	M419DRAFT_102923	2529.41	903.952	1.48457	1.15322e-12	1.85175e-11	Up	protein_coding	protein arginine N-methyltransferase && Q9URX7.2 RecName: Full=Protein arginine N-methyltransferase 1; AltName: Full=Type I protein arginine N-methyltransferase; Short=Type I PRMT && PF13847:Methyltransferase domain	-
gene-M419DRAFT_84527	M419DRAFT_84527	829.012	130.006	2.67222	1.17108e-12	1.8776e-11	Up	protein_coding	4-coumarate-CoA ligase 2 && Q54P77.1 RecName: Full=Probable 4-coumarate--CoA ligase 1; Short=4CL 1; AltName: Full=4-coumaroyl-CoA synthase 1 && PF13193:AMP-binding enzyme C-terminal domain|PF00501:AMP-binding enzyme	AMP-binding
gene-M419DRAFT_87490	M419DRAFT_87490	665.725	2407.32	-1.85421	1.2775e-12	2.04515e-11	Down	protein_coding	hypothetical protein && Q5A287.1 RecName: Full=Transcription factor SFL1 && PF00447:HSF-type DNA-binding	HSF_DNA-bind
gene-M419DRAFT_104002	M419DRAFT_104002	3743.72	1616.96	1.21108	1.28211e-12	2.04945e-11	Up	protein_coding	AMPKBI-domain-containing protein && P78789.2 RecName: Full=Uncharacterized protein C1919.03c && PF04739:5'-AMP-activated protein kinase beta subunit, interaction domain|PF16561:Glycogen recognition site of AMP-activated protein kinase	-
gene-M419DRAFT_102436	M419DRAFT_102436	1485.85	4353.37	-1.55067	1.28922e-12	2.05775e-11	Down	protein_coding	DUF1620-domain-containing protein && Q6NRB9.1 RecName: Full=ER membrane protein complex subunit 1; Flags: Precursor && PF13360:PQQ-like domain|PF07774:Protein of unknown function (DUF1620)	-
gene-M419DRAFT_6253	M419DRAFT_6253	798.567	2625.28	-1.71664	1.33434e-12	2.12658e-11	Down	protein_coding	hypothetical protein , PF13639:Ring finger domain	-
gene-M419DRAFT_26187	M419DRAFT_26187	1559.95	3455.38	-1.14738	1.34804e-12	2.14521e-11	Down	protein_coding	actin-like ATPase domain-containing protein && A1DEK3.1 RecName: Full=Probable D-xylulose kinase A; Short=Xylulokinase A && PF02782:FGGY family of carbohydrate kinases, C-terminal domain|PF00370:FGGY family of carbohydrate kinases, N-terminal domain	FGGY_N
gene-M419DRAFT_95070	M419DRAFT_95070	578.647	84.9691	2.76786	1.39052e-12	2.20952e-11	Up	protein_coding	DnaJ-domain-containing protein && Q5GRK1.1 RecName: Full=Chaperone protein DnaJ && PF00226:DnaJ domain	DnaJ
gene-M419DRAFT_82849	M419DRAFT_82849	574.88	1689.14	-1.55496	1.42046e-12	2.25375e-11	Down	protein_coding	hypothetical protein , PF05817:Oligosaccharyltransferase subunit Ribophorin II	-
gene-M419DRAFT_140956	M419DRAFT_140956	2091.45	5442	-1.37946	1.50189e-12	2.37588e-11	Down	protein_coding	protein transport protein SEC61 alpha subunit && Q870W0.1 RecName: Full=Protein transport protein SEC61 subunit alpha && PF00344:SecY translocase|PF10559:Plug domain of Sec61p	-
gene-M419DRAFT_71688	M419DRAFT_71688	85.1905	917.317	-3.43059	1.5597e-12	2.46367e-11	Down	protein_coding	hypothetical protein && P42881.1 RecName: Full=UDP-N-acetylglucosamine--dolichyl-phosphate N-acetylglucosaminephosphotransferase; AltName: Full=GlcNAc-1-P transferase; Short=G1PT; Short=GPT; AltName: Full=N-acetylglucosamine-1-phosphate transferase && PF00953:Glycosyl transferase family 4	Glycos_transf_4
gene-M419DRAFT_74871	M419DRAFT_74871	891.718	183.849	2.27754	1.58966e-12	2.50729e-11	Up	protein_coding	hypothetical protein , PF06985:Heterokaryon incompatibility protein (HET)	-
gene-M419DRAFT_36259	M419DRAFT_36259	1547.87	462.643	1.74257	1.63146e-12	2.56943e-11	Up	protein_coding	Brix domain-containing protein-like protein && P36160.1 RecName: Full=Ribosome biogenesis protein RPF2 && PF04427:Brix domain	-
gene-M419DRAFT_12090	M419DRAFT_12090	206.985	936.372	-2.17707	1.70385e-12	2.67555e-11	Down	protein_coding	hypothetical protein	-
gene-M419DRAFT_94088	M419DRAFT_94088	4657.66	1122.1	2.05315	1.78631e-12	2.80091e-11	Up	protein_coding	hypothetical protein	-
gene-M419DRAFT_85167	M419DRAFT_85167	0	343.469	-10.9165	1.83929e-12	2.87975e-11	Down	protein_coding	hypothetical protein	-
gene-M419DRAFT_80583	M419DRAFT_80583	2260.43	690.53	1.7106	1.8949e-12	2.96248e-11	Up	protein_coding	Phox-like protein && Q94KK7.1 RecName: Full=Syntaxin-52; Short=AtSYP52 && PF00787:PX domain	PX
gene-M419DRAFT_39052	M419DRAFT_39052	3440.82	1332.61	1.36854	1.9206e-12	2.99828e-11	Up	protein_coding	P-loop containing nucleoside triphosphate hydrolase protein && G0S8F1.2 RecName: Full=Nucleolar GTP-binding protein 1 && PF06858:Nucleolar GTP-binding protein 1 (NOG1)|PF08155:NOGCT (NUC087) domain	-
gene-M419DRAFT_143307	M419DRAFT_143307	1973.01	4186.86	-1.08553	1.94286e-12	3.02859e-11	Down	protein_coding	hypothetical protein && Q09875.1 RecName: Full=Uncharacterized protein C12G12.12 && PF04142:Nucleotide-sugar transporter	-
gene-M419DRAFT_95516	M419DRAFT_95516	1212.47	303.417	1.99847	2.17887e-12	3.39154e-11	Up	protein_coding	hypothetical protein , PF13302:Acetyltransferase (GNAT) domain	-
gene-M419DRAFT_111357	M419DRAFT_111357	1862.82	621.192	1.58434	2.28491e-12	3.55142e-11	Up	protein_coding	P-loop containing nucleoside triphosphate hydrolase protein && O42945.1 RecName: Full=Probable pre-mRNA-splicing factor ATP-dependent RNA helicase prp43 && PF00271:Helicase conserved C-terminal domain|PF04408:Helicase associated domain (HA2)|PF07717:Oligonucleotide/oligosaccharide-binding (OB)-fold|PF00270:DEAD/DEAH box helicase	DUF1605
gene-M419DRAFT_130484	M419DRAFT_130484	136.346	6491.95	-5.57276	2.36212e-12	3.6661e-11	Down	protein_coding	hypothetical protein	-
gene-M419DRAFT_98413	M419DRAFT_98413	3612.7	1697.86	1.08932	2.37564e-12	3.68173e-11	Up	protein_coding	Sodium/hydrogen exchanger family protein && Q9P7I1.2 RecName: Full=K(+)/H(+) antiporter 1 && PF00999:Sodium/hydrogen exchanger family	Na_H_Exchanger
gene-M419DRAFT_94432	M419DRAFT_94432	178.165	830.242	-2.21992	2.41314e-12	3.73443e-11	Down	protein_coding	XAP5-domain-containing protein && Q9WV03.1 RecName: Full=Protein FAM50A; AltName: Full=Protein XAP-5 && PF04921:XAP5, circadian clock regulator	-
gene-M419DRAFT_101105	M419DRAFT_101105	528.504	2222.18	-2.07248	2.47359e-12	3.82243e-11	Down	protein_coding	family 47 glycosyl hydrolase && Q8H116.1 RecName: Full=Mannosyl-oligosaccharide 1,2-alpha-mannosidase MNS2; Short=AtMANIa; AltName: Full=Alpha-mannosidase IA && PF01532:Glycosyl hydrolase family 47	-
gene-M419DRAFT_143183	M419DRAFT_143183	3648.65	1664.06	1.13274	2.47977e-12	3.82645e-11	Up	protein_coding	cora-domain-containing protein && O13657.1 RecName: Full=Putative metal ion transporter C27B12.12c && PF01544:CorA-like Mg2+ transporter protein	-
gene-M419DRAFT_141353	M419DRAFT_141353	584.17	68.6995	3.08852	2.59979e-12	4.00585e-11	Up	protein_coding	ankyrin , PF12796:Ankyrin repeats (3 copies)	-
gene-M419DRAFT_136548	M419DRAFT_136548	790.847	123.954	2.67301	2.61781e-12	4.02781e-11	Up	protein_coding	C6 finger domain-containing protein && Q59QC7.1 RecName: Full=Sterol uptake control protein 2 && PF00172:Fungal Zn(2)-Cys(6) binuclear cluster domain	Zn_clus
gene-M419DRAFT_101668	M419DRAFT_101668	7524.94	2920.75	1.3653	2.69024e-12	4.13329e-11	Up	protein_coding	DEAD-domain-containing protein && Q4I7K4.1 RecName: Full=ATP-dependent RNA helicase DED1 && PF00271:Helicase conserved C-terminal domain|PF00270:DEAD/DEAH box helicase	DEAD
gene-M419DRAFT_24455	M419DRAFT_24455	284.385	8.10991	5.13036	2.72651e-12	4.18299e-11	Up	protein_coding	Exo-beta-D-glucosaminidase && Q4R1C4.1 RecName: Full=Exo-beta-D-glucosaminidase; Flags: Precursor && PF00703:Glycosyl hydrolases family 2	-
gene-M419DRAFT_88335	M419DRAFT_88335	90.6747	643.418	-2.82577	2.77175e-12	4.2463e-11	Down	protein_coding	hypothetical protein	-
gene-M419DRAFT_104164	M419DRAFT_104164	4524.64	1803.77	1.32666	2.82292e-12	4.3185e-11	Up	protein_coding	small oligopeptide transporter%2C OPT family && P40900.2 RecName: Full=Sexual differentiation process protein isp4 && PF03169:OPT oligopeptide transporter protein	OPT
gene-M419DRAFT_142432	M419DRAFT_142432	2086.82	707.151	1.56099	2.87345e-12	4.37699e-11	Up	protein_coding	DNA-directed RNA polymerase I 135 kDa polypeptide && O74633.2 RecName: Full=DNA-directed RNA polymerase I subunit RPA2; AltName: Full=DNA-directed RNA polymerase I polypeptide 2; Short=RNA polymerase I subunit 2 && PF00562:RNA polymerase Rpb2, domain 6|PF04565:RNA polymerase Rpb2, domain 3|PF04563:RNA polymerase beta subunit|PF04561:RNA polymerase Rpb2, domain 2|PF04560:RNA polymerase Rpb2, domai…	RNA_pol_Rpb2_6
gene-M419DRAFT_72746	M419DRAFT_72746	1514.38	513.432	1.56043	2.87239e-12	4.37699e-11	Up	protein_coding	hemolysin-III family protein && Q09910.1 RecName: Full=Uncharacterized protein C30D11.11 && PF03006:Haemolysin-III related	-
gene-M419DRAFT_101867	M419DRAFT_101867	318.106	1485.69	-2.22337	2.8678e-12	4.37699e-11	Down	protein_coding	pyruvate dehydrogenase kinase && Q9P6P9.1 RecName: Full=[Pyruvate dehydrogenase (acetyl-transferring)] kinase, mitochondrial; Short=Pyruvate dehydrogenase kinase; Flags: Precursor && PF02518:Histidine kinase-, DNA gyrase B-, and HSP90-like ATPase|PF10436:Mitochondrial branched-chain alpha-ketoacid dehydrogenase kinase	HATPase_c
gene-M419DRAFT_8091	M419DRAFT_8091	3726.14	1501.97	1.31068	2.95905e-12	4.50096e-11	Up	protein_coding	hypothetical protein && O74365.1 RecName: Full=SWI/SNF chromatin-remodeling complex subunit sol1; AltName: Full=SWI/SNF complex subunit sol1; AltName: Full=Switch one-like protein; AltName: Full=Transcription regulatory protein sol1 && PF01388:ARID/BRIGHT DNA binding domain	ARID
gene-M419DRAFT_123057	M419DRAFT_123057	1116.23	3434.73	-1.62177	3.19076e-12	4.84651e-11	Down	protein_coding	NMT-1 like protein && P42882.1 RecName: Full=4-amino-5-hydroxymethyl-2-methylpyrimidine phosphate synthase; Short=HMP-P synthase; Short=Hydroxymethylpyrimidine phosphate synthase; AltName: Full=Thiamine pyrimidine synthase [Aspergillus parasiticus] && PF09084:NMT1/THI5 like	-
gene-M419DRAFT_26314	M419DRAFT_26314	840.792	2667.75	-1.666	3.31189e-12	5.02335e-11	Down	protein_coding	hypothetical protein	-
gene-M419DRAFT_130622	M419DRAFT_130622	1088.06	3182.25	-1.54806	3.37289e-12	5.10861e-11	Down	protein_coding	hypothetical protein	-
gene-M419DRAFT_25213	M419DRAFT_25213	621.885	2171.47	-1.80375	3.41758e-12	5.16897e-11	Down	protein_coding	hypothetical protein && A6ZRW7.1 RecName: Full=E3 ubiquitin-protein ligase DMA2; AltName: Full=Checkpoint forkhead associated with RING domains-containing protein 1; AltName: Full=Defective in mitotic arrest protein 2 && PF17123:RING-like zinc finger|PF00498:FHA domain	FHA
gene-M419DRAFT_7371	M419DRAFT_7371	1421.26	448.829	1.66307	3.66585e-12	5.53662e-11	Up	protein_coding	eukaryotic type KH-domain (KH-domain type I) && P25586.1 RecName: Full=KRR1 small subunit processome component; AltName: Full=KRR-R motif-containing protein 1; AltName: Full=Ribosomal RNA assembly protein KRR1 >B3LU25.1 RecName: Full=KRR1 small subunit processome component; AltName: Full=KRR-R motif-containing protein 1; AltName: Full=Ribosomal RNA assembly protein KRR1 >B5VEQ2.1 RecName: Full=KR…	-
gene-M419DRAFT_94051	M419DRAFT_94051	1120.98	2663.72	-1.24858	3.83203e-12	5.77944e-11	Down	protein_coding	mitochondrial carrier && Q00319.1 RecName: Full=Peroxisomal membrane protein PMP47B && PF00153:Mitochondrial carrier protein	Mito_carr
gene-M419DRAFT_85247	M419DRAFT_85247	960.511	3433.73	-1.83784	3.90597e-12	5.88264e-11	Down	protein_coding	hypothetical protein	-
gene-M419DRAFT_112541	M419DRAFT_112541	2784.77	1146.28	1.28045	4.08518e-12	6.13524e-11	Up	protein_coding	p53-like transcription factor && Q05534.3 RecName: Full=Protein pacG; AltName: Full=Nonrepressible acid phosphatase regulator pacG && PF05224:NDT80 / PhoG like DNA-binding family	NDT80_PhoG
gene-M419DRAFT_128094	M419DRAFT_128094	340.261	19.146	4.14826	4.74935e-12	7.1227e-11	Up	protein_coding	hypothetical protein , PF14295:PAN domain	-
gene-M419DRAFT_84358	M419DRAFT_84358	81.6209	1236.81	-3.92341	4.82753e-12	7.22978e-11	Down	protein_coding	hypothetical protein	-
gene-M419DRAFT_77353	M419DRAFT_77353	1291.73	319.71	2.01446	5.27986e-12	7.88869e-11	Up	protein_coding	P-loop containing nucleoside triphosphate hydrolase protein && Q04217.1 RecName: Full=Probable ATP-dependent RNA helicase DHR1; AltName: Full=DEAH box RNA helicase DHR1; AltName: Full=Extracellular mutant protein 16 && PF04408:Helicase associated domain (HA2)|PF00270:DEAD/DEAH box helicase|PF07717:Oligonucleotide/oligosaccharide-binding (OB)-fold|PF00271:Helicase conserved C-terminal domain	HA2
gene-M419DRAFT_125596	M419DRAFT_125596	531.859	1572.61	-1.56423	5.28227e-12	7.88869e-11	Down	protein_coding	kinesin-domain-containing protein && Q12756.2 RecName: Full=Kinesin-like protein KIF1A; AltName: Full=Axonal transporter of synaptic vesicles; AltName: Full=Microtubule-based motor KIF1A; AltName: Full=Unc-104- and KIF1A-related protein; Short=hUnc-104 && PF00225:Kinesin motor domain	Kinesin
gene-M419DRAFT_73122	M419DRAFT_73122	129.675	1133.6	-3.12655	5.31446e-12	7.92568e-11	Down	protein_coding	hypothetical protein	-
gene-M419DRAFT_105256	M419DRAFT_105256	806.462	170.308	2.2431	5.33613e-12	7.94689e-11	Up	protein_coding	hypothetical protein	-
gene-M419DRAFT_83411	M419DRAFT_83411	1540.63	470.425	1.71119	5.41529e-12	8.05354e-11	Up	protein_coding	ARM repeat-containing protein && Q15397.3 RecName: Full=Pumilio homolog 3; AltName: Full=HBV X-transactivated gene 5 protein; AltName: Full=HBV XAg-transactivated protein 5; AltName: Full=Minor histocompatibility antigen HA-8; Short=HLA-HA8 && PF08144:CPL (NUC119) domain	-
gene-M419DRAFT_23818	M419DRAFT_23818	336.466	26.9341	3.64291	5.42313e-12	8.05399e-11	Up	protein_coding	hypothetical protein , PF01636:Phosphotransferase enzyme family	APH
gene-M419DRAFT_98324	M419DRAFT_98324	1233.59	371.399	1.73196	5.49747e-12	8.15305e-11	Up	protein_coding	hypothetical protein , PF08640:U3 small nucleolar RNA-associated protein 6	-
gene-M419DRAFT_103726	M419DRAFT_103726	1989.98	468.658	2.08569	5.59864e-12	8.29158e-11	Up	protein_coding	putative endo-1%2C3(4)-beta-glucanase , PF00722:Glycosyl hydrolases family 16	-
gene-M419DRAFT_26573	M419DRAFT_26573	1271.3	3057.87	-1.26605	5.896e-12	8.71987e-11	Down	protein_coding	NAD(P)-binding protein && Q09851.2 RecName: Full=NADPH-dependent 1-acyldihydroxyacetone phosphate reductase; Short=ADR; AltName: Full=1-acyl DHAP reductase; AltName: Full=Acyl/alkyl DHAP reductase; AltName: Full=Acylglycerone-phosphate reductase && PF00106:short chain dehydrogenase	adh_short
gene-M419DRAFT_35632	M419DRAFT_35632	468.782	1753.17	-1.90338	6.2277e-12	9.1977e-11	Down	protein_coding	mitogen-activated protein kinase MAF1 && O14109.5 RecName: Full=Repressor of RNA polymerase III transcription maf1 && PF09174:Maf1 regulator	-
gene-M419DRAFT_101321	M419DRAFT_101321	4556.42	1708.98	1.41463	6.43927e-12	9.49703e-11	Up	protein_coding	hypothetical protein	-
gene-M419DRAFT_113024	M419DRAFT_113024	257.088	1018.13	-1.98599	6.56053e-12	9.66253e-11	Down	protein_coding	putative triglyceride lipase-cholesterol esterase && O74430.1 RecName: Full=Probable lipase C1672.09 && PF00561:alpha/beta hydrolase fold	Abhydrolase_1
gene-M419DRAFT_141228	M419DRAFT_141228	286.239	1125.12	-1.9744	6.95356e-12	1.02273e-10	Down	protein_coding	cytosolic phospholipase A2 zeta && Q50L41.3 RecName: Full=Cytosolic phospholipase A2 zeta; Short=cPLA2-zeta; AltName: Full=Phospholipase A2 group IVF && PF01735:Lysophospholipase catalytic domain	-
gene-M419DRAFT_105822	M419DRAFT_105822	525.222	1536.7	-1.54875	8.00386e-12	1.17559e-10	Down	protein_coding	P-loop containing nucleoside triphosphate hydrolase protein && P36619.2 RecName: Full=Leptomycin B resistance protein pmd1 && PF00005:ABC transporter|PF00664:ABC transporter transmembrane region	ABC_membrane
gene-M419DRAFT_85889	M419DRAFT_85889	5347.3	2080.74	1.36158	8.24167e-12	1.20885e-10	Up	protein_coding	hypothetical protein , PF14420:Clr5 domain	-
gene-M419DRAFT_47483	M419DRAFT_47483	294.184	1878.7	-2.67442	8.53467e-12	1.25011e-10	Down	protein_coding	hypothetical protein && P28003.3 RecName: Full=SWIRM domain-containing protein FUN19 && PF04433:SWIRM domain	SWIRM
gene-M419DRAFT_103373	M419DRAFT_103373	503.316	52.0816	3.27161	8.73891e-12	1.27498e-10	Up	protein_coding	hypothetical protein	-
gene-M419DRAFT_73650	M419DRAFT_73650	0	293.622	-10.6902	8.74024e-12	1.27498e-10	Down	protein_coding	SET domain-containing protein , PF00856:SET domain|PF01753:MYND finger|PF09273:Rubisco LSMT substrate-binding	SET
gene-M419DRAFT_5943	M419DRAFT_5943	1235.47	378.863	1.70537	9.22707e-12	1.34416e-10	Up	protein_coding	FMN-linked oxidoreductase && P53759.1 RecName: Full=tRNA-dihydrouridine(16/17) synthase [NAD(P)(+)]; AltName: Full=tRNA-dihydrouridine synthase 1 && PF01207:Dihydrouridine synthase (Dus)	Dus
gene-M419DRAFT_104503	M419DRAFT_104503	2635.95	5703.46	-1.11341	9.25569e-12	1.34513e-10	Down	protein_coding	alcohol oxidase && Q7X2H8.1 RecName: Full=Choline oxidase && PF05199:GMC oxidoreductase|PF00732:GMC oxidoreductase	-
gene-M419DRAFT_103530	M419DRAFT_103530	472.202	1613.79	-1.77289	9.25895e-12	1.34513e-10	Down	protein_coding	MFS general substrate transporter && Q07904.1 RecName: Full=Thiamine pathway transporter THI73 && PF07690:Major Facilitator Superfamily	MFS_1
gene-M419DRAFT_97509	M419DRAFT_97509	4681.31	2196.4	1.09166	9.28501e-12	1.34708e-10	Up	protein_coding	Pkinase-domain-containing protein && O59763.1 RecName: Full=Serine/threonine-protein kinase oca2 && PF00069:Protein kinase domain	Pkinase
gene-M419DRAFT_90165	M419DRAFT_90165	766.27	163.912	2.22519	9.68899e-12	1.40379e-10	Up	protein_coding	aminotransferase%2C class III && O94562.1 RecName: Full=Uncharacterized aminotransferase C1771.03c && PF00202:Aminotransferase class-III	Aminotran_3
gene-M419DRAFT_116453	M419DRAFT_116453	532.063	2078.41	-1.96535	9.83853e-12	1.42352e-10	Down	protein_coding	glycerol-3-phosphate dehydrogenase && Q64521.2 RecName: Full=Glycerol-3-phosphate dehydrogenase, mitochondrial; Short=GPD-M; Short=GPDH-M; AltName: Full=Protein TISP38; Flags: Precursor && PF16901:C-terminal domain of alpha-glycerophosphate oxidase|PF01266:FAD dependent oxidoreductase	DAO
gene-M419DRAFT_84505	M419DRAFT_84505	1374.15	276.107	2.31469	1.0232e-11	1.47845e-10	Up	protein_coding	PLC-like phosphodiesterase && P40977.1 RecName: Full=1-phosphatidylinositol 4,5-bisphosphate phosphodiesterase 1; AltName: Full=Phospholipase C-1; Short=PLC-1 && PF00387:Phosphatidylinositol-specific phospholipase C, Y domain|PF00388:Phosphatidylinositol-specific phospholipase C, X domain	PI-PLC-X
gene-M419DRAFT_102927	M419DRAFT_102927	2442.94	867.749	1.49335	1.15522e-11	1.66695e-10	Up	protein_coding	ribosomal protein S8e && A6S4J2.1 RecName: Full=Ribosome biogenesis protein nsa2 && PF01201:Ribosomal protein S8e	-
gene-M419DRAFT_91480	M419DRAFT_91480	111.092	642.005	-2.53008	1.23122e-11	1.77183e-10	Down	protein_coding	hypothetical protein	-
gene-M419DRAFT_138789	M419DRAFT_138789	2275.69	839.073	1.43954	1.25529e-11	1.80403e-10	Up	protein_coding	amino-acid permease inda1 && P18696.2 RecName: Full=Proline-specific permease; AltName: Full=Proline transport protein && PF00324:Amino acid permease	AA_permease
gene-M419DRAFT_83454	M419DRAFT_83454	1233.89	271.271	2.18488	1.33796e-11	1.91769e-10	Up	protein_coding	hypothetical protein	-
gene-M419DRAFT_99058	M419DRAFT_99058	751.481	1987.56	-1.40336	1.36205e-11	1.94959e-10	Down	protein_coding	hypothetical protein	-
gene-M419DRAFT_96271	M419DRAFT_96271	429.629	2151.25	-2.32343	1.40646e-11	2.0079e-10	Down	protein_coding	hypothetical protein	-
gene-M419DRAFT_72628	M419DRAFT_72628	0	279.212	-10.6176	1.40655e-11	2.0079e-10	Down	protein_coding	ribonuclease Trv && P24657.1 RecName: Full=Ribonuclease Trv; Short=RNase Trv && PF00445:Ribonuclease T2 family	Ribonuclease_T2
gene-M419DRAFT_136711	M419DRAFT_136711	2257.08	4683.51	-1.05324	1.43515e-11	2.046e-10	Down	protein_coding	MFS general substrate transporter && Q9US44.1 RecName: Full=Uncharacterized transporter C1002.16c && PF07690:Major Facilitator Superfamily	MFS_1
gene-M419DRAFT_78376	M419DRAFT_78376	801.027	105.084	2.93106	1.4411e-11	2.05174e-10	Up	protein_coding	hypothetical protein	-
gene-M419DRAFT_136213	M419DRAFT_136213	870.086	2511.76	-1.52954	1.52824e-11	2.17292e-10	Down	protein_coding	hypothetical protein , PF14124:Domain of unknown function (DUF4291)	-
gene-M419DRAFT_100491	M419DRAFT_100491	2373.95	918.364	1.37013	1.55947e-11	2.21436e-10	Up	protein_coding	pre-rRNA processing protein && Q7SG09.1 RecName: Full=Multiple RNA-binding domain-containing protein 1 && PF16651:Unstructured region on RNA-binding-domain protein|PF00076:RNA recognition motif. (a.k.a. RRM, RBD, or RNP domain)	RRM_1
gene-M419DRAFT_133441	M419DRAFT_133441	817.046	181.57	2.17014	1.62089e-11	2.29853e-10	Up	protein_coding	hypothetical protein	-
gene-M419DRAFT_89166	M419DRAFT_89166	1492.23	3427.75	-1.1998	1.67871e-11	2.37735e-10	Down	protein_coding	hypothetical protein && Q2UM46.2 RecName: Full=Probable HECT-type ubiquitin ligase-interacting protein creD; AltName: Full=Carbon catabolite repressor D && PF02752:Arrestin (or S-antigen), C-terminal domain|PF00339:Arrestin (or S-antigen), N-terminal domain	-
gene-M419DRAFT_74893	M419DRAFT_74893	1657.51	517.473	1.67922	1.72204e-11	2.43548e-10	Up	protein_coding	hypothetical protein && P0CT47.1 RecName: Full=Uncharacterized protein CTHT_0071780 && PF10395:Utp8 family	-
gene-M419DRAFT_68894	M419DRAFT_68894	381.955	1410.33	-1.8849	1.91832e-11	2.7095e-10	Down	protein_coding	leucine rich repeat protein	-
gene-M419DRAFT_130038	M419DRAFT_130038	809.031	2014.67	-1.31636	1.94612e-11	2.74514e-10	Down	protein_coding	hypothetical protein && Q6CBS9.1 RecName: Full=Autophagy-related protein 27; Flags: Precursor && PF09451:Autophagy-related protein 27	-
novel.495	-	0	270.805	-10.5734	1.98946e-11	2.80256e-10	Down	-		-
gene-M419DRAFT_102624	M419DRAFT_102624	986.846	269.984	1.86976	2.07812e-11	2.92361e-10	Up	protein_coding	Brix-domain-containing protein && P38805.1 RecName: Full=Ribosome production factor 1; AltName: Full=Ribosome biogenesis protein RPF1 && PF04427:Brix domain	-
gene-M419DRAFT_31698	M419DRAFT_31698	1106.21	304.039	1.86362	2.12882e-11	2.99099e-10	Up	protein_coding	DEAD-domain-containing protein && Q4I662.1 RecName: Full=ATP-dependent RNA helicase DBP8 && PF00271:Helicase conserved C-terminal domain|PF00270:DEAD/DEAH box helicase	DEAD
gene-M419DRAFT_97764	M419DRAFT_97764	1716.76	634.738	1.43559	2.28586e-11	3.20321e-10	Up	protein_coding	ATP-dependent RNA helicase HAS1 && A4R8B5.2 RecName: Full=ATP-dependent RNA helicase HAS1 && PF00271:Helicase conserved C-terminal domain|PF00270:DEAD/DEAH box helicase|PF13959:Domain of unknown function (DUF4217)	DEAD
gene-M419DRAFT_124785	M419DRAFT_124785	1335.33	3375.8	-1.33816	2.30302e-11	3.22302e-10	Down	protein_coding	UPF0057-domain-containing protein && P0CS19.1 RecName: Full=Plasma membrane proteolipid 3 >P0CS18.1 RecName: Full=Plasma membrane proteolipid 3 && PF01679:Proteolipid membrane potential modulator	-
gene-M419DRAFT_141866	M419DRAFT_141866	1386.68	3133.44	-1.17619	2.34369e-11	3.27331e-10	Down	protein_coding	hypothetical protein	-
gene-M419DRAFT_105266	M419DRAFT_105266	983.322	2558.8	-1.37959	2.34509e-11	3.27331e-10	Down	protein_coding	SET domain-containing protein , PF00856:SET domain	SET
gene-M419DRAFT_104068	M419DRAFT_104068	3635.42	1700.53	1.09611	2.71268e-11	3.78146e-10	Up	protein_coding	ATP-dependent RNA helicase && Q1K8F7.1 RecName: Full=ATP-dependent RNA helicase cyt-19, mitochondrial && PF00270:DEAD/DEAH box helicase|PF00271:Helicase conserved C-terminal domain	DEAD
gene-M419DRAFT_33168	M419DRAFT_33168	144.419	967.12	-2.74463	2.79341e-11	3.88892e-10	Down	protein_coding	hypothetical protein && Q873X9.1 RecName: Full=Endochitinase B1; AltName: Full=Chitinase B1; Flags: Precursor >E9QRF2.1 RecName: Full=Endochitinase B1; AltName: Full=Chitinase B1; Flags: Precursor && PF00704:Glycosyl hydrolases family 18	-
gene-M419DRAFT_33699	M419DRAFT_33699	67.2939	880.546	-3.71209	2.90536e-11	4.03951e-10	Down	protein_coding	3-oxoacyl-reductase && Q10216.1 RecName: Full=Uncharacterized oxidoreductase C4H3.08 && PF00106:short chain dehydrogenase	adh_short
gene-M419DRAFT_129764	M419DRAFT_129764	208.016	1376.02	-2.72476	2.9605e-11	4.11083e-10	Down	protein_coding	mitochondrial pyruvate dehydrogenase kinase && Q2KJG8.1 RecName: Full=[3-methyl-2-oxobutanoate dehydrogenase [lipoamide]] kinase, mitochondrial; AltName: Full=Branched-chain alpha-ketoacid dehydrogenase kinase; Short=BCKD-kinase; Short=BCKDHKIN; Flags: Precursor && PF02518:Histidine kinase-, DNA gyrase B-, and HSP90-like ATPase|PF10436:Mitochondrial branched-chain alpha-ketoacid dehydrogenase kin…	HATPase_c
gene-M419DRAFT_128937	M419DRAFT_128937	1013.11	267.259	1.92266	3.00354e-11	4.15977e-10	Up	protein_coding	hypothetical protein , PF09135:Alb1	-
gene-M419DRAFT_92077	M419DRAFT_92077	291.582	1072.73	-1.87921	3.07199e-11	4.24906e-10	Down	protein_coding	hypothetical protein && Q9P6M1.3 RecName: Full=Glutathione S-transferase 3; AltName: Full=GST-III && PF02798:Glutathione S-transferase, N-terminal domain	GST_N
gene-M419DRAFT_26951	M419DRAFT_26951	827.934	3558.36	-2.10399	3.25407e-11	4.49508e-10	Down	protein_coding	hypothetical protein , PF04707:PRELI-like family	MSF1
novel.1401	-	460.22	43.8489	3.39236	3.26681e-11	4.50684e-10	Up	-		-
gene-M419DRAFT_132373	M419DRAFT_132373	604.827	1676.21	-1.47081	3.30013e-11	4.54693e-10	Down	protein_coding	hypothetical protein && O94673.2 RecName: Full=Uncharacterized membrane protein C776.05 && PF10998:Protein of unknown function (DUF2838)	-
gene-M419DRAFT_86957	M419DRAFT_86957	779.635	182.684	2.09327	3.49469e-11	4.8088e-10	Up	protein_coding	nuclear export protein Noc3 && O94288.1 RecName: Full=Nucleolar complex-associated protein 3 && PF07540:Nucleolar complex-associated protein|PF03914:CBF/Mak21 family	CBF
gene-M419DRAFT_142163	M419DRAFT_142163	0	253.642	-10.479	3.61609e-11	4.96945e-10	Down	protein_coding	hypothetical protein , PF01391:Collagen triple helix repeat (20 copies)	Collagen
gene-M419DRAFT_93496	M419DRAFT_93496	996.3	2566.76	-1.36538	3.82858e-11	5.24795e-10	Down	protein_coding	hypothetical protein	-
gene-M419DRAFT_98605	M419DRAFT_98605	916.903	2367.88	-1.36872	3.84448e-11	5.263e-10	Down	protein_coding	augmenter of liver regeneration && P56213.2 RecName: Full=FAD-linked sulfhydryl oxidase ALR; AltName: Full=Augmenter of liver regeneration && PF04777:Erv1 / Alr family	Evr1_Alr
novel.598	-	81.4242	509.39	-2.64481	3.85232e-11	5.26697e-10	Down	-		-
gene-M419DRAFT_4514	M419DRAFT_4514	1011.1	215.94	2.22658	4.02535e-11	5.4965e-10	Up	protein_coding	hypothetical protein	-
gene-M419DRAFT_87383	M419DRAFT_87383	0	257.167	-10.4988	4.21186e-11	5.73652e-10	Down	protein_coding	hypothetical protein	-
gene-M419DRAFT_113336	M419DRAFT_113336	1255.26	397.241	1.66008	4.28313e-11	5.82614e-10	Up	protein_coding	mitochondrial carrier && P40464.1 RecName: Full=Mitochondrial FAD carrier protein FLX1 && PF00153:Mitochondrial carrier protein	Mito_carr
gene-M419DRAFT_140893	M419DRAFT_140893	697.632	2020.76	-1.53467	4.32303e-11	5.87294e-10	Down	protein_coding	hypothetical protein , PF13641:Glycosyltransferase like family 2	-
gene-M419DRAFT_44019	M419DRAFT_44019	3798.63	1242	1.613	4.74075e-11	6.41594e-10	Up	protein_coding	hypothetical protein	-
gene-M419DRAFT_88726	M419DRAFT_88726	1206.85	352.551	1.77562	4.78852e-11	6.47239e-10	Up	protein_coding	cytochrome P450 52A12 && Q9Y758.1 RecName: Full=Cytochrome P450 52A13; AltName: Full=Alkane hydroxylase 2; AltName: Full=Alkane-inducible p450alk 2; AltName: Full=DH-ALK2 [Debaryomyces hansenii] && PF00067:Cytochrome P450	p450
gene-M419DRAFT_90904	M419DRAFT_90904	349.212	18.6997	4.22089	4.8365e-11	6.52897e-10	Up	protein_coding	putative TPA: polyketide synthase && F2T0M0.1 RecName: Full=Non-reducing polyketide synthase nscA; AltName: Full=Conidial yellow pigment biosynthesis polyketide synthase nscA; AltName: Full=Neosartoricin B biosynthesis protein A && PF00550:Phosphopantetheine attachment site|PF00698:Acyl transferase domain|PF00109:Beta-ketoacyl synthase, N-terminal domain|PF02801:Beta-ketoacyl synthase, C-terminal…	ketoacyl-synt
gene-M419DRAFT_122741	M419DRAFT_122741	0	249.7	-10.4564	4.85055e-11	6.53967e-10	Down	protein_coding	hypothetical protein	-
gene-M419DRAFT_111165	M419DRAFT_111165	685.947	1894.98	-1.46577	5.03297e-11	6.77706e-10	Down	protein_coding	hypothetical protein	-
gene-M419DRAFT_99285	M419DRAFT_99285	2708.56	1162.08	1.2207	5.39237e-11	7.25185e-10	Up	protein_coding	chitobiase precursor && D4AUH6.1 RecName: Full=Beta-hexosaminidase ARB_07893; AltName: Full=Beta-GlcNAcase ARB_07893; AltName: Full=Beta-N-acetylhexosaminidase ARB_07893; AltName: Full=N-acetyl-beta-glucosaminidase ARB_07893; Flags: Precursor && PF14845:beta-acetyl hexosaminidase like|PF00728:Glycosyl hydrolase family 20, catalytic domain	Glyco_hydro_20
gene-M419DRAFT_110883	M419DRAFT_110883	2691.61	1175.22	1.19546	5.51741e-11	7.41067e-10	Up	protein_coding	MFS general substrate transporter && Q09852.1 RecName: Full=Putative inorganic phosphate transporter C23D3.12 && PF00083:Sugar (and other) transporter	Sugar_tr
gene-M419DRAFT_26383	M419DRAFT_26383	0	246.129	-10.4356	5.5829e-11	7.48922e-10	Down	protein_coding	hypothetical protein	-
gene-M419DRAFT_80325	M419DRAFT_80325	4.48313	318.176	-6.16735	6.0068e-11	8.04776e-10	Down	protein_coding	FAD/NAD(P)-binding domain-containing protein && P77212.2 RecName: Full=Probable pyridine nucleotide-disulfide oxidoreductase RclA; AltName: Full=Reactive chlorine resistance protein A && PF07992:Pyridine nucleotide-disulphide oxidoreductase|PF02852:Pyridine nucleotide-disulphide oxidoreductase, dimerisation domain	Pyr_redox_2
gene-M419DRAFT_43217	M419DRAFT_43217	1793.91	684.366	1.39038	6.28142e-11	8.40514e-10	Up	protein_coding	Mpp10 protein && O13910.1 RecName: Full=U3 small nucleolar ribonucleoprotein protein mpp10 && PF04006:Mpp10 protein	-
gene-M419DRAFT_135289	M419DRAFT_135289	28.2683	357.782	-3.66459	6.32782e-11	8.45663e-10	Down	protein_coding	hypothetical protein	-
novel.1309	-	55.4747	417.678	-2.91221	6.5365e-11	8.72459e-10	Down	-		-
gene-M419DRAFT_100202	M419DRAFT_100202	295.242	1291.77	-2.13003	6.59856e-11	8.79643e-10	Down	protein_coding	chord-domain-containing protein && Q9VCC0.1 RecName: Full=Cysteine and histidine-rich domain-containing protein; AltName: Full=Morgana && PF04968:CHORD|PF04969:CS domain	-
gene-M419DRAFT_104940	M419DRAFT_104940	3370.12	1589.76	1.08409	6.67384e-11	8.88569e-10	Up	protein_coding	L30e-like protein && P32495.2 RecName: Full=H/ACA ribonucleoprotein complex subunit 2; AltName: Full=H/ACA snoRNP protein NHP2; AltName: Full=High mobility group-like nuclear protein 2 && PF01248:Ribosomal protein L7Ae/L30e/S12e/Gadd45 family	-
gene-M419DRAFT_32536	M419DRAFT_32536	1915.39	713.211	1.42545	6.72913e-11	8.94816e-10	Up	protein_coding	hypothetical protein && Q6CF69.1 RecName: Full=Ribosome biogenesis protein RLP24 && PF01246:Ribosomal protein L24e	-
gene-M419DRAFT_75046	M419DRAFT_75046	1438.76	494.983	1.53955	6.89599e-11	9.15863e-10	Up	protein_coding	ATP-dependent RNA helicase dbp9 && Q4IJ56.1 RecName: Full=ATP-dependent RNA helicase DBP9 && PF00271:Helicase conserved C-terminal domain|PF00270:DEAD/DEAH box helicase	DEAD
gene-M419DRAFT_127520	M419DRAFT_127520	7905.36	3887.58	1.02387	7.12455e-11	9.45043e-10	Up	protein_coding	hypothetical protein	-
gene-M419DRAFT_81075	M419DRAFT_81075	323.564	1292.16	-1.99826	7.26053e-11	9.61885e-10	Down	protein_coding	patatin-domain-containing protein && A4R8V2.1 RecName: Full=Patatin-like phospholipase domain-containing protein MGG_12849 >P0CT18.1 RecName: Full=Patatin-like phospholipase domain-containing protein OOU_Y34scaffold00095g16.3 && PF11815:Domain of unknown function (DUF3336)|PF01734:Patatin-like phospholipase	-
gene-M419DRAFT_98934	M419DRAFT_98934	2626.47	1002.48	1.38937	7.38002e-11	9.76504e-10	Up	protein_coding	hypothetical protein	-
gene-M419DRAFT_113083	M419DRAFT_113083	1899.98	744.458	1.35185	7.40158e-11	9.78144e-10	Up	protein_coding	hypothetical protein	-
gene-M419DRAFT_103796	M419DRAFT_103796	1668.48	515.858	1.69321	7.42564e-11	9.80111e-10	Up	protein_coding	BOP1NT-domain-containing protein && G0SCK6.1 RecName: Full=Ribosome biogenesis protein ERB1; AltName: Full=Eukaryotic ribosome biogenesis protein 1 && PF00400:WD domain, G-beta repeat|PF08145:BOP1NT (NUC169) domain	WD40
gene-M419DRAFT_62080	M419DRAFT_62080	820.216	189.952	2.11019	7.44705e-11	9.81723e-10	Up	protein_coding	hypothetical protein , PF00293:NUDIX domain	NUDIX
gene-M419DRAFT_36354	M419DRAFT_36354	802.388	191.712	2.06513	7.54876e-11	9.93904e-10	Up	protein_coding	dihydroxyacetone kinase && O13902.1 RecName: Full=Dihydroxyacetone kinase 1; Short=DHA kinase 1; AltName: Full=Glycerone kinase 1; AltName: Full=Triokinase 1; AltName: Full=Triose kinase 1 && PF02734:DAK2 domain|PF02733:Dak1 domain	-
gene-M419DRAFT_50891	M419DRAFT_50891	0	238.515	-10.3902	7.703e-11	1.01296e-09	Down	protein_coding	putative NAD dependent epimerase/dehydratase && Q9UT59.1 RecName: Full=Putative uncharacterized oxidoreductase C513.07 && PF01370:NAD dependent epimerase/dehydratase family	Epimerase
gene-M419DRAFT_98215	M419DRAFT_98215	0	241.362	-10.4075	7.8504e-11	1.03108e-09	Down	protein_coding	hypothetical protein , PF01822:WSC domain	-
gene-M419DRAFT_83364	M419DRAFT_83364	1228.31	391.809	1.64854	7.90719e-11	1.03599e-09	Up	protein_coding	putative GNAT family N-acetyltransferase , PF13508:Acetyltransferase (GNAT) domain	-
gene-M419DRAFT_12336	M419DRAFT_12336	376.695	1172.35	-1.63782	7.90155e-11	1.03599e-09	Down	protein_coding	putative cystinosin && A7MB63.1 RecName: Full=Cystinosin && PF04193:PQ loop repeat	-
gene-M419DRAFT_139970	M419DRAFT_139970	1997.22	743.116	1.42621	8.06e-11	1.05471e-09	Up	protein_coding	hypothetical protein	-
gene-M419DRAFT_81057	M419DRAFT_81057	850.657	2425.54	-1.51145	8.27462e-11	1.08147e-09	Down	protein_coding	WD40 repeat-like protein && Q01277.1 RecName: Full=Probable E3 ubiquitin ligase complex SCF subunit scon-2; AltName: Full=Sulfur controller 2; Short=SCON2; AltName: Full=Sulfur metabolite repression control protein 2 && PF00400:WD domain, G-beta repeat|PF12937:F-box-like	WD40
gene-M419DRAFT_122695	M419DRAFT_122695	0	233.477	-10.3595	8.39203e-11	1.09548e-09	Down	protein_coding	hypothetical protein	-
gene-M419DRAFT_75541	M419DRAFT_75541	1238.54	307.014	2.01215	9.14964e-11	1.19146e-09	Up	protein_coding	hypothetical protein && D4B0F8.2 RecName: Full=Antigenic thaumatin-like protein ARB_01932; Flags: Precursor && PF04681:Blastomyces yeast-phase-specific protein	-
gene-M419DRAFT_33393	M419DRAFT_33393	0	236.755	-10.3795	9.45864e-11	1.2302e-09	Down	protein_coding	hypothetical protein	-
gene-M419DRAFT_131049	M419DRAFT_131049	6362.2	2131.65	1.57767	1.1144e-10	1.44587e-09	Up	protein_coding	hypothetical protein	-
gene-M419DRAFT_26651	M419DRAFT_26651	2723.53	1136.21	1.26113	1.16889e-10	1.5129e-09	Up	protein_coding	hypothetical protein	-
gene-M419DRAFT_89548	M419DRAFT_89548	0	233.127	-10.3575	1.19618e-10	1.54635e-09	Down	protein_coding	hypothetical protein	-
gene-M419DRAFT_132641	M419DRAFT_132641	1462.89	414.322	1.8196	1.21124e-10	1.56391e-09	Up	protein_coding	hypothetical protein	-
gene-M419DRAFT_110113	M419DRAFT_110113	1038.48	2339.07	-1.17144	1.25404e-10	1.61722e-09	Down	protein_coding	T-complex protein 1 subunit eta && P87153.1 RecName: Full=Probable T-complex protein 1 subunit eta; Short=TCP-1-eta; AltName: Full=CCT-eta && PF00118:TCP-1/cpn60 chaperonin family	-
gene-M419DRAFT_136533	M419DRAFT_136533	1925.31	582.595	1.72417	1.29911e-10	1.67332e-09	Up	protein_coding	hypothetical protein && Q9P326.1 RecName: Full=Transcriptional regulatory protein pro1; AltName: Full=Arrested development protein 1 && PF00172:Fungal Zn(2)-Cys(6) binuclear cluster domain|PF11951:Fungal specific transcription factor domain	Zn_clus
gene-M419DRAFT_39465	M419DRAFT_39465	2103.49	883.544	1.25152	1.30904e-10	1.68409e-09	Up	protein_coding	NmrA family protein , PF05368:NmrA-like family	NmrA
gene-M419DRAFT_93726	M419DRAFT_93726	718.633	1943.77	-1.43526	1.40641e-10	1.805e-09	Down	protein_coding	putative NAD kinase && P21373.2 RecName: Full=NAD(+) kinase; AltName: Full=Unknown transcript 1 protein && PF01513:ATP-NAD kinase	NAD_kinase
gene-M419DRAFT_93163	M419DRAFT_93163	203.642	2.57944	6.31575	1.44556e-10	1.85303e-09	Up	protein_coding	ring finger protein , PF01485:IBR domain, a half RING-finger domain	IBR
gene-M419DRAFT_138878	M419DRAFT_138878	2042.42	809.679	1.33477	1.45591e-10	1.86405e-09	Up	protein_coding	MFS general substrate transporter && O94491.1 RecName: Full=Uncharacterized transporter C417.10 && PF07690:Major Facilitator Superfamily|PF01370:NAD dependent epimerase/dehydratase family	MFS_1
gene-M419DRAFT_134197	M419DRAFT_134197	201.613	6.62196	4.92959	1.49713e-10	1.91224e-09	Up	protein_coding	hypothetical protein	-
novel.1292	-	212.186	8.15967	4.70262	1.49653e-10	1.91224e-09	Up	-		-
novel.1028	-	0	231.862	-10.3496	1.50249e-10	1.9168e-09	Down	-		-
gene-M419DRAFT_79127	M419DRAFT_79127	1246.61	2704.56	-1.11738	1.55289e-10	1.97873e-09	Down	protein_coding	hypothetical protein && Q12083.1 RecName: Full=DNA mismatch repair protein MLH3; AltName: Full=MutL protein homolog 3 && PF13589:Histidine kinase-, DNA gyrase B-, and HSP90-like ATPase|PF08676:MutL C terminal dimerisation domain	-
gene-M419DRAFT_72278	M419DRAFT_72278	628.34	101.487	2.63072	1.55827e-10	1.98322e-09	Up	protein_coding	glutathione S-transferase Ure2-like protein && Q0CCY0.1 RecName: Full=Glutathione S-transferase-like protein gedE; AltName: Full=Geodin synthesis protein E && PF00043:Glutathione S-transferase, C-terminal domain|PF13417:Glutathione S-transferase, N-terminal domain	GST_C
gene-M419DRAFT_111204	M419DRAFT_111204	1990.99	4088.68	-1.03811	1.58189e-10	2.01089e-09	Down	protein_coding	Pre protein translocase subunit && Q9HGN7.1 RecName: Full=Translocation protein sec63 && PF02889:Sec63 Brl domain|PF00226:DnaJ domain	Sec63
gene-M419DRAFT_139797	M419DRAFT_139797	823.052	2485.76	-1.59497	1.58432e-10	2.01158e-09	Down	protein_coding	hypothetical protein && Q5A2J7.1 RecName: Full=Calcium channel YVC1; AltName: Full=Vacuolar transiant receptor potential (TPR) channel YVC1; AltName: Full=Yeast vacuolar conductance protein 1 && -	-
gene-M419DRAFT_114525	M419DRAFT_114525	982.864	2768.14	-1.49411	1.66464e-10	2.11105e-09	Down	protein_coding	hypothetical protein , PF10516:SHNi-TPR	-
gene-M419DRAFT_140931	M419DRAFT_140931	1306.12	357.312	1.87007	1.67918e-10	2.12696e-09	Up	protein_coding	hypothetical protein	-
gene-M419DRAFT_132828	M419DRAFT_132828	0	218.996	-10.2671	1.68781e-10	2.13536e-09	Down	protein_coding	hypothetical protein , PF11051:Mannosyltransferase putative	-
gene-M419DRAFT_92801	M419DRAFT_92801	0	218.546	-10.2642	1.69566e-10	2.14276e-09	Down	protein_coding	hypothetical protein	-
gene-M419DRAFT_79116	M419DRAFT_79116	151.113	776.637	-2.36215	1.84906e-10	2.33383e-09	Down	protein_coding	calcium permease && P42839.1 RecName: Full=Low affinity vacuolar monovalent cation/H(+) antiporter; AltName: Full=Vacuolar Na(+)/H(+) exchanger && PF03733:Inner membrane component domain|PF01699:Sodium/calcium exchanger protein	Na_Ca_ex
gene-M419DRAFT_89026	M419DRAFT_89026	2286.32	547.324	2.06214	1.85268e-10	2.33565e-09	Up	protein_coding	hypothetical protein , PF11951:Fungal specific transcription factor domain	-
novel.576	-	1390.67	3029.35	-1.12318	1.89047e-10	2.38047e-09	Down	-		-
gene-M419DRAFT_92240	M419DRAFT_92240	455.934	38.6403	3.56054	1.95253e-10	2.45573e-09	Up	protein_coding	MIP family channel protein && Q8R2N1.1 RecName: Full=Aquaporin-3; Short=AQP-3; AltName: Full=Aquaglyceroporin-3 && PF00230:Major intrinsic protein	-
gene-M419DRAFT_135994	M419DRAFT_135994	4606.12	2131.41	1.11178	2.05662e-10	2.5836e-09	Up	protein_coding	HECT-domain-containing protein && G0S9J5.2 RecName: Full=E3 ubiquitin-protein ligase RSP5; AltName: Full=HECT-type E3 ubiquitin transferase RSP5 && PF00397:WW domain|PF00168:C2 domain|PF00632:HECT-domain (ubiquitin-transferase)	HECT
gene-M419DRAFT_104377	M419DRAFT_104377	131.81	1104.02	-3.06489	2.11353e-10	2.64886e-09	Down	protein_coding	OPT oligopeptide transporter && O23482.3 RecName: Full=Oligopeptide transporter 3; Short=AtOPT3 && PF03169:OPT oligopeptide transporter protein	OPT
gene-M419DRAFT_124808	M419DRAFT_124808	333.876	22.52	3.89219	2.37322e-10	2.97083e-09	Up	protein_coding	hypothetical protein	-
gene-M419DRAFT_35147	M419DRAFT_35147	964.307	279.211	1.78796	2.50956e-10	3.13784e-09	Up	protein_coding	Nrap protein && O94676.1 RecName: Full=U3 small nucleolar RNA-associated protein 22; Short=U3 snoRNA-associated protein 22 && PF03813:Nrap protein	-
gene-M419DRAFT_138500	M419DRAFT_138500	287.52	19.9405	3.85207	2.61598e-10	3.26707e-09	Up	protein_coding	hypothetical protein	-
gene-M419DRAFT_125426	M419DRAFT_125426	4745.85	1844.39	1.36335	2.71422e-10	3.3858e-09	Up	protein_coding	hypothetical protein , PF16483:Beta-1,3-glucanase	-
gene-M419DRAFT_73301	M419DRAFT_73301	1211.13	385.336	1.65232	2.74082e-10	3.41499e-09	Up	protein_coding	hypothetical protein && Q09713.1 RecName: Full=Uncharacterized protein C18B11.06 && PF04000:Sas10/Utp3/C1D family	-
gene-M419DRAFT_124417	M419DRAFT_124417	190.606	898.851	-2.23675	2.80676e-10	3.49308e-09	Down	protein_coding	hypothetical protein	-
gene-M419DRAFT_24177	M419DRAFT_24177	698.711	1835.83	-1.3939	2.82903e-10	3.51669e-09	Down	protein_coding	hypothetical protein	-
gene-M419DRAFT_87259	M419DRAFT_87259	1011.76	198.015	2.35352	3.08107e-10	3.82109e-09	Up	protein_coding	hypothetical protein	-
gene-M419DRAFT_90709	M419DRAFT_90709	1507.01	3542.73	-1.23332	3.07912e-10	3.82109e-09	Down	protein_coding	glucose-6-phosphate isomerase && Q7S986.1 RecName: Full=Glucose-6-phosphate isomerase; Short=GPI; AltName: Full=Phosphoglucose isomerase; Short=PGI; AltName: Full=Phosphohexose isomerase; Short=PHI && PF00342:Phosphoglucose isomerase	-
gene-M419DRAFT_120327	M419DRAFT_120327	265.862	1721.53	-2.69445	3.18178e-10	3.94142e-09	Down	protein_coding	hypothetical protein	-
gene-M419DRAFT_8947	M419DRAFT_8947	1059.85	335.585	1.65923	3.37471e-10	4.17557e-09	Up	protein_coding	putative tRNA processing endoribonuclease Trz1 && Q10155.1 RecName: Full=Ribonuclease Z 1; Short=RNase Z 1; AltName: Full=tRNA 3 endonuclease 1; AltName: Full=tRNase Z 1 && PF12706:Beta-lactamase superfamily domain|PF13691:tRNase Z endonuclease	-
novel.450	-	0	202.403	-10.1534	3.42877e-10	4.23485e-09	Down	-		-
gene-M419DRAFT_128499	M419DRAFT_128499	500.044	88.8126	2.49294	3.51944e-10	4.33956e-09	Up	protein_coding	HET-domain-containing protein , PF00069:Protein kinase domain|PF06985:Heterokaryon incompatibility protein (HET)	Pkinase
gene-M419DRAFT_74815	M419DRAFT_74815	1347.4	401.775	1.74535	3.55866e-10	4.38286e-09	Up	protein_coding	peptidase M24A%2C methionine aminopeptidase && A1DA84.1 RecName: Full=Methionine aminopeptidase 2-3; Short=MAP 2-3; Short=MetAP 2-3; AltName: Full=Peptidase M && PF00557:Metallopeptidase family M24	Peptidase_M24
novel.913	-	46.8645	368.373	-2.97471	3.84106e-10	4.71977e-09	Down	-		-
gene-M419DRAFT_6964	M419DRAFT_6964	171.732	2.55456	6.07572	4.02316e-10	4.93785e-09	Up	protein_coding	hypothetical protein	-
gene-M419DRAFT_72188	M419DRAFT_72188	39.5175	432.116	-3.45307	4.05175e-10	4.96723e-09	Down	protein_coding	hypothetical protein	-
gene-M419DRAFT_97499	M419DRAFT_97499	3375.22	1348.21	1.32399	4.19823e-10	5.14091e-09	Up	protein_coding	actin-like ATPase domain-containing protein && P38788.2 RecName: Full=Ribosome-associated complex subunit SSZ1; AltName: Full=DnaK-related protein SSZ1; AltName: Full=Heat shock protein 70 homolog SSZ1; AltName: Full=Pleiotropic drug resistance protein 13 && PF00012:Hsp70 protein	HSP70
gene-M419DRAFT_33373	M419DRAFT_33373	606.306	92.9546	2.70559	4.29932e-10	5.25866e-09	Up	protein_coding	kinase-like protein && Q9N0X0.2 RecName: Full=Aurora kinase B; AltName: Full=Aurora 1; AltName: Full=Aurora- and IPL1-like midbody-associated protein 1; Short=AIM-1; AltName: Full=Aurora/IPL1-related kinase 2; Short=ARK-2; Short=Aurora-related kinase 2; AltName: Full=STK-1; AltName: Full=Serine/threonine-protein kinase 12; AltName: Full=Serine/threonine-protein kinase 5; AltName: Full=Serine/thre…	Pkinase
gene-M419DRAFT_135956	M419DRAFT_135956	1442.53	3363.59	-1.22125	4.69586e-10	5.73056e-09	Down	protein_coding	hypothetical protein && O94401.1 RecName: Full=L-type lectin-like domain-containing protein C126.08c; Flags: Precursor && PF03388:Legume-like lectin family	-
gene-M419DRAFT_101139	M419DRAFT_101139	3972.05	8885.52	-1.16162	4.71496e-10	5.7473e-09	Down	protein_coding	DUF1752-domain-containing protein && Q9UTM5.2 RecName: Full=Uncharacterized protein C1420.01c && PF11702:Protein of unknown function (DUF3295)|PF08550:Fungal protein of unknown function (DUF1752)	-
gene-M419DRAFT_134454	M419DRAFT_134454	2010.2	816.21	1.3005	4.78199e-10	5.82236e-09	Up	protein_coding	hypothetical protein && D4B3R7.1 RecName: Full=Extracellular protein ARB_03106; Flags: Precursor && PF16011:Carbohydrate-binding family 9	-
gene-M419DRAFT_102495	M419DRAFT_102495	1136.93	357.904	1.6673	4.84651e-10	5.8942e-09	Up	protein_coding	acetamidase && O59805.1 RecName: Full=Putative amidase C550.07 && PF01425:Amidase	Amidase
gene-M419DRAFT_119174	M419DRAFT_119174	554.059	1707.11	-1.62313	5.39598e-10	6.55498e-09	Down	protein_coding	hypothetical protein	-
gene-M419DRAFT_102348	M419DRAFT_102348	3151.49	1569.47	1.0058	5.46613e-10	6.63265e-09	Up	protein_coding	eukaryotic translation initiation factor 3 subunit 3 && Q7S9Y9.1 RecName: Full=Eukaryotic translation initiation factor 3 subunit H; Short=eIF3h && PF01398:JAB1/Mov34/MPN/PAD-1 ubiquitin protease	Mov34
gene-M419DRAFT_129448	M419DRAFT_129448	1101.4	3483.76	-1.66124	5.72689e-10	6.94117e-09	Down	protein_coding	hypothetical protein , PF01544:CorA-like Mg2+ transporter protein	-
gene-M419DRAFT_129578	M419DRAFT_129578	330.002	30.8273	3.41866	5.93322e-10	7.1831e-09	Up	protein_coding	hypothetical protein	-
gene-M419DRAFT_72409	M419DRAFT_72409	1574.13	613.955	1.35848	6.46509e-10	7.81815e-09	Up	protein_coding	carboxypeptidase S && O13968.1 RecName: Full=Uncharacterized carboxypeptidase C24C9.08 && PF01546:Peptidase family M20/M25/M40|PF07687:Peptidase dimerisation domain	Peptidase_M20
gene-M419DRAFT_137780	M419DRAFT_137780	1784.62	3998.99	-1.16384	6.77284e-10	8.18104e-09	Down	protein_coding	hypothetical protein	-
gene-M419DRAFT_97870	M419DRAFT_97870	284.513	985.247	-1.79168	6.93287e-10	8.36487e-09	Down	protein_coding	hypothetical protein	-
gene-M419DRAFT_140345	M419DRAFT_140345	1003.22	2262.34	-1.17317	6.94793e-10	8.37358e-09	Down	protein_coding	DUF1692-domain-containing protein && Q09895.1 RecName: Full=Uncharacterized protein C24B11.08c && PF07970:Endoplasmic reticulum vesicle transporter|PF13850:Endoplasmic Reticulum-Golgi Intermediate Compartment (ERGIC)	-
gene-M419DRAFT_140187	M419DRAFT_140187	2552.88	1054.15	1.27604	7.47243e-10	8.99555e-09	Up	protein_coding	isopentenyl-diphosphate delta-isomerase && Q10132.2 RecName: Full=Isopentenyl-diphosphate Delta-isomerase; AltName: Full=Isopentenyl pyrophosphate isomerase; Short=IPP isomerase && PF00293:NUDIX domain	NUDIX
gene-M419DRAFT_104597	M419DRAFT_104597	3326.59	1414	1.2342	7.48661e-10	9.00248e-09	Up	protein_coding	CTP synthase && Q7RZV2.2 RecName: Full=CTP synthase; AltName: Full=CTP synthetase; AltName: Full=UTP--ammonia ligase && PF00117:Glutamine amidotransferase class-I|PF06418:CTP synthase N-terminus	CTP_synth_N
gene-M419DRAFT_31779	M419DRAFT_31779	2192.91	618.578	1.82545	7.64624e-10	9.18409e-09	Up	protein_coding	putative high affinity cAMP phosphodiesterase && Q23917.1 RecName: Full=3',5'-cyclic-nucleotide phosphodiesterase regA; Short=PDEase regA; AltName: Full=Phosphodiesterase 2; Short=DdPDE2; AltName: Full=Response regulator protein A; AltName: Full=cAMP-specific 3',5'-cAMP phosphodiesterase 2 && PF00233:3'5'-cyclic nucleotide phosphodiesterase	-
gene-M419DRAFT_101069	M419DRAFT_101069	527.813	1550.72	-1.5545	7.79463e-10	9.35181e-09	Down	protein_coding	hypothetical protein && Q9P782.1 RecName: Full=Uncharacterized protein C1711.08 && PF08327:Activator of Hsp90 ATPase homolog 1-like protein|PF09229:Activator of Hsp90 ATPase, N-terminal	-
gene-M419DRAFT_117773	M419DRAFT_117773	26.7973	318.149	-3.56691	8.13078e-10	9.74416e-09	Down	protein_coding	hypothetical protein	-
gene-M419DRAFT_84843	M419DRAFT_84843	1286.83	410.585	1.64809	8.3555e-10	1.00022e-08	Up	protein_coding	DUF689-domain-containing protein && C7YRS7.1 RecName: Full=Fe-S cluster assembly protein DRE2; AltName: Full=Anamorsin homolog && PF05093:Cytokine-induced anti-apoptosis inhibitor 1, Fe-S biogenesis|PF16803:Fe-S cluster assembly protein DRE2 N-terminus	-
gene-M419DRAFT_143251	M419DRAFT_143251	162.089	665.91	-2.03842	9.85164e-10	1.17669e-08	Down	protein_coding	BRO1-domain-containing protein && Q7S532.2 RecName: Full=pH-response regulator protein palA/prr-1 && PF13949:ALIX V-shaped domain binding to HIV|PF03097:BRO1-like domain	-
gene-M419DRAFT_112810	M419DRAFT_112810	490.738	1763.16	-1.84466	9.9622e-10	1.18856e-08	Down	protein_coding	NAD(P)-binding protein && Q6PUF3.1 RecName: Full=Hydroxysteroid 11-beta-dehydrogenase 1-like protein; AltName: Full=11-beta-hydroxysteroid dehydrogenase type 3; Short=11-DH3; Short=11-beta-HSD3; Flags: Precursor && PF00106:short chain dehydrogenase	adh_short
gene-M419DRAFT_34488	M419DRAFT_34488	2505.93	1117.41	1.16504	1.00922e-09	1.20273e-08	Up	protein_coding	acetyl-CoA synthetase-like protein && O07610.2 RecName: Full=Long-chain-fatty-acid--CoA ligase; AltName: Full=Long-chain acyl-CoA synthetase && PF13193:AMP-binding enzyme C-terminal domain|PF00501:AMP-binding enzyme	AMP-binding
gene-M419DRAFT_130674	M419DRAFT_130674	285.706	1032.16	-1.85348	1.0111e-09	1.20363e-08	Down	protein_coding	hypothetical protein	-
gene-M419DRAFT_45640	M419DRAFT_45640	0	184.647	-10.0209	1.02732e-09	1.22157e-08	Down	protein_coding	hypothetical protein && P27643.3 RecName: Full=Stage V sporulation protein K && PF00004:ATPase family associated with various cellular activities (AAA)	AAA
gene-M419DRAFT_94420	M419DRAFT_94420	251.882	996.826	-1.9852	1.06627e-09	1.26648e-08	Down	protein_coding	fungal-specific transcription factor domain-containing protein && Q1MTM9.2 RecName: Full=Uncharacterized transcriptional regulatory protein C1327.01c && PF04082:Fungal specific transcription factor domain	Fungal_trans
novel.932	-	166.786	727.142	-2.12485	1.1231e-09	1.33249e-08	Down	-		-
gene-M419DRAFT_69800	M419DRAFT_69800	659.039	70.9057	3.21612	1.212e-09	1.43637e-08	Up	protein_coding	hypothetical protein	-
gene-M419DRAFT_136151	M419DRAFT_136151	1389.87	3108.66	-1.16149	1.21771e-09	1.44154e-08	Down	protein_coding	Pkr1-domain-containing protein && Q9P7Y3.1 RecName: Full=V-type ATPase assembly factor pkr1 && PF08636:ER protein Pkr1	-
gene-M419DRAFT_102083	M419DRAFT_102083	2877.39	1375.14	1.06509	1.22709e-09	1.45103e-08	Up	protein_coding	hypothetical protein && O13817.2 RecName: Full=Protein transport protein sec73 && PF01369:Sec7 domain	Sec7
gene-M419DRAFT_107707	M419DRAFT_107707	937.829	2092.28	-1.1576	1.22908e-09	1.45178e-08	Down	protein_coding	hypothetical protein && Q13454.1 RecName: Full=Tumor suppressor candidate 3; AltName: Full=Magnesium uptake/transporter TUSC3; AltName: Full=Protein N33; Flags: Precursor && PF04756:OST3 / OST6 family	-
gene-M419DRAFT_126432	M419DRAFT_126432	246.39	850.409	-1.78725	1.25464e-09	1.48034e-08	Down	protein_coding	sporulation protein RMD8 && P43620.1 RecName: Full=Sporulation protein RMD8; AltName: Full=Required for meiotic nuclear division protein 8 && PF02582:Uncharacterised ACR, YagE family COG1723	-
gene-M419DRAFT_92333	M419DRAFT_92333	2397.69	1000.63	1.26093	1.29082e-09	1.52134e-08	Up	protein_coding	glycerol kinase && Q63060.1 RecName: Full=Glycerol kinase; Short=GK; Short=Glycerokinase; AltName: Full=ATP-stimulated glucocorticoid-receptor translocation promoter; Short=ASTP; AltName: Full=ATP:glycerol 3-phosphotransferase && PF00370:FGGY family of carbohydrate kinases, N-terminal domain|PF02782:FGGY family of carbohydrate kinases, C-terminal domain	FGGY_N
gene-M419DRAFT_95529	M419DRAFT_95529	841.876	244.911	1.78138	1.30655e-09	1.53818e-08	Up	protein_coding	hypothetical protein , PF00781:Diacylglycerol kinase catalytic domain	-
gene-M419DRAFT_70867	M419DRAFT_70867	97.1144	630.917	-2.69834	1.31585e-09	1.54743e-08	Down	protein_coding	hypothetical protein	-
gene-M419DRAFT_80161	M419DRAFT_80161	1468.75	523.973	1.48706	1.38601e-09	1.62814e-08	Up	protein_coding	CCAAT-box-binding transcription factor && G0SEQ5.2 RecName: Full=Ribosome biogenesis protein NOC1; AltName: Full=Nucleolar complex protein 1 && PF03914:CBF/Mak21 family	CBF
gene-M419DRAFT_130770	M419DRAFT_130770	1285.7	2744.48	-1.09408	1.41504e-09	1.66042e-08	Down	protein_coding	TRP-domain-containing protein && P39719.2 RecName: Full=Flavin carrier protein 2; AltName: Full=FAD transporter 2; AltName: Full=TRP-like ion channel FLC2; Flags: Precursor && PF14558:ML-like domain|PF06011:Transient receptor potential (TRP) ion channel	-
gene-M419DRAFT_142604	M419DRAFT_142604	841.358	2464.52	-1.55028	1.42134e-09	1.66597e-08	Down	protein_coding	RNI-like protein	-
gene-M419DRAFT_80933	M419DRAFT_80933	1650.16	622.282	1.40673	1.5315e-09	1.79117e-08	Up	protein_coding	hypothetical protein && Q8ZD92.1 RecName: Full=Probable 3',5'-cyclic-nucleotide phosphodiesterase; Short=3':5'-CNP; Short=PDEase; Flags: Precursor && PF02112:cAMP phosphodiesterases class-II	-
gene-M419DRAFT_124226	M419DRAFT_124226	2961.74	1189.87	1.31584	1.55002e-09	1.81084e-08	Up	protein_coding	hypothetical protein	-
gene-M419DRAFT_78189	M419DRAFT_78189	1085.66	336.152	1.69107	1.56291e-09	1.82391e-08	Up	protein_coding	hypothetical protein && O13690.1 RecName: Full=PH and SEC7 domain-containing protein C11E3.11c && PF01369:Sec7 domain|PF15410:Pleckstrin homology domain	Sec7
gene-M419DRAFT_70133	M419DRAFT_70133	835.842	191.119	2.12899	1.72013e-09	2.003e-08	Up	protein_coding	Pcc1-domain-containing protein , PF09341:Transcription factor Pcc1	-
gene-M419DRAFT_136108	M419DRAFT_136108	229.716	1031.5	-2.1676	1.88876e-09	2.19697e-08	Down	protein_coding	multidrug efflux transporter AcrB transmembrane domain-containing protein && Q12200.1 RecName: Full=Niemann-Pick type C-related protein 1; Flags: Precursor && PF02460:Patched family|PF16414:Niemann-Pick C1 N terminus|PF12349:Sterol-sensing domain of SREBP cleavage-activation	-
gene-M419DRAFT_132684	M419DRAFT_132684	21.0337	307.113	-3.87186	2.00279e-09	2.32707e-08	Down	protein_coding	hypothetical protein	-
novel.1426	-	6.08996	342.111	-5.79867	2.0095e-09	2.33233e-08	Down	-		-
novel.298	-	0	176.315	-9.95424	2.03387e-09	2.35805e-08	Down	-		-
gene-M419DRAFT_50618	M419DRAFT_50618	135.932	596.764	-2.13402	2.1001e-09	2.4322e-08	Down	protein_coding	Phox-like protein , PF00787:PX domain	PX
gene-M419DRAFT_101392	M419DRAFT_101392	2432.58	5373.91	-1.14355	2.12047e-09	2.45313e-08	Down	protein_coding	transaldolase && J9MJK9.1 RecName: Full=Transaldolase; Short=FoTal && PF00923:Transaldolase	-
gene-M419DRAFT_23275	M419DRAFT_23275	426.162	1198.67	-1.49177	2.17925e-09	2.51841e-08	Down	protein_coding	UFD1-domain-containing protein && P53044.1 RecName: Full=Ubiquitin fusion degradation protein 1; Short=UB fusion protein 1; AltName: Full=Polymerase-interacting protein 3 && PF03152:Ubiquitin fusion degradation protein UFD1	UFD1
gene-M419DRAFT_109454	M419DRAFT_109454	39.2443	378.668	-3.26825	2.23518e-09	2.58024e-08	Down	protein_coding	NAD(P)-binding protein && O07575.1 RecName: Full=Uncharacterized oxidoreductase YhdF && PF00106:short chain dehydrogenase	adh_short
gene-M419DRAFT_109892	M419DRAFT_109892	1610.5	3652.52	-1.18123	2.26538e-09	2.61228e-08	Down	protein_coding	mitochondrial glyco protein , PF02330:Mitochondrial glycoprotein	-
gene-M419DRAFT_92939	M419DRAFT_92939	66.1072	406.837	-2.62146	2.27075e-09	2.61565e-08	Down	protein_coding	hypothetical protein	-
gene-M419DRAFT_73996	M419DRAFT_73996	2680.49	1156.49	1.21289	2.27604e-09	2.61892e-08	Up	protein_coding	hypothetical protein	-
gene-M419DRAFT_24744	M419DRAFT_24744	99.4926	538.014	-2.43416	2.36195e-09	2.71484e-08	Down	protein_coding	Cryptochrome/photolyase FAD-binding domain-containing protein && Q8QG60.2 RecName: Full=Cryptochrome-2 && PF00875:DNA photolyase|PF03441:FAD binding domain of DNA photolyase	-
gene-M419DRAFT_69465	M419DRAFT_69465	213.815	1196.43	-2.48342	2.39033e-09	2.74451e-08	Down	protein_coding	hypothetical protein && P36013.1 RecName: Full=NAD-dependent malic enzyme, mitochondrial; Short=NAD-ME; Flags: Precursor && PF03949:Malic enzyme, NAD binding domain|PF00390:Malic enzyme, N-terminal domain	Malic_M
gene-M419DRAFT_137730	M419DRAFT_137730	1359.58	439.927	1.62818	2.39292e-09	2.74453e-08	Up	protein_coding	DUF699-domain-containing protein && P53914.1 RecName: Full=RNA cytidine acetyltransferase; AltName: Full=18S rRNA cytosine acetyltransferase; AltName: Full=Killer toxin-resistance protein 33; AltName: Full=Ribosomal RNA cytidine acetyltransferase 1 && PF05127:Helicase|PF13718:GNAT acetyltransferase 2|PF08351:Domain of unknown function (DUF1726)|PF13725:Possible tRNA binding domain	-
gene-M419DRAFT_48833	M419DRAFT_48833	1254.15	430.6	1.54239	2.39588e-09	2.74498e-08	Up	protein_coding	hypothetical protein	-
gene-M419DRAFT_134945	M419DRAFT_134945	0	170.486	-9.90576	2.40009e-09	2.74685e-08	Down	protein_coding	structural comparison of Two major endo-1%2C4-beta-Xylanases from Trichodrema Reesei && P36218.1 RecName: Full=Endo-1,4-beta-xylanase 1; Short=EX 1; Short=Xylanase 1; AltName: Full=1,4-beta-D-xylan xylanohydrolase 1; AltName: Full=Acidic endo-beta-1,4-xylanase; Flags: Precursor >G0R947.1 RecName: Full=Endo-1,4-beta-xylanase 1; Short=EX 1; Short=Xylanase 1; AltName: Full=1,4-beta-D-xylan xylanohyd…	-
gene-M419DRAFT_128000	M419DRAFT_128000	0	169.369	-9.8963	2.40549e-09	2.75009e-08	Down	protein_coding	hypothetical protein	-
gene-M419DRAFT_34955	M419DRAFT_34955	401.862	64.5326	2.63859	2.41642e-09	2.75963e-08	Up	protein_coding	putative ras small monomeric GTPase && P08647.2 RecName: Full=Ras-like protein 1; Flags: Precursor && PF00071:Ras family	Ras
gene-M419DRAFT_103710	M419DRAFT_103710	758.96	150.991	2.32991	2.48482e-09	2.83471e-08	Up	protein_coding	HET-domain-containing protein , PF06985:Heterokaryon incompatibility protein (HET)	-
gene-M419DRAFT_89430	M419DRAFT_89430	568.109	110.986	2.35598	2.50034e-09	2.84938e-08	Up	protein_coding	hypothetical protein	-
gene-M419DRAFT_88058	M419DRAFT_88058	697.22	161.256	2.11209	2.54354e-09	2.89551e-08	Up	protein_coding	hypothetical protein , PF01753:MYND finger|PF14737:Domain of unknown function (DUF4470)	zf-MYND
gene-M419DRAFT_11074	M419DRAFT_11074	0	165.425	-9.86236	2.56679e-09	2.91887e-08	Down	protein_coding	hypothetical protein	-
gene-M419DRAFT_25484	M419DRAFT_25484	2183.53	955.385	1.19234	2.57493e-09	2.92502e-08	Up	protein_coding	farnesyl-diphosphate farnesyltransferase && Q7S4Z6.1 RecName: Full=Probable squalene synthase; Short=SQS; Short=SS; AltName: Full=FPP:FPP farnesyltransferase; AltName: Full=Farnesyl-diphosphate farnesyltransferase && PF00494:Squalene/phytoene synthase	-
gene-M419DRAFT_133418	M419DRAFT_133418	1086.48	332.458	1.70818	2.89405e-09	3.28054e-08	Up	protein_coding	pentatricopeptide repeat protein , PF13041:PPR repeat family	-
gene-M419DRAFT_68617	M419DRAFT_68617	175.984	734.532	-2.06198	2.90772e-09	3.29254e-08	Down	protein_coding	hypothetical protein , PF05730:CFEM domain	-
gene-M419DRAFT_97324	M419DRAFT_97324	335.13	1384.17	-2.04565	3.04016e-09	3.43159e-08	Down	protein_coding	hypothetical protein && P28349.2 RecName: Full=Nitrogen assimilation transcription factor nit-4 && PF04082:Fungal specific transcription factor domain|PF00172:Fungal Zn(2)-Cys(6) binuclear cluster domain	Fungal_trans
novel.609	-	22.8482	283.183	-3.63352	3.03827e-09	3.43159e-08	Down	-		-
gene-M419DRAFT_127281	M419DRAFT_127281	1147.26	396.224	1.53385	3.14313e-09	3.54407e-08	Up	protein_coding	WD domain-containing protein && Q9P775.1 RecName: Full=Uncharacterized WD repeat-containing protein C17D11.16 && PF11715:Nucleoporin Nup120/160	-
novel.1262	-	54.8938	399.496	-2.86479	3.15417e-09	3.55276e-08	Down	-		-
gene-M419DRAFT_104585	M419DRAFT_104585	426.254	1778.69	-2.06158	3.21989e-09	3.62297e-08	Down	protein_coding	putative MFS allantoate transporter && O94491.1 RecName: Full=Uncharacterized transporter C417.10 && PF07690:Major Facilitator Superfamily	MFS_1
gene-M419DRAFT_87063	M419DRAFT_87063	571.262	1469.97	-1.36337	3.30831e-09	3.71491e-08	Down	protein_coding	mitochondrial carrier && O60029.1 RecName: Full=Putative mitochondrial carrier protein PET8 && PF00153:Mitochondrial carrier protein	Mito_carr
gene-M419DRAFT_5566	M419DRAFT_5566	393.471	1197.74	-1.60637	3.30856e-09	3.71491e-08	Down	protein_coding	hypothetical protein	-
gene-M419DRAFT_75584	M419DRAFT_75584	323.448	1269.24	-1.97179	3.33762e-09	3.74361e-08	Down	protein_coding	hypothetical protein && N4WHE3.1 RecName: Full=Reducing polyketide synthase PKS1; AltName: Full=T-toxin biosynthesis protein PKS1 && PF02801:Beta-ketoacyl synthase, C-terminal domain|PF16197:Ketoacyl-synthetase C-terminal extension|PF00109:Beta-ketoacyl synthase, N-terminal domain|PF08659:KR domain|PF14765:Polyketide synthase dehydratase|PF00698:Acyl transferase domain|PF08240:Alcohol dehydrogena…	ketoacyl-synt
gene-M419DRAFT_135838	M419DRAFT_135838	3998.04	8431.84	-1.07665	3.398e-09	3.80733e-08	Down	protein_coding	MFS transporter && P25351.2 RecName: Full=Uncharacterized membrane protein YCR023C && PF07690:Major Facilitator Superfamily	MFS_1
gene-M419DRAFT_24000	M419DRAFT_24000	1161.88	2502.44	-1.10698	3.5353e-09	3.95701e-08	Down	protein_coding	putative oxidoreductase && Q11120.1 RecName: Full=Prolyl 3,4-dihydroxylase ofd1; AltName: Full=2-oxoglutarate and Fe(II) dioxygenase domain-containing protein 1; AltName: Full=PKHD-type hydroxylase ofd1 && PF10637:Oxoglutarate and iron-dependent oxygenase degradation C-term|PF13640:2OG-Fe(II) oxygenase superfamily	-
gene-M419DRAFT_139032	M419DRAFT_139032	246.757	897.31	-1.86202	3.57251e-09	3.99448e-08	Down	protein_coding	caffeine-induced death protein 2 , PF09774:Caffeine-induced death protein 2	-
novel.518	-	0	159.793	-9.81248	3.58494e-09	4.00419e-08	Down	-		-
gene-M419DRAFT_129607	M419DRAFT_129607	3391.91	1501.2	1.17614	3.60442e-09	4.02173e-08	Up	protein_coding	L-PSP endoribonuclease family protein Brt1 && Q8U308.1 RecName: Full=2-iminobutanoate/2-iminopropanoate deaminase; AltName: Full=Enamine/imine deaminase && PF01042:Endoribonuclease L-PSP	Ribonuc_L-PSP
gene-M419DRAFT_10024	M419DRAFT_10024	0	158.454	-9.80031	3.7711e-09	4.19894e-08	Down	protein_coding	hypothetical protein , PF00170:bZIP transcription factor	bZIP_1
gene-M419DRAFT_105954	M419DRAFT_105954	1251.96	2845.29	-1.1845	4.04224e-09	4.49614e-08	Down	protein_coding	splicing factor%2C CC1-like protein && O13845.2 RecName: Full=RNA-binding protein rsd1 && PF00076:RNA recognition motif. (a.k.a. RRM, RBD, or RNP domain)|PF15519:linker between RRM2 and RRM3 domains in RBM39 protein	RRM_1
novel.906	-	0	157.29	-9.78961	4.20285e-09	4.66993e-08	Down	-		-
gene-M419DRAFT_114726	M419DRAFT_114726	1622.34	3289.56	-1.01975	4.31962e-09	4.79469e-08	Down	protein_coding	hypothetical protein , PF13415:Galactose oxidase, central domain|PF07646:Kelch motif	Kelch_2
gene-M419DRAFT_83244	M419DRAFT_83244	961.178	272.316	1.81936	4.32534e-09	4.79605e-08	Up	protein_coding	putative monocarboxylate transporter , PF07690:Major Facilitator Superfamily	MFS_1
gene-M419DRAFT_25303	M419DRAFT_25303	845.885	1911.01	-1.17568	4.37005e-09	4.84061e-08	Down	protein_coding	NADH-dependent flavin oxidoreductase-like protein && O94467.1 RecName: Full=Putative NADPH dehydrogenase C23G7.10c; AltName: Full=Old yellow enzyme homolog 3 && PF00724:NADH:flavin oxidoreductase / NADH oxidase family	Oxidored_FMN
gene-M419DRAFT_79909	M419DRAFT_79909	0	155.677	-9.77476	4.5511e-09	5.03592e-08	Down	protein_coding	hypothetical protein	-
gene-M419DRAFT_26310	M419DRAFT_26310	2285.4	1058.59	1.11038	4.65917e-09	5.15017e-08	Up	protein_coding	putative oxysterol binding protein && O13944.2 RecName: Full=Oxysterol-binding protein homolog C23H4.01c && PF15409:Pleckstrin homology domain|PF01237:Oxysterol-binding protein	-
gene-M419DRAFT_126901	M419DRAFT_126901	0	160.392	-9.81769	4.68462e-09	5.17295e-08	Down	protein_coding	hypothetical protein	-
gene-M419DRAFT_87685	M419DRAFT_87685	1790.21	556.387	1.68603	4.70134e-09	5.18604e-08	Up	protein_coding	sugar transporter && P53048.1 RecName: Full=General alpha-glucoside permease; AltName: Full=Maltose permease MAL11; AltName: Full=Maltose transport protein MAL11 && PF00083:Sugar (and other) transporter	Sugar_tr
gene-M419DRAFT_87764	M419DRAFT_87764	219.024	974.606	-2.15453	4.73929e-09	5.22251e-08	Down	protein_coding	hypothetical protein	-
gene-M419DRAFT_68024	M419DRAFT_68024	748.598	193.521	1.95128	4.7485e-09	5.22726e-08	Up	protein_coding	hypothetical protein	-
gene-M419DRAFT_76828	M419DRAFT_76828	0	155.256	-9.77083	4.77165e-09	5.24735e-08	Down	protein_coding	hypothetical protein	-
gene-M419DRAFT_93981	M419DRAFT_93981	968.211	272.242	1.83024	4.99671e-09	5.48918e-08	Up	protein_coding	hypothetical protein && O94481.2 RecName: Full=Transcription factor TFIIIB component B''; AltName: Full=Transcription factor TFIIIB complex subunit bdp1 && PF15963:Myb DNA-binding like	-
gene-M419DRAFT_91594	M419DRAFT_91594	782.838	1814.86	-1.21304	5.08238e-09	5.57756e-08	Down	protein_coding	putative maltose permease && P38156.1 RecName: Full=Maltose permease MAL31; AltName: Full=Maltose transport protein MAL31 && PF00083:Sugar (and other) transporter	Sugar_tr
gene-M419DRAFT_106465	M419DRAFT_106465	343.481	1015.83	-1.56429	5.08802e-09	5.57801e-08	Down	protein_coding	hypothetical protein && D4AYW0.1 RecName: Full=ABC transporter G family member ARB_01379; Short=ABC transporter ARB_01379; Flags: Precursor && PF00005:ABC transporter|PF01061:ABC-2 type transporter	ABC2_membrane
gene-M419DRAFT_117368	M419DRAFT_117368	1334.16	451.212	1.56437	5.16025e-09	5.6514e-08	Up	protein_coding	hypothetical protein	-
gene-M419DRAFT_93085	M419DRAFT_93085	145.747	603.038	-2.04876	5.18596e-09	5.67374e-08	Down	protein_coding	hypothetical protein , PF13810:Domain of unknown function (DUF4185)	-
gene-M419DRAFT_47193	M419DRAFT_47193	628.084	1656.23	-1.39897	5.46135e-09	5.96892e-08	Down	protein_coding	hypothetical protein , PF17119:Mitochondrial protein up-regulated during meiosis	-
gene-M419DRAFT_102293	M419DRAFT_102293	201.096	762.315	-1.922	5.85448e-09	6.38551e-08	Down	protein_coding	Cloroperoxidase && P04963.3 RecName: Full=Chloroperoxidase; AltName: Full=Chloride peroxidase; Short=CPO; Flags: Precursor && PF01328:Peroxidase, family 2	-
gene-M419DRAFT_131433	M419DRAFT_131433	797.991	191.959	2.05505	5.88026e-09	6.40709e-08	Up	protein_coding	WD40 repeat-like protein && G0S902.2 RecName: Full=Ribosome biogenesis protein ENP2 && PF08159:NUC153 domain	-
gene-M419DRAFT_100481	M419DRAFT_100481	807.302	2373.36	-1.55605	5.96485e-09	6.49263e-08	Down	protein_coding	endoplasmic reticulum transmembrane protein && O14290.1 RecName: Full=Uncharacterized protein C9E9.04 && PF05529:B-cell receptor-associated protein 31-like	-
gene-M419DRAFT_81907	M419DRAFT_81907	2622.61	912.741	1.52246	6.01677e-09	6.54247e-08	Up	protein_coding	kinase-like protein && P40233.2 RecName: Full=Casein kinase I homolog 1 && PF00069:Protein kinase domain	Pkinase
gene-M419DRAFT_123872	M419DRAFT_123872	26479.2	13057.8	1.01992	6.15267e-09	6.68343e-08	Up	protein_coding	hypothetical protein , PF06687:SUR7/PalI family	-
gene-M419DRAFT_12145	M419DRAFT_12145	243.401	21.3041	3.51352	6.17612e-09	6.70209e-08	Up	protein_coding	P-loop containing nucleoside triphosphate hydrolase protein , PF05049:Interferon-inducible GTPase (IIGP)	IIGP
gene-M419DRAFT_85532	M419DRAFT_85532	1391.54	518.241	1.42474	6.35869e-09	6.8932e-08	Up	protein_coding	hypothetical protein	-
gene-M419DRAFT_54777	M419DRAFT_54777	45.7199	338.065	-2.88561	6.44863e-09	6.98362e-08	Down	protein_coding	hypothetical protein	-
gene-M419DRAFT_12994	M419DRAFT_12994	482.747	87.6464	2.46086	6.54869e-09	7.08479e-08	Up	protein_coding	NAD dependent epimerase/dehydratase family protein && P0C7J0.1 RecName: Full=dTDP-glucose 4,6-dehydratase && PF01370:NAD dependent epimerase/dehydratase family	Epimerase
gene-M419DRAFT_93886	M419DRAFT_93886	318.57	1019.84	-1.67902	6.66584e-09	7.20423e-08	Down	protein_coding	hypothetical protein && O74823.3 RecName: Full=Zinc finger CCCH domain-containing protein C337.12 && -	-
gene-M419DRAFT_109289	M419DRAFT_109289	46.6693	553.987	-3.57195	7.01798e-09	7.56186e-08	Down	protein_coding	hypothetical protein && A4GNA8.1 RecName: Full=Phosphatidylserine decarboxylase proenzyme 3; Contains: RecName: Full=Phosphatidylserine decarboxylase 3 beta chain; Contains: RecName: Full=Phosphatidylserine decarboxylase 3 alpha chain && PF02666:Phosphatidylserine decarboxylase|PF12588:Phophatidylserine decarboxylase	-
gene-M419DRAFT_86818	M419DRAFT_86818	532.461	93.1271	2.5149	7.68172e-09	8.26037e-08	Up	protein_coding	carbon-nitrogen hydrolase && O59829.1 RecName: Full=Probable nitrilase C965.09 && PF00795:Carbon-nitrogen hydrolase	CN_hydrolase
gene-M419DRAFT_136129	M419DRAFT_136129	726.348	1746.51	-1.26565	7.80071e-09	8.37145e-08	Down	protein_coding	hypothetical protein	-
gene-M419DRAFT_137312	M419DRAFT_137312	385.281	1286.64	-1.73974	7.79393e-09	8.37145e-08	Down	protein_coding	hypothetical protein && O60153.1 RecName: Full=Uncharacterized protein C19C7.04c && PF10295:Uncharacterised protein (DUF2406)	-
gene-M419DRAFT_55662	M419DRAFT_55662	765.058	1838.21	-1.26443	7.86281e-09	8.42117e-08	Down	protein_coding	Prenylcysteine oxidase && P57681.1 RecName: Full=Farnesylcysteine lyase; Flags: Precursor && PF13450:NAD(P)-binding Rossmann-like domain|PF07156:Prenylcysteine lyase	-
gene-M419DRAFT_141497	M419DRAFT_141497	293	954.055	-1.70345	7.85625e-09	8.42117e-08	Down	protein_coding	amino acid transporter && O60113.1 RecName: Full=Uncharacterized amino-acid permease C15C4.04c && PF13520:Amino acid permease	-
gene-M419DRAFT_107433	M419DRAFT_107433	3195.39	1437.88	1.15221	7.99603e-09	8.55527e-08	Up	protein_coding	hypothetical protein	-
gene-M419DRAFT_75047	M419DRAFT_75047	0	147.096	-9.69295	8.00904e-09	8.56061e-08	Down	protein_coding	hypothetical protein , PF12681:Glyoxalase-like domain	-
gene-M419DRAFT_12816	M419DRAFT_12816	117.728	641.041	-2.44587	8.26262e-09	8.80521e-08	Down	protein_coding	FAD/NAD(P)-binding domain-containing protein && M1BYJ7.1 RecName: Full=External alternative NAD(P)H-ubiquinone oxidoreductase B1, mitochondrial; AltName: Full=External alternative NADH dehydrogenase NDB1; AltName: Full=NADH:ubiquinone reductase (non-electrogenic) NDB1; Flags: Precursor && PF07992:Pyridine nucleotide-disulphide oxidoreductase	Pyr_redox_2
gene-M419DRAFT_130772	M419DRAFT_130772	814.24	200.593	2.02157	8.36151e-09	8.90172e-08	Up	protein_coding	hypothetical protein	-
gene-M419DRAFT_124369	M419DRAFT_124369	881.592	2191.3	-1.31388	8.88975e-09	9.45466e-08	Down	protein_coding	hypothetical protein	-
novel.532	-	344.06	1386.54	-2.01012	8.90488e-09	9.46133e-08	Down	-		-
gene-M419DRAFT_6699	M419DRAFT_6699	0	145.161	-9.67391	8.92662e-09	9.47499e-08	Down	protein_coding	family 88 putative glycosyl hydrolase && P0A3U6.1 RecName: Full=Protein Atu3128 >P0A3U7.1 RecName: Full=24.9 kDa protein in picA locus; AltName: Full=ORF1 && PF07470:Glycosyl Hydrolase Family 88	-
gene-M419DRAFT_68289	M419DRAFT_68289	389.616	1118.07	-1.52079	9.4427e-09	1.00128e-07	Down	protein_coding	hypothetical protein	-
gene-M419DRAFT_131187	M419DRAFT_131187	641.921	97.6938	2.71709	9.61816e-09	1.01888e-07	Up	protein_coding	putative acetyltransferase , PF00583:Acetyltransferase (GNAT) family	Acetyltransf_1
gene-M419DRAFT_6746	M419DRAFT_6746	0	143.251	-9.65479	1.00066e-08	1.05897e-07	Down	protein_coding	hypothetical protein	-
gene-M419DRAFT_11652	M419DRAFT_11652	841.094	265.595	1.66296	1.01715e-08	1.07536e-07	Up	protein_coding	DUF171-domain-containing protein && Q5T280.3 RecName: Full=Putative methyltransferase C9orf114 && PF02598:Putative RNA methyltransferase	-
gene-M419DRAFT_59064	M419DRAFT_59064	1186.5	398.731	1.57353	1.0225e-08	1.07995e-07	Up	protein_coding	RNA-binding domain-containing protein && O74978.1 RecName: Full=Uncharacterized RNA-binding protein C1827.05c && PF00076:RNA recognition motif. (a.k.a. RRM, RBD, or RNP domain)	RRM_1
gene-M419DRAFT_139259	M419DRAFT_139259	484.11	1244.62	-1.36236	1.02957e-08	1.08634e-07	Down	protein_coding	hypothetical protein , PF06726:Bladder cancer-related protein BC10	-
novel.309	-	0	143.498	-9.65732	1.03397e-08	1.08991e-07	Down	-		-
gene-M419DRAFT_80461	M419DRAFT_80461	85.3671	624.865	-2.87018	1.03521e-08	1.09013e-07	Down	protein_coding	membrane zinc transporter && Q12436.1 RecName: Full=Zinc-regulated transporter 2; AltName: Full=Low-affinity zinc transport protein ZRT2 && PF02535:ZIP Zinc transporter	-
gene-M419DRAFT_136523	M419DRAFT_136523	489.641	1799.36	-1.87733	1.0516e-08	1.10531e-07	Down	protein_coding	peptidase C15%2C pyroglutamyl peptidase I-like protein && Q9ESW8.1 RecName: Full=Pyroglutamyl-peptidase 1; AltName: Full=5-oxoprolyl-peptidase; AltName: Full=Pyroglutamyl aminopeptidase I; Short=PAP-I; AltName: Full=Pyroglutamyl-peptidase I; Short=PGP-I; AltName: Full=Pyrrolidone-carboxylate peptidase && PF01470:Pyroglutamyl peptidase	-
gene-M419DRAFT_98774	M419DRAFT_98774	0	144.84	-9.6706	1.05169e-08	1.10531e-07	Down	protein_coding	MFS general substrate transporter && O94528.1 RecName: Full=Caffeine resistance protein 5 && PF07690:Major Facilitator Superfamily	MFS_1
gene-M419DRAFT_125427	M419DRAFT_125427	2478.58	642.382	1.94768	1.0893e-08	1.14372e-07	Up	protein_coding	hypothetical protein , PF16483:Beta-1,3-glucanase	-
gene-M419DRAFT_120699	M419DRAFT_120699	161.028	829.854	-2.36524	1.16926e-08	1.22525e-07	Down	protein_coding	hypothetical protein	-
gene-M419DRAFT_36636	M419DRAFT_36636	525.144	1460.26	-1.47515	1.22753e-08	1.28379e-07	Down	protein_coding	putative cytochrome c oxidase assembly protein && P40086.1 RecName: Full=Cytochrome c oxidase assembly protein COX15 && PF02628:Cytochrome oxidase assembly protein	-
gene-M419DRAFT_98355	M419DRAFT_98355	590.681	117.06	2.33489	1.33623e-08	1.39495e-07	Up	protein_coding	RNI-like protein	-
novel.356	-	0	139.458	-9.61601	1.33642e-08	1.39495e-07	Down	-		-
gene-M419DRAFT_141729	M419DRAFT_141729	1067.33	2372.47	-1.15246	1.36068e-08	1.4175e-07	Down	protein_coding	hypothetical protein	-
gene-M419DRAFT_103857	M419DRAFT_103857	1917.18	758.986	1.33683	1.36763e-08	1.42335e-07	Up	protein_coding	kinase-like protein && C0LGU1.1 RecName: Full=Probable LRR receptor-like serine/threonine-protein kinase At5g37450; Flags: Precursor && PF00069:Protein kinase domain	Pkinase
gene-M419DRAFT_31583	M419DRAFT_31583	1239.73	424.3	1.54711	1.38251e-08	1.43743e-07	Up	protein_coding	hypothetical protein && O60094.2 RecName: Full=DNA polymerase V; Short=POL V && PF04931:DNA polymerase phi	-
gene-M419DRAFT_128664	M419DRAFT_128664	129.802	740.042	-2.51246	1.39678e-08	1.45086e-07	Down	protein_coding	hypothetical protein	-
novel.25	-	0	137.25	-9.59302	1.51255e-08	1.56958e-07	Down	-		-
gene-M419DRAFT_83360	M419DRAFT_83360	264.321	996.217	-1.91352	1.51997e-08	1.57575e-07	Down	protein_coding	putative autophagy protein && Q5AVT9.1 RecName: Full=Autophagy-related protein 22-2 && PF11700:Vacuole effluxer Atg22 like	-
novel.358	-	0	137.001	-9.59045	1.56983e-08	1.62586e-07	Down	-		-
gene-M419DRAFT_94171	M419DRAFT_94171	889.243	234.721	1.92217	1.6096e-08	1.66382e-07	Up	protein_coding	hypothetical protein && Q5EAR5.2 RecName: Full=tRNA 2'-phosphotransferase 1 && PF01885:RNA 2'-phosphotransferase, Tpt1 / KptA family	-
gene-M419DRAFT_36082	M419DRAFT_36082	1342.71	487.421	1.46219	1.60887e-08	1.66382e-07	Up	protein_coding	PLP-dependent transferase && E9FCP7.2 RecName: Full=L-aspartate decarboxylase dtxS4; AltName: Full=Destruxin synthesis protein 4 && PF00282:Pyridoxal-dependent decarboxylase conserved domain	-
gene-M419DRAFT_107629	M419DRAFT_107629	1027.13	2336.96	-1.18623	1.63082e-08	1.6825e-07	Down	protein_coding	acid phosphatase && P08540.2 RecName: Full=Probable acid phosphatase && PF04185:Phosphoesterase family	Phosphoesterase
gene-M419DRAFT_110734	M419DRAFT_110734	1950.04	841.201	1.21279	1.68156e-08	1.73317e-07	Up	protein_coding	antiviral helicase && O14232.1 RecName: Full=ATP-dependent RNA helicase mtr4 && PF13234:rRNA-processing arch domain|PF00271:Helicase conserved C-terminal domain|PF08148:DSHCT (NUC185) domain|PF00270:DEAD/DEAH box helicase	DEAD
novel.1115	-	25.5762	405.555	-3.99082	1.69931e-08	1.74978e-07	Down	-		-
gene-M419DRAFT_96852	M419DRAFT_96852	1082.79	2537.42	-1.22886	1.7279e-08	1.77751e-07	Down	protein_coding	hypothetical protein && O74798.1 RecName: Full=Putative arrestin-related trafficking adapter C2D10.04 && PF02752:Arrestin (or S-antigen), C-terminal domain	-
gene-M419DRAFT_43045	M419DRAFT_43045	0	135.513	-9.57469	1.73057e-08	1.77854e-07	Down	protein_coding	hypothetical protein	-
gene-M419DRAFT_23166	M419DRAFT_23166	1054.04	374.597	1.49262	1.81261e-08	1.86106e-07	Up	protein_coding	MAP kinase && P32491.2 RecName: Full=MAP kinase kinase MKK2/SSP33 && PF00069:Protein kinase domain	Pkinase
gene-M419DRAFT_109803	M419DRAFT_109803	216.265	795.596	-1.87869	1.82647e-08	1.87349e-07	Down	protein_coding	hypothetical protein	-
gene-M419DRAFT_37839	M419DRAFT_37839	85.2967	460.281	-2.43269	1.85182e-08	1.89767e-07	Down	protein_coding	hypothetical protein , PF00172:Fungal Zn(2)-Cys(6) binuclear cluster domain	Zn_clus
gene-M419DRAFT_11815	M419DRAFT_11815	712.216	1749.38	-1.29618	1.85819e-08	1.90238e-07	Down	protein_coding	retinol dehydrogenase 12 && Q5F389.2 RecName: Full=WW domain-containing oxidoreductase && PF00106:short chain dehydrogenase	adh_short
gene-M419DRAFT_25669	M419DRAFT_25669	4429.53	8875.02	-1.0027	1.87531e-08	1.91806e-07	Down	protein_coding	hypothetical protein && Q7S232.2 RecName: Full=Metacaspase-1A; Flags: Precursor && PF00656:Caspase domain	Peptidase_C14
gene-M419DRAFT_80179	M419DRAFT_80179	0	133.083	-9.54856	2.03105e-08	2.07536e-07	Down	protein_coding	carboxypeptidase-like protein A4 precursor && A6XGK3.1 RecName: Full=Metallocarboxypeptidase A; Short=MCPA; AltName: Full=Carboxypeptidase M14A; Flags: Precursor && PF00246:Zinc carboxypeptidase	-
gene-M419DRAFT_39709	M419DRAFT_39709	0	132.066	-9.5375	2.18571e-08	2.22913e-07	Down	protein_coding	hypothetical protein	-
gene-M419DRAFT_142047	M419DRAFT_142047	1390.79	574.171	1.2764	2.22312e-08	2.26322e-07	Up	protein_coding	hypothetical protein , PF05730:CFEM domain	-
gene-M419DRAFT_12286	M419DRAFT_12286	850.066	1877.21	-1.14296	2.22338e-08	2.26322e-07	Down	protein_coding	hypothetical protein	-
gene-M419DRAFT_75378	M419DRAFT_75378	381.623	64.6819	2.56118	2.31066e-08	2.34314e-07	Up	protein_coding	putative glucan endo-1%2C3-alpha-glucosidase agn1 precursor && B6GX22.1 RecName: Full=Mutanase Pc12g07500; AltName: Full=Endo-1,3-alpha-glucanase Pc12g07500; AltName: Full=Glucan endo-1,3-alpha-glucosidas Pc12g07500; Flags: Precursor && PF03659:Glycosyl hydrolase family 71	-
gene-M419DRAFT_98705	M419DRAFT_98705	637.725	173.186	1.88058	2.30895e-08	2.34314e-07	Up	protein_coding	hypothetical protein && O74415.1 RecName: Full=Uncharacterized protein C14G10.02 && PF16201:Nucleolar pre-ribosomal-associated protein 1|PF11707:Ribosome 60S biogenesis N-terminal	-
gene-M419DRAFT_96932	M419DRAFT_96932	167.414	731.421	-2.12672	2.32309e-08	2.35351e-07	Down	protein_coding	FMN-linked oxidoreductase && B8N8Q9.1 RecName: Full=NADPH dehydrogenase afvA; AltName: Full=Aflavarin synthesis protein A && PF00724:NADH:flavin oxidoreductase / NADH oxidase family	Oxidored_FMN
gene-M419DRAFT_78541	M419DRAFT_78541	211.658	774.484	-1.87196	2.34179e-08	2.3702e-07	Down	protein_coding	hypothetical protein && P52958.1 RecName: Full=Cutinase transcription factor 1 alpha && PF04082:Fungal specific transcription factor domain|PF00172:Fungal Zn(2)-Cys(6) binuclear cluster domain	Fungal_trans
gene-M419DRAFT_128942	M419DRAFT_128942	587.179	1394.25	-1.24762	2.35872e-08	2.38508e-07	Down	protein_coding	CBS-domain-containing protein && Q9P869.2 RecName: Full=Nuclear protein SNF4 && PF00571:CBS domain	CBS
gene-M419DRAFT_8221	M419DRAFT_8221	186.645	887.17	-2.24802	2.3888e-08	2.41321e-07	Down	protein_coding	ankyrin domain-containing protein && Q9HYV6.1 RecName: Full=Putative ankyrin repeat protein PA3287 && PF12796:Ankyrin repeats (3 copies)	-
novel.1075	-	269.03	28.3225	3.24639	2.63218e-08	2.65155e-07	Up	-		-
gene-M419DRAFT_45881	M419DRAFT_45881	1103.32	3373.2	-1.61197	2.65551e-08	2.67253e-07	Down	protein_coding	Erv1/Alr family protein && Q12284.1 RecName: Full=FAD-linked sulfhydryl oxidase ERV2 && PF04777:Erv1 / Alr family	Evr1_Alr
gene-M419DRAFT_134079	M419DRAFT_134079	30.2249	283.822	-3.22959	2.76966e-08	2.78217e-07	Down	protein_coding	hypothetical protein	-
gene-M419DRAFT_130009	M419DRAFT_130009	1190.09	345.578	1.78373	2.8451e-08	2.85526e-07	Up	protein_coding	adenine-N(1)--methyltransferase non-catalytic subunit trm6 && Q4WE58.1 RecName: Full=tRNA (adenine(58)-N(1))-methyltransferase non-catalytic subunit trm6; AltName: Full=tRNA(m1A58)-methyltransferase subunit trm6; Short=tRNA(m1A58)MTase subunit trm6 && PF04189:Gcd10p family	-
gene-M419DRAFT_96549	M419DRAFT_96549	454.833	1405.29	-1.62742	2.87146e-08	2.87901e-07	Down	protein_coding	Ulp1 protease family protein && Q9LSS7.1 RecName: Full=NEDD8-specific protease 1; AltName: Full=Deneddylase-1 && PF02902:Ulp1 protease family, C-terminal catalytic domain	Peptidase_C48
novel.637	-	225.291	769.929	-1.77254	2.89366e-08	2.89854e-07	Down	-		-
novel.646	-	263.773	1394.17	-2.40282	2.97263e-08	2.97207e-07	Down	-		-
gene-M419DRAFT_90216	M419DRAFT_90216	2425.95	1095.58	1.14668	2.97594e-08	2.9726e-07	Up	protein_coding	mitochondrial carrier && Q54RB9.1 RecName: Full=Calcium-binding mitochondrial carrier protein; AltName: Full=Mitochondrial substrate carrier family protein O && PF13499:EF-hand domain pair|PF00153:Mitochondrial carrier protein	Mito_carr
gene-M419DRAFT_82430	M419DRAFT_82430	2565.48	1032.59	1.31281	2.98375e-08	2.97761e-07	Up	protein_coding	uracil-DNA glycosylase && O74834.1 RecName: Full=Uracil-DNA glycosylase; Short=UDG && PF03167:Uracil DNA glycosylase superfamily	UDG
gene-M419DRAFT_24924	M419DRAFT_24924	329.724	1037.12	-1.6535	3.03051e-08	3.02145e-07	Down	protein_coding	hypothetical protein , PF10056:Uncharacterized conserved protein (DUF2293)	-
gene-M419DRAFT_37292	M419DRAFT_37292	198.012	813.179	-2.03725	3.03405e-08	3.02216e-07	Down	protein_coding	FAD/NAD(P)-binding domain-containing protein && Q9HFE4.1 RecName: Full=Thiol-specific monooxygenase; AltName: Full=Flavin-dependent monooxygenase && PF13450:NAD(P)-binding Rossmann-like domain|PF00743:Flavin-binding monooxygenase-like	FMO-like
gene-M419DRAFT_82488	M419DRAFT_82488	244.436	0.991968	7.92095	3.21314e-08	3.19756e-07	Up	protein_coding	hypothetical protein	-
gene-M419DRAFT_131985	M419DRAFT_131985	101.415	590.29	-2.54245	3.33321e-08	3.31397e-07	Down	protein_coding	hypothetical protein , PF01757:Acyltransferase family	-
gene-M419DRAFT_5756	M419DRAFT_5756	937.151	281.317	1.73594	3.49225e-08	3.46886e-07	Up	protein_coding	hypothetical protein	-
gene-M419DRAFT_133809	M419DRAFT_133809	715.539	211.181	1.76037	3.50247e-08	3.47255e-07	Up	protein_coding	GroES-like protein && P43067.1 RecName: Full=Alcohol dehydrogenase 1; AltName: Full=40 kDa allergen; AltName: Full=Allergen Can a 1; AltName: Full=Allergen Can a I; AltName: Allergen=Cand a 1 && PF00107:Zinc-binding dehydrogenase|PF08240:Alcohol dehydrogenase GroES-like domain	ADH_zinc_N
gene-M419DRAFT_143281	M419DRAFT_143281	1487.36	634.66	1.22867	3.50184e-08	3.47255e-07	Up	protein_coding	hypothetical protein	-
gene-M419DRAFT_46596	M419DRAFT_46596	959.075	326.88	1.55303	3.57738e-08	3.54353e-07	Up	protein_coding	S-adenosyl-L-methionine-dependent methyltransferase , PF13649:Methyltransferase domain	-
gene-M419DRAFT_101519	M419DRAFT_101519	61.7958	409.938	-2.7284	3.598e-08	3.56065e-07	Down	protein_coding	acid phosphatase && Q9USS6.1 RecName: Full=Probable acid phosphatase SPBC4.06 && PF00328:Histidine phosphatase superfamily (branch 2)	Acid_phosphat_A
gene-M419DRAFT_138075	M419DRAFT_138075	2401.2	1195.72	1.00592	3.63385e-08	3.5928e-07	Up	protein_coding	Annexin	-
gene-M419DRAFT_104682	M419DRAFT_104682	292.096	1349.11	-2.20678	3.67862e-08	3.63371e-07	Down	protein_coding	hypothetical protein	-
gene-M419DRAFT_127816	M419DRAFT_127816	392.208	1209.54	-1.62511	3.74276e-08	3.69364e-07	Down	protein_coding	cefP protein && Q06538.1 RecName: Full=Calcium permeable stress-gated cation channel 1; Short=ScCSC1 && PF02714:Calcium-dependent channel, 7TM region, putative phosphate|PF13967:Late exocytosis, associated with Golgi transport|PF14703:Cytosolic domain of 10TM putative phosphate transporter	-
gene-M419DRAFT_90483	M419DRAFT_90483	61.8193	570.618	-3.20443	3.9651e-08	3.90584e-07	Down	protein_coding	hypothetical protein , PF00583:Acetyltransferase (GNAT) family	Acetyltransf_1
novel.1025	-	332.403	974.317	-1.55116	3.97586e-08	3.91283e-07	Down	-		-
gene-M419DRAFT_122651	M419DRAFT_122651	195.907	756.313	-1.94814	4.03955e-08	3.97185e-07	Down	protein_coding	hypothetical protein , PF10104:Di-sulfide bridge nucleocytoplasmic transport domain	-
gene-M419DRAFT_11580	M419DRAFT_11580	33.1543	279.682	-3.07531	4.04362e-08	3.9722e-07	Down	protein_coding	endo-beta-1%2C6-galactanase && Q76FP5.1 RecName: Full=Endo-beta-1,6-galactanase; Flags: Precursor && PF14587:O-Glycosyl hydrolase family 30	-
gene-M419DRAFT_121609	M419DRAFT_121609	1166.8	339.432	1.78175	4.11572e-08	4.0356e-07	Up	protein_coding	hypothetical protein	-
gene-M419DRAFT_72691	M419DRAFT_72691	74.6284	401.68	-2.42769	4.18681e-08	4.10154e-07	Down	protein_coding	DUF396 domain protein && P38869.1 RecName: Full=Protein SVP26; AltName: Full=Sed5 compartment vesicle protein of 26 kDa && PF04148:Transmembrane adaptor Erv26	-
gene-M419DRAFT_9430	M419DRAFT_9430	1533.33	652.323	1.23309	4.28484e-08	4.19372e-07	Up	protein_coding	hypothetical protein	-
gene-M419DRAFT_96506	M419DRAFT_96506	703.657	1951.91	-1.47222	4.39985e-08	4.30235e-07	Down	protein_coding	branched-chain amino acid aminotransferase II && Q9Y885.1 RecName: Full=Putative branched-chain-amino-acid aminotransferase TOXF && PF01063:Amino-transferase class IV	-
gene-M419DRAFT_140060	M419DRAFT_140060	321.238	968.186	-1.59201	4.40778e-08	4.30616e-07	Down	protein_coding	FAD/NAD(P)-binding domain-containing protein && F4JJJ3.1 RecName: Full=External alternative NAD(P)H-ubiquinone oxidoreductase B3, mitochondrial; AltName: Full=External alternative NADH dehydrogenase NDB3; AltName: Full=NADH:ubiquinone reductase (non-electrogenic) NDB3; Flags: Precursor && PF07992:Pyridine nucleotide-disulphide oxidoreductase	Pyr_redox_2
gene-M419DRAFT_139202	M419DRAFT_139202	1401.63	4541.85	-1.69642	4.43155e-08	4.32542e-07	Down	protein_coding	hypothetical protein	-
gene-M419DRAFT_80242	M419DRAFT_80242	965.124	316.441	1.60912	4.55199e-08	4.43892e-07	Up	protein_coding	hypothetical protein	-
gene-M419DRAFT_84644	M419DRAFT_84644	690.296	1916.46	-1.47336	4.58125e-08	4.46338e-07	Down	protein_coding	hypothetical protein , PF13423:Ubiquitin carboxyl-terminal hydrolase	-
gene-M419DRAFT_41450	M419DRAFT_41450	244.831	16.6412	3.87626	4.64131e-08	4.51777e-07	Up	protein_coding	HET-domain-containing protein , PF06985:Heterokaryon incompatibility protein (HET)	-
gene-M419DRAFT_125293	M419DRAFT_125293	95.3545	643.048	-2.75497	4.77225e-08	4.64099e-07	Down	protein_coding	hypothetical protein	-
gene-M419DRAFT_73367	M419DRAFT_73367	0	122.591	-9.43016	4.86721e-08	4.72903e-07	Down	protein_coding	MFS general substrate transporter && O94491.1 RecName: Full=Uncharacterized transporter C417.10 && PF07690:Major Facilitator Superfamily	MFS_1
gene-M419DRAFT_7475	M419DRAFT_7475	3081.16	1262.48	1.28699	4.88859e-08	4.74548e-07	Up	protein_coding	TRP-domain-containing protein && Q08967.1 RecName: Full=Flavin carrier protein 1; AltName: Full=Bypass of PAM1 protein 1; AltName: Full=FAD transporter 1; AltName: Full=Heme utilization factor 1; AltName: Full=TRP-like ion channel protein FLC1; Flags: Precursor && PF14558:ML-like domain|PF06011:Transient receptor potential (TRP) ion channel	-
gene-M419DRAFT_74312	M419DRAFT_74312	1198.87	422.76	1.50364	5.01776e-08	4.86645e-07	Up	protein_coding	putative tRNA dihydrouridine synthase && O74731.1 RecName: Full=tRNA-dihydrouridine(20) synthase [NAD(P)+]; AltName: Full=tRNA-dihydrouridine synthase 2 && PF01207:Dihydrouridine synthase (Dus)	Dus
gene-M419DRAFT_126586	M419DRAFT_126586	303.223	958.086	-1.66018	5.05813e-08	4.90116e-07	Down	protein_coding	P-loop containing nucleoside triphosphate hydrolase protein && P12866.1 RecName: Full=Alpha-factor-transporting ATPase; AltName: Full=Mating factor A secretion protein STE6; AltName: Full=Multiple drug resistance protein homolog; AltName: Full=P-glycoprotein && PF00664:ABC transporter transmembrane region|PF00005:ABC transporter	ABC_membrane
gene-M419DRAFT_7656	M419DRAFT_7656	0	124.107	-9.44768	5.12821e-08	4.96455e-07	Down	protein_coding	putative NAD(P)H-dependent oxidoreductase && O31680.1 RecName: Full=Uncharacterized oxidoreductase YkvO && PF00106:short chain dehydrogenase	adh_short
gene-M419DRAFT_7524	M419DRAFT_7524	2047.69	882.333	1.21472	5.19368e-08	5.02338e-07	Up	protein_coding	H/ACA ribonucleo protein complex subunit 3 && Q6CSZ0.1 RecName: Full=H/ACA ribonucleoprotein complex subunit 3; AltName: Full=Nucleolar protein 10; AltName: Full=Nucleolar protein family A member 3; AltName: Full=snoRNP protein NOP10 && -	-
gene-M419DRAFT_100857	M419DRAFT_100857	94.4645	453.737	-2.26457	5.31128e-08	5.13247e-07	Down	protein_coding	alpha/beta-hydrolase && O14158.1 RecName: Full=AB hydrolase superfamily protein C4A8.06c && PF07859:alpha/beta hydrolase fold	Abhydrolase_3
gene-M419DRAFT_102572	M419DRAFT_102572	1486.64	3507.9	-1.23852	5.33891e-08	5.15451e-07	Down	protein_coding	hypothetical protein	-
gene-M419DRAFT_79597	M419DRAFT_79597	0	120.26	-9.40243	5.41192e-08	5.22028e-07	Down	protein_coding	putative short-chain oxidoreductase && P70385.2 RecName: Full=Testosterone 17-beta-dehydrogenase 3; AltName: Full=17-beta-hydroxysteroid dehydrogenase type 3; Short=17-beta-HSD 3; AltName: Full=Testicular 17-beta-hydroxysteroid dehydrogenase && PF00106:short chain dehydrogenase	adh_short
gene-M419DRAFT_133819	M419DRAFT_133819	144.702	775.111	-2.42023	5.46912e-08	5.27069e-07	Down	protein_coding	amidase signature enzyme && B8FCK9.1 RecName: Full=Glutamyl-tRNA(Gln) amidotransferase subunit A; Short=Glu-ADT subunit A && PF01425:Amidase	Amidase
gene-M419DRAFT_105081	M419DRAFT_105081	555.559	1352.9	-1.28385	5.7576e-08	5.5437e-07	Down	protein_coding	MBOAT family protein && O42916.1 RecName: Full=Lysophospholipid acyltransferase; Short=LPLAT; AltName: Full=1-acyl-sn-glycerol-3-phosphate acyltransferase; Short=AGPAT; AltName: Full=Lysophosphatidic acid acyltransferase; Short=LPAAT; AltName: Full=Lysophosphatidylcholine acyltransferase; Short=LPCAT; AltName: Full=Lysophosphatidylethanolamine acyltransferase; Short=LPEAT && PF03062:MBOAT, membra…	MBOAT
gene-M419DRAFT_89123	M419DRAFT_89123	0	120.262	-9.40233	5.76595e-08	5.54674e-07	Down	protein_coding	alpha/beta-hydrolase , PF00561:alpha/beta hydrolase fold|PF08386:TAP-like protein	Abhydrolase_1
gene-M419DRAFT_88461	M419DRAFT_88461	1758.65	781.413	1.17048	5.97595e-08	5.73842e-07	Up	protein_coding	WD40 repeat-like protein && P35184.2 RecName: Full=Ribosome assembly protein SQT1 && -	-
novel.147	-	0	119.146	-9.3889	6.04856e-08	5.80292e-07	Down	-		-
gene-M419DRAFT_12022	M419DRAFT_12022	363.055	1158.63	-1.67377	6.14045e-08	5.88579e-07	Down	protein_coding	putative glycosyl hydrolase && P36091.1 RecName: Full=Mannan endo-1,6-alpha-mannosidase DCW1; AltName: Full=Defective cell wall 1; AltName: Full=Endo-alpha-1->6-D-mannanase DCW1; Flags: Precursor && PF03663:Glycosyl hydrolase family 76	-
gene-M419DRAFT_72828	M419DRAFT_72828	457.525	1202.41	-1.39373	6.22266e-08	5.95924e-07	Down	protein_coding	NAD(P)-binding protein , PF13460:NAD(P)H-binding	-
gene-M419DRAFT_120324	M419DRAFT_120324	2527.24	5234.84	-1.05066	6.30613e-08	6.03377e-07	Down	protein_coding	hypothetical protein	-
gene-M419DRAFT_131885	M419DRAFT_131885	0	118.749	-9.38406	6.54058e-08	6.25249e-07	Down	protein_coding	cellulose signaling related protein ooc1	-
gene-M419DRAFT_86271	M419DRAFT_86271	621.665	135.264	2.20014	6.67615e-08	6.37638e-07	Up	protein_coding	putative amino acid transporter && P15380.2 RecName: Full=Proline-specific permease && PF00324:Amino acid permease	AA_permease
gene-M419DRAFT_77750	M419DRAFT_77750	936.595	1958.15	-1.06388	6.95283e-08	6.62878e-07	Down	protein_coding	tetrapyrrole biosynthesis%2C uroporphyrinogen III synthase && P06174.2 RecName: Full=Uroporphyrinogen-III synthase; Short=UROIIIS; Short=UROS; AltName: Full=Hydroxymethylbilane hydrolyase [cyclizing]; AltName: Full=Uroporphyrinogen-III cosynthase && PF02602:Uroporphyrinogen-III synthase HemD	HEM4
gene-M419DRAFT_32988	M419DRAFT_32988	1159.84	2571.75	-1.14896	7.43547e-08	7.07629e-07	Down	protein_coding	hypothetical protein && Q9P4Z1.4 RecName: Full=E3 ubiquitin-protein ligase TOM1-like; AltName: Full=HECT-type E3 ubiquitin transferase TOM1-like && PF06012:Domain of Unknown Function (DUF908)|PF14377:Domain of unknown function (DUF4414)|PF06025:Domain of Unknown Function (DUF913)|PF00632:HECT-domain (ubiquitin-transferase)	HECT
gene-M419DRAFT_120997	M419DRAFT_120997	1931.6	824.446	1.22837	7.55568e-08	7.18429e-07	Up	protein_coding	hypothetical protein	-
gene-M419DRAFT_32774	M419DRAFT_32774	164.023	623.134	-1.92543	7.60937e-08	7.22891e-07	Down	protein_coding	putative isomerase YbhE && D4B0N9.1 RecName: Full=Probable 6-phosphogluconolactonase ARB_02015; Flags: Precursor && PF10282:Lactonase, 7-bladed beta-propeller	-
gene-M419DRAFT_110805	M419DRAFT_110805	368.974	1066.48	-1.53132	7.67099e-08	7.28096e-07	Down	protein_coding	hypothetical protein && Q7RY78.1 RecName: Full=Probable tRNA-splicing endonuclease subunit tsp-1; AltName: Full=tRNA-intron endonuclease sen15; AltName: Full=tRNA-splicing protein 1 && -	-
gene-M419DRAFT_104410	M419DRAFT_104410	1068.47	2195.78	-1.0391	7.84897e-08	7.44328e-07	Down	protein_coding	putative HDEL sequence binding protein && O76767.1 RecName: Full=ER lumen protein-retaining receptor && PF00810:ER lumen protein retaining receptor	ER_lumen_recept
gene-M419DRAFT_72483	M419DRAFT_72483	60.5091	392.15	-2.69534	8.15167e-08	7.72347e-07	Down	protein_coding	PWI domain-containing protein && Q52KI8.2 RecName: Full=Serine/arginine repetitive matrix protein 1; AltName: Full=Plenty-of-prolines 101 && PF01480:PWI domain	-
gene-M419DRAFT_84311	M419DRAFT_84311	302.584	1507.64	-2.31756	8.20173e-08	7.76401e-07	Down	protein_coding	hypothetical protein	-
gene-M419DRAFT_121031	M419DRAFT_121031	0	114.705	-9.33419	8.38848e-08	7.93376e-07	Down	protein_coding	hypothetical protein	-
gene-M419DRAFT_34735	M419DRAFT_34735	389.13	1112.4	-1.51566	8.51325e-08	8.04465e-07	Down	protein_coding	hypothetical protein	-
gene-M419DRAFT_109529	M419DRAFT_109529	131.615	645.897	-2.29395	8.68008e-08	8.19504e-07	Down	protein_coding	hypothetical protein	-
gene-M419DRAFT_141307	M419DRAFT_141307	1956.09	929.593	1.07317	8.83043e-08	8.32963e-07	Up	protein_coding	hypothetical protein && O14123.1 RecName: Full=Probable Na(+)/H(+) antiporter C3A11.09 && PF00999:Sodium/hydrogen exchanger family	Na_H_Exchanger
gene-M419DRAFT_85988	M419DRAFT_85988	1334.31	573.947	1.21707	9.07208e-08	8.55002e-07	Up	protein_coding	Ebp2-domain-containing protein && P36049.1 RecName: Full=rRNA-processing protein EBP2; AltName: Full=EBNA1-binding protein homolog && PF05890:Eukaryotic rRNA processing protein EBP2	-
gene-M419DRAFT_121161	M419DRAFT_121161	4565.87	2094.29	1.12457	9.08916e-08	8.55856e-07	Up	protein_coding	hypothetical protein	-
gene-M419DRAFT_128837	M419DRAFT_128837	224.04	22.8915	3.29123	9.154e-08	8.61202e-07	Up	protein_coding	OPT-domain-containing protein && P40900.2 RecName: Full=Sexual differentiation process protein isp4 && PF03169:OPT oligopeptide transporter protein	OPT
gene-M419DRAFT_67805	M419DRAFT_67805	906.295	268.767	1.75315	9.55765e-08	8.97596e-07	Up	protein_coding	hypothetical protein	-
gene-M419DRAFT_35583	M419DRAFT_35583	344.785	1078.59	-1.64512	9.69526e-08	9.09719e-07	Down	protein_coding	hypothetical protein	-
gene-M419DRAFT_96860	M419DRAFT_96860	774.765	188.489	2.03907	9.78681e-08	9.17502e-07	Up	protein_coding	hypothetical protein	-
gene-M419DRAFT_112322	M419DRAFT_112322	1488.58	606.933	1.29418	9.86795e-08	9.23488e-07	Up	protein_coding	WD40 repeat-like protein && O60161.1 RecName: Full=U3 small nucleolar RNA-associated protein 4; Short=U3 snoRNA-associated protein 4; AltName: Full=U3 protein 4 required for transcription && -	-
gene-M419DRAFT_88460	M419DRAFT_88460	127.328	2.00882	5.97599	1.01657e-07	9.50521e-07	Up	protein_coding	HET-domain-containing protein && Q00808.1 RecName: Full=Vegetative incompatibility protein HET-E-1 && PF06985:Heterokaryon incompatibility protein (HET)	-
novel.426	-	0	112.2	-9.30233	1.02525e-07	9.57795e-07	Down	-		-
gene-M419DRAFT_93139	M419DRAFT_93139	401.546	1132.17	-1.49512	1.02678e-07	9.58387e-07	Down	protein_coding	hypothetical protein && C7Z274.1 RecName: Full=Vacuolar membrane protease; AltName: Full=FXNA-related family protease 1 && PF04389:Peptidase family M28	-
gene-M419DRAFT_95167	M419DRAFT_95167	1385.75	2925.17	-1.07804	1.04973e-07	9.78101e-07	Down	protein_coding	ribose 5-phosphate isomerase && Q6CFH4.1 RecName: Full=Ribose-5-phosphate isomerase; AltName: Full=D-ribose-5-phosphate ketol-isomerase; AltName: Full=Phosphoriboisomerase && PF06026:Ribose 5-phosphate isomerase A (phosphoriboisomerase A)	Rib_5-P_isom_A
gene-M419DRAFT_93070	M419DRAFT_93070	74.0537	462.116	-2.64305	1.05454e-07	9.81722e-07	Down	protein_coding	bifunctional catalase-peroxidase cat2 && A4QUT2.1 RecName: Full=Catalase-peroxidase 2; Short=CP 2; AltName: Full=Peroxidase/catalase 2; Flags: Precursor && PF00141:Peroxidase	-
gene-M419DRAFT_5737	M419DRAFT_5737	0	112.472	-9.30588	1.07925e-07	1.00385e-06	Down	protein_coding	cation efflux protein && P20107.2 RecName: Full=Zinc/cadmium resistance protein && PF01545:Cation efflux family	-
gene-M419DRAFT_38192	M419DRAFT_38192	1907.79	936.17	1.02706	1.0906e-07	1.01353e-06	Up	protein_coding	FAD dependent oxidoreductase && Q99042.1 RecName: Full=D-amino-acid oxidase; Short=DAAO; Short=DAMOX; Short=DAO && PF01266:FAD dependent oxidoreductase	DAO
gene-M419DRAFT_121693	M419DRAFT_121693	191.502	14.6821	3.70381	1.10094e-07	1.02225e-06	Up	protein_coding	hypothetical protein	-
gene-M419DRAFT_135589	M419DRAFT_135589	449.195	92.311	2.28338	1.1197e-07	1.03794e-06	Up	protein_coding	maltose permease && P53048.1 RecName: Full=General alpha-glucoside permease; AltName: Full=Maltose permease MAL11; AltName: Full=Maltose transport protein MAL11 && PF00083:Sugar (and other) transporter	Sugar_tr
gene-M419DRAFT_56216	M419DRAFT_56216	87.5141	433.919	-2.30919	1.11978e-07	1.03794e-06	Down	protein_coding	hypothetical protein	-
gene-M419DRAFT_76703	M419DRAFT_76703	1067.76	392.68	1.44343	1.13544e-07	1.05154e-06	Up	protein_coding	hypothetical protein && A4R9U5.2 RecName: Full=Nucleolar protein 16 && PF09420:Ribosome biogenesis protein Nop16	-
gene-M419DRAFT_25297	M419DRAFT_25297	258.951	977.313	-1.91683	1.15763e-07	1.07116e-06	Down	protein_coding	hypothetical protein	-
gene-M419DRAFT_81935	M419DRAFT_81935	1226.28	483.768	1.34166	1.21763e-07	1.1257e-06	Up	protein_coding	hypothetical protein , PF00172:Fungal Zn(2)-Cys(6) binuclear cluster domain	Zn_clus
gene-M419DRAFT_138234	M419DRAFT_138234	950.603	325.443	1.54662	1.23078e-07	1.13687e-06	Up	protein_coding	pseudouridine synthase && O59721.2 RecName: Full=Probable tRNA pseudouridine synthase 4; AltName: Full=tRNA pseudouridine(55) synthase; Short=Psi55 synthase; AltName: Full=tRNA pseudouridylate synthase 4; AltName: Full=tRNA-uridine isomerase 4 && PF01509:TruB family pseudouridylate synthase (N terminal domain)	-
gene-M419DRAFT_5398	M419DRAFT_5398	416.242	87.0526	2.2578	1.28115e-07	1.18136e-06	Up	protein_coding	putative dioxygenase && P86029.1 RecName: Full=Catechol 1,2-dioxygenase && PF00775:Dioxygenase|PF04444:Catechol dioxygenase N terminus	-
gene-M419DRAFT_138682	M419DRAFT_138682	8741.91	17525.5	-1.00348	1.28075e-07	1.18136e-06	Down	protein_coding	flavocytochrome c && O13755.1 RecName: Full=Fumarate reductase; Short=FRDS; AltName: Full=FAD-dependent oxidoreductase; AltName: Full=NADH-dependent fumarate reductase && PF00173:Cytochrome b5-like Heme/Steroid binding domain|PF00890:FAD binding domain	-
gene-M419DRAFT_120639	M419DRAFT_120639	817.967	132.161	2.62872	1.28991e-07	1.18841e-06	Up	protein_coding	hypothetical protein	-
gene-M419DRAFT_77576	M419DRAFT_77576	1136.7	3101.32	-1.44822	1.30237e-07	1.19782e-06	Down	protein_coding	hypothetical protein && Q12402.3 RecName: Full=Protein YOP1; AltName: Full=YIP1 partner protein 1; AltName: Full=YPT-interacting protein 2 && PF03134:TB2/DP1, HVA22 family	TB2_DP1_HVA22
gene-M419DRAFT_125035	M419DRAFT_125035	645.77	2028.17	-1.65146	1.30611e-07	1.20023e-06	Down	protein_coding	hypothetical protein	-
gene-M419DRAFT_81213	M419DRAFT_81213	283.345	40.178	2.81838	1.33e-07	1.22113e-06	Up	protein_coding	hypothetical protein	-
gene-M419DRAFT_99054	M419DRAFT_99054	187.68	6067.1	-5.015	1.35434e-07	1.24241e-06	Down	protein_coding	hypothetical protein , PF01284:Membrane-associating domain	-
gene-M419DRAFT_5049	M419DRAFT_5049	1717.05	724.988	1.24406	1.36654e-07	1.25252e-06	Up	protein_coding	Brix-domain-containing protein && O14206.2 RecName: Full=Brix domain-containing protein C1B9.03c && PF04427:Brix domain	-
gene-M419DRAFT_79497	M419DRAFT_79497	3777.6	1482.2	1.34955	1.45373e-07	1.33015e-06	Up	protein_coding	hypothetical protein	-
gene-M419DRAFT_78395	M419DRAFT_78395	682.301	1535.76	-1.1704	1.50043e-07	1.37054e-06	Down	protein_coding	putative ubiquinone biosynthesis protein && Q02981.2 RecName: Full=ABC1 family protein YPL109C, mitochondrial; Flags: Precursor && PF03109:ABC1 family	ABC1
gene-M419DRAFT_95980	M419DRAFT_95980	1191.2	2536.17	-1.09044	1.52285e-07	1.38983e-06	Down	protein_coding	tubulin nucleotide-binding domain-like protein && Q9C413.2 RecName: Full=Tubulin alpha chain; AltName: Full=Alpha-tubulin && PF00091:Tubulin/FtsZ family, GTPase domain|PF03953:Tubulin C-terminal domain	Tubulin
gene-M419DRAFT_96349	M419DRAFT_96349	292.402	1036.24	-1.82596	1.5309e-07	1.39598e-06	Down	protein_coding	hypothetical protein && O74397.1 RecName: Full=Asparagine synthetase domain-containing protein C4F6.11c && PF13537:Glutamine amidotransferase domain|PF00733:Asparagine synthase	-
gene-M419DRAFT_135104	M419DRAFT_135104	132.689	564.009	-2.08794	1.53328e-07	1.39696e-06	Down	protein_coding	dienelactone hydrolase	-
gene-M419DRAFT_141075	M419DRAFT_141075	1688.51	3548.43	-1.0715	1.54937e-07	1.41042e-06	Down	protein_coding	PAP2-domain-containing protein && Q10142.1 RecName: Full=Inositol phosphorylceramide synthase catalytic subunit aur1; Short=IPC synthase catalytic subunit aur1; AltName: Full=Aureobasidin A resistance protein homolog; AltName: Full=Phosphatidylinositol:ceramide phosphoinositol transferase && PF01569:PAP2 superfamily	-
gene-M419DRAFT_80062	M419DRAFT_80062	187.695	636.77	-1.76262	1.58495e-07	1.44158e-06	Down	protein_coding	hypothetical protein	-
gene-M419DRAFT_94665	M419DRAFT_94665	361.132	1936.05	-2.42311	1.67583e-07	1.52294e-06	Down	protein_coding	oxalate decarboxylase family bicupin && O34714.1 RecName: Full=Oxalate decarboxylase OxdC && PF00190:Cupin	-
gene-M419DRAFT_48843	M419DRAFT_48843	1159.69	290.393	1.9972	1.69475e-07	1.53882e-06	Up	protein_coding	hypothetical protein	-
novel.1330	-	0	106.323	-9.22465	1.69943e-07	1.54176e-06	Down	-		-
novel.469	-	726.2	195.981	1.89022	1.71364e-07	1.55333e-06	Up	-		-
gene-M419DRAFT_81350	M419DRAFT_81350	547.096	119.219	2.19815	1.76313e-07	1.59548e-06	Up	protein_coding	subtilisin-like protein , PF00082:Subtilase family	Peptidase_S8
gene-M419DRAFT_93903	M419DRAFT_93903	1237.47	2997.77	-1.27625	1.88855e-07	1.70753e-06	Down	protein_coding	oligosaccharyltransferase alpha subunit && Q91YQ5.1 RecName: Full=Dolichyl-diphosphooligosaccharide--protein glycosyltransferase subunit 1; AltName: Full=Dolichyl-diphosphooligosaccharide--protein glycosyltransferase 67 kDa subunit; AltName: Full=Ribophorin I; Short=RPN-I; AltName: Full=Ribophorin-1; Flags: Precursor && PF04597:Ribophorin I	-
gene-M419DRAFT_71032	M419DRAFT_71032	1638.44	737.665	1.15143	1.90026e-07	1.71666e-06	Up	protein_coding	cytidine deaminase && P32320.2 RecName: Full=Cytidine deaminase; AltName: Full=Cytidine aminohydrolase && PF00383:Cytidine and deoxycytidylate deaminase zinc-binding region	-
gene-M419DRAFT_77290	M419DRAFT_77290	300.155	31.5472	3.25072	1.90256e-07	1.71729e-06	Up	protein_coding	hypothetical protein , PF00004:ATPase family associated with various cellular activities (AAA)	AAA
gene-M419DRAFT_72440	M419DRAFT_72440	777.513	247.592	1.65118	1.93569e-07	1.74572e-06	Up	protein_coding	S-adenosyl-L-methionine-dependent methyltransferase && P25627.1 RecName: Full=18S rRNA (guanine(1575)-N(7))-methyltransferase; AltName: Full=Bud site selection protein 23 && PF12589:Methyltransferase involved in Williams-Beuren syndrome|PF08241:Methyltransferase domain	Methyltransf_11
gene-M419DRAFT_128643	M419DRAFT_128643	329.486	901.872	-1.45272	1.9506e-07	1.75768e-06	Down	protein_coding	putative short chain dehydrogenase/ reductase && Q94K41.1 RecName: Full=Short-chain dehydrogenase reductase 3b; Short=AtSDR3b && PF00106:short chain dehydrogenase	adh_short
gene-M419DRAFT_72614	M419DRAFT_72614	246.929	22.024	3.48932	1.97726e-07	1.7787e-06	Up	protein_coding	acyl-CoA N-acyltransferase	-
gene-M419DRAFT_143150	M419DRAFT_143150	391.123	78.7934	2.31146	1.97668e-07	1.7787e-06	Up	protein_coding	putative C6 transcription factor && Q4I0C5.1 RecName: Full=Protein RDR1 && PF00172:Fungal Zn(2)-Cys(6) binuclear cluster domain	Zn_clus
gene-M419DRAFT_125900	M419DRAFT_125900	519.424	1309.57	-1.33443	2.09555e-07	1.88353e-06	Down	protein_coding	hypothetical protein && O13818.1 RecName: Full=Uncharacterized PH domain-containing protein C19A8.02 && PF00169:PH domain|PF16746:BAR domain of APPL family|PF16016:Domain of unknown function (DUF4782)|PF11274:Protein of unknown function (DUF3074)	PH
gene-M419DRAFT_79287	M419DRAFT_79287	916.431	2180.71	-1.25048	2.10293e-07	1.88857e-06	Down	protein_coding	family 39 glycosyltransferase && P31382.2 RecName: Full=Dolichyl-phosphate-mannose--protein mannosyltransferase 2 && PF02815:MIR domain|PF16192:C-terminal four TMM region of protein-O-mannosyltransferase|PF02366:Dolichyl-phosphate-mannose-protein mannosyltransferase	-
gene-M419DRAFT_97061	M419DRAFT_97061	1304.78	420.353	1.63391	2.16141e-07	1.93946e-06	Up	protein_coding	putative rRNA maturation protein && Q6C2F4.1 RecName: Full=Probable nucleolar complex protein 14 && PF04147:Nop14-like family	-
gene-M419DRAFT_118640	M419DRAFT_118640	938.689	256.017	1.87385	2.17466e-07	1.9497e-06	Up	protein_coding	hypothetical protein	-
gene-M419DRAFT_49396	M419DRAFT_49396	301.416	25.9421	3.53834	2.1791e-07	1.95205e-06	Up	protein_coding	hypothetical protein	-
gene-M419DRAFT_70135	M419DRAFT_70135	1579.67	495.096	1.67343	2.19567e-07	1.96525e-06	Up	protein_coding	camp-mediated signaling protein Sok1 && P40317.2 RecName: Full=Protein SOK1 && PF05794:T-complex protein 11	-
gene-M419DRAFT_89299	M419DRAFT_89299	0	103.322	-9.18333	2.23901e-07	2.00236e-06	Down	protein_coding	hypothetical protein	-
gene-M419DRAFT_110457	M419DRAFT_110457	765.884	1715.24	-1.16318	2.25476e-07	2.01475e-06	Down	protein_coding	3-isopropylmalate dehydrogenase && Q6TWC4.1 RecName: Full=3-isopropylmalate dehydrogenase; Short=3-IPM-DH; Short=IMDH; AltName: Full=Beta-IPM dehydrogenase && PF00180:Isocitrate/isopropylmalate dehydrogenase	-
gene-M419DRAFT_68949	M419DRAFT_68949	2023.86	775.647	1.38353	2.33514e-07	2.08484e-06	Up	protein_coding	tuberin && Q9UUG9.1 RecName: Full=Tuberous sclerosis 2 protein homolog && PF02145:Rap/ran-GAP|PF03542:Tuberin|PF11864:Domain of unknown function (DUF3384)	-
gene-M419DRAFT_68467	M419DRAFT_68467	142.794	556.558	-1.96304	2.34468e-07	2.09161e-06	Down	protein_coding	hypothetical protein	-
gene-M419DRAFT_12943	M419DRAFT_12943	525.069	125.421	2.06614	2.38735e-07	2.12789e-06	Up	protein_coding	hypothetical protein , PF00581:Rhodanese-like domain	Rhodanese
gene-M419DRAFT_100594	M419DRAFT_100594	860.703	300.812	1.51652	2.38957e-07	2.12809e-06	Up	protein_coding	hypothetical protein	-
gene-M419DRAFT_99227	M419DRAFT_99227	1259.72	471.967	1.41629	2.41165e-07	2.14597e-06	Up	protein_coding	PLP-dependent transferase && O14192.1 RecName: Full=Aromatic amino acid aminotransferase C56E4.03 && PF00155:Aminotransferase class I and II	Aminotran_1_2
novel.12	-	0	104.712	-9.20252	2.44629e-07	2.17498e-06	Down	-		-
gene-M419DRAFT_85484	M419DRAFT_85484	0	102.33	-9.16941	2.46499e-07	2.18921e-06	Down	protein_coding	hypothetical protein	-
gene-M419DRAFT_91437	M419DRAFT_91437	2043.21	1010.5	1.01589	2.54875e-07	2.26042e-06	Up	protein_coding	hypothetical protein	-
gene-M419DRAFT_26381	M419DRAFT_26381	183.461	745.561	-2.02245	2.56165e-07	2.26998e-06	Down	protein_coding	hypothetical protein	-
gene-M419DRAFT_56134	M419DRAFT_56134	461.79	1178.68	-1.35181	2.58617e-07	2.28981e-06	Down	protein_coding	hypothetical protein	-
novel.1255	-	100.328	702.913	-2.80717	2.63928e-07	2.3349e-06	Down	-		-
gene-M419DRAFT_80715	M419DRAFT_80715	2469.96	1006.34	1.29517	2.68273e-07	2.36941e-06	Up	protein_coding	hypothetical protein && P08466.1 RecName: Full=Mitochondrial nuclease && PF01223:DNA/RNA non-specific endonuclease	-
gene-M419DRAFT_4616	M419DRAFT_4616	629.081	1447.15	-1.20204	2.83739e-07	2.50394e-06	Down	protein_coding	putative oxidoreductase%2Cshort chain dehydrogenase && N4WE43.1 RecName: Full=Dehydrogenase RED2; AltName: Full=T-toxin biosynthesis protein RED2 && PF00106:short chain dehydrogenase	adh_short
gene-M419DRAFT_34103	M419DRAFT_34103	16.1118	214.031	-3.73515	2.98403e-07	2.629e-06	Down	protein_coding	glycoside hydrolase && Q0CI48.2 RecName: Full=Beta-mannosidase A; AltName: Full=Mannanase A; Short=Mannase A; Flags: Precursor && -	-
gene-M419DRAFT_76527	M419DRAFT_76527	0	99.6263	-9.13082	3.05224e-07	2.68466e-06	Down	protein_coding	FAD/NAD(P)-binding domain-containing protein && P9WJJ1.1 RecName: Full=NADH dehydrogenase-like protein Rv1812c && PF07992:Pyridine nucleotide-disulphide oxidoreductase	Pyr_redox_2
gene-M419DRAFT_36155	M419DRAFT_36155	1321.42	536.125	1.30126	3.05594e-07	2.6857e-06	Up	protein_coding	Brix-domain-containing protein && Q755T8.2 RecName: Full=U3 small nucleolar ribonucleoprotein protein IMP4; Short=U3 snoRNP protein IMP4 && PF04427:Brix domain	-
gene-M419DRAFT_96232	M419DRAFT_96232	1151.14	449.917	1.35517	3.06201e-07	2.68883e-06	Up	protein_coding	mitochondrial carrier && Q01356.1 RecName: Full=Amino-acid transporter arg-13 && PF00153:Mitochondrial carrier protein	Mito_carr
gene-M419DRAFT_143221	M419DRAFT_143221	272.161	777.888	-1.51503	3.07675e-07	2.69955e-06	Down	protein_coding	Diaminopimelate epimerase-like protein && Q98KN6.1 RecName: Full=Uncharacterized isomerase mll1393 && PF02567:Phenazine biosynthesis-like protein	-
gene-M419DRAFT_96373	M419DRAFT_96373	1801.94	749.026	1.26656	3.3116e-07	2.90084e-06	Up	protein_coding	hypothetical protein , PF02656:Domain of unknown function (DUF202)	DUF202
novel.1141	-	60.8651	337.224	-2.47	3.4068e-07	2.98178e-06	Down	-		-
gene-M419DRAFT_136803	M419DRAFT_136803	897.323	329.955	1.44334	3.43079e-07	3.00032e-06	Up	protein_coding	RNI-like protein	-
gene-M419DRAFT_78228	M419DRAFT_78228	354.533	49.4524	2.84065	3.56363e-07	3.10907e-06	Up	protein_coding	hypothetical protein && Q96IV6.1 RecName: Full=Fatty acid hydroxylase domain-containing protein 2 && PF04116:Fatty acid hydroxylase superfamily	-
gene-M419DRAFT_116139	M419DRAFT_116139	0	97.9891	-9.10694	3.56387e-07	3.10907e-06	Down	protein_coding	RTA1-domain-containing protein && P53047.1 RecName: Full=Protein RTA1 && PF04479:RTA1 like protein	RTA1
gene-M419DRAFT_39623	M419DRAFT_39623	0	100.099	-9.13752	3.61391e-07	3.15015e-06	Down	protein_coding	subtilase && A1CWF3.1 RecName: Full=Alkaline protease 1; Short=ALP; AltName: Full=Aspergillopeptidase B; AltName: Full=Aspergillus proteinase B; AltName: Full=Elastase; AltName: Full=Elastinolytic serine proteinase; AltName: Full=Oryzin; Flags: Precursor && PF00082:Subtilase family	Peptidase_S8
gene-M419DRAFT_34717	M419DRAFT_34717	0	97.7419	-9.10323	3.73342e-07	3.24902e-06	Down	protein_coding	major facilitator superfamily transporter && Q07904.1 RecName: Full=Thiamine pathway transporter THI73 && PF07690:Major Facilitator Superfamily	MFS_1
gene-M419DRAFT_51316	M419DRAFT_51316	39.9438	377.151	-3.23649	3.75407e-07	3.26433e-06	Down	protein_coding	hypothetical protein , PF07200:Modifier of rudimentary (Mod(r)) protein	-
gene-M419DRAFT_24201	M419DRAFT_24201	586.859	171.997	1.77082	3.96303e-07	3.44323e-06	Up	protein_coding	hypothetical protein , PF06140:Interferon-induced 6-16 family	-
gene-M419DRAFT_77090	M419DRAFT_77090	1100.53	375.42	1.55204	4.01843e-07	3.48852e-06	Up	protein_coding	Rrp15p-domain-containing protein && Q06511.1 RecName: Full=Ribosomal RNA-processing protein 15 && PF07890:Rrp15p	-
gene-M419DRAFT_139601	M419DRAFT_139601	1680.99	721.322	1.22085	4.0292e-07	3.49219e-06	Up	protein_coding	putative rRNA processing protein Bystin && O60071.1 RecName: Full=Uncharacterized protein C13G1.09 && PF05291:Bystin	-
gene-M419DRAFT_117641	M419DRAFT_117641	2843.58	1310.58	1.11742	4.02607e-07	3.49219e-06	Up	protein_coding	hypothetical protein	-
gene-M419DRAFT_91931	M419DRAFT_91931	337.913	904.272	-1.41997	4.11005e-07	3.55937e-06	Down	protein_coding	hypothetical protein && Q12524.1 RecName: Full=Peroxisomal coenzyme A diphosphatase 1, peroxisomal; Flags: Precursor && PF00293:NUDIX domain	NUDIX
gene-M419DRAFT_72395	M419DRAFT_72395	1859.47	809.652	1.19928	4.20038e-07	3.63466e-06	Up	protein_coding	DUF803-domain-containing protein && Q9LIR9.1 RecName: Full=Probable magnesium transporter NIPA1 && PF05653:Magnesium transporter NIPA	DUF803
gene-M419DRAFT_126249	M419DRAFT_126249	456.167	93.3527	2.28954	4.26812e-07	3.6873e-06	Up	protein_coding	acyl-CoA N-acyltransferase , PF00583:Acetyltransferase (GNAT) family	Acetyltransf_1
gene-M419DRAFT_38203	M419DRAFT_38203	32.9466	289.281	-3.13186	4.32542e-07	3.73377e-06	Down	protein_coding	hypothetical protein && P36044.2 RecName: Full=Protein MNN4 && PF04991:LicD family	-
gene-M419DRAFT_91378	M419DRAFT_91378	37.0144	391.165	-3.39874	4.55388e-07	3.92464e-06	Down	protein_coding	3-oxo-5-alpha-steroid 4-dehydrogenase , PF02544:3-oxo-5-alpha-steroid 4-dehydrogenase	-
gene-M419DRAFT_60383	M419DRAFT_60383	53.4588	335.165	-2.6495	4.57068e-07	3.93595e-06	Down	protein_coding	hypothetical protein , PF10014:2OG-Fe dioxygenase	-
gene-M419DRAFT_125538	M419DRAFT_125538	596.511	1530.35	-1.3589	4.58009e-07	3.94087e-06	Down	protein_coding	hypothetical protein	-
gene-M419DRAFT_126479	M419DRAFT_126479	409.69	92.9546	2.1398	4.75451e-07	4.08765e-06	Up	protein_coding	Arginase/deacetylase && Q10088.1 RecName: Full=Putative agmatinase 1; AltName: Full=Agmatine ureohydrolase 1; Short=AUH 1; Flags: Precursor && PF00491:Arginase family	-
gene-M419DRAFT_77141	M419DRAFT_77141	786.381	228.368	1.78391	4.78179e-07	4.1078e-06	Up	protein_coding	P-loop containing nucleoside triphosphate hydrolase protein && B2RX12.1 RecName: Full=Canalicular multispecific organic anion transporter 2; AltName: Full=ATP-binding cassette sub-family C member 3; AltName: Full=Multidrug resistance-associated protein 3 && PF00664:ABC transporter transmembrane region|PF00005:ABC transporter	ABC_tran
gene-M419DRAFT_103637	M419DRAFT_103637	530.217	1427.45	-1.42919	4.87607e-07	4.18543e-06	Down	protein_coding	DnaJ-domain-containing protein && P25303.2 RecName: Full=DnaJ-related protein SCJ1; Short=J protein SCJ1; Flags: Precursor && PF01556:DnaJ C terminal domain|PF00226:DnaJ domain|PF00684:DnaJ central domain	DnaJ
gene-M419DRAFT_135214	M419DRAFT_135214	10946.9	24385	-1.15546	4.95886e-07	4.25307e-06	Down	protein_coding	glucose repressible protein Grg1 , -	-
gene-M419DRAFT_12422	M419DRAFT_12422	37.9935	297.288	-2.96994	5.01968e-07	4.30177e-06	Down	protein_coding	hypothetical protein && O94343.1 RecName: Full=Uncharacterized MFS-type transporter C1271.10c && PF07690:Major Facilitator Superfamily	MFS_1
gene-M419DRAFT_135590	M419DRAFT_135590	1624.72	766.953	1.083	5.04636e-07	4.32117e-06	Up	protein_coding	Pkinase-domain-containing protein && Q9P7J8.1 RecName: Full=Serine/threonine-protein kinase gad8 && PF00433:Protein kinase C terminal domain|PF00069:Protein kinase domain	Pkinase
gene-M419DRAFT_91584	M419DRAFT_91584	416.663	73.661	2.50091	5.07545e-07	4.3426e-06	Up	protein_coding	HAD-like protein , PF13419:Haloacid dehalogenase-like hydrolase	-
gene-M419DRAFT_113268	M419DRAFT_113268	977.508	333.331	1.55234	5.1444e-07	4.39599e-06	Up	protein_coding	hypothetical protein && A4RA36.1 RecName: Full=60S ribosomal subunit assembly/export protein LOC1	-
gene-M419DRAFT_137683	M419DRAFT_137683	166.768	606.638	-1.8624	5.14608e-07	4.39599e-06	Down	protein_coding	hypothetical protein && Q5A360.1 RecName: Full=Nucleotide exchange factor SIL1; Flags: Precursor && PF16782:Nucleotide exchange factor SIL1	-
gene-M419DRAFT_33478	M419DRAFT_33478	914.424	346.349	1.40068	5.17861e-07	4.42024e-06	Up	protein_coding	hypothetical protein , PF15341:Ribosome biogenesis protein SLX9	-
gene-M419DRAFT_122251	M419DRAFT_122251	92.4361	411.179	-2.15275	5.19135e-07	4.42758e-06	Down	protein_coding	small heat shock protein && P19752.1 RecName: Full=30 kDa heat shock protein && PF00011:Hsp20/alpha crystallin family	-
gene-M419DRAFT_76109	M419DRAFT_76109	144.786	531.364	-1.87619	5.37826e-07	4.58332e-06	Down	protein_coding	hypothetical protein , PF00789:UBX domain	UBX
gene-M419DRAFT_76559	M419DRAFT_76559	25.748	226.112	-3.13613	5.41622e-07	4.612e-06	Down	protein_coding	hypothetical protein	-
gene-M419DRAFT_7202	M419DRAFT_7202	0	93.6496	-9.04153	5.45637e-07	4.64248e-06	Down	protein_coding	hypothetical protein	-
gene-M419DRAFT_10370	M419DRAFT_10370	1557.13	614.889	1.34018	5.53577e-07	4.70629e-06	Up	protein_coding	hypothetical protein	-
gene-M419DRAFT_121744	M419DRAFT_121744	1199.77	465.017	1.36709	5.63724e-07	4.78493e-06	Up	protein_coding	kinase-like protein && Q9N0X0.2 RecName: Full=Aurora kinase B; AltName: Full=Aurora 1; AltName: Full=Aurora- and IPL1-like midbody-associated protein 1; Short=AIM-1; AltName: Full=Aurora/IPL1-related kinase 2; Short=ARK-2; Short=Aurora-related kinase 2; AltName: Full=STK-1; AltName: Full=Serine/threonine-protein kinase 12; AltName: Full=Serine/threonine-protein kinase 5; AltName: Full=Serine/thre…	Pkinase
gene-M419DRAFT_122639	M419DRAFT_122639	223.066	1059.92	-2.24761	5.76623e-07	4.88665e-06	Down	protein_coding	hypothetical protein && Q5B6C7.2 RecName: Full=Probable beta-glucosidase H; AltName: Full=Beta-D-glucoside glucohydrolase H; AltName: Full=Cellobiase H; AltName: Full=Gentiobiase H && PF14310:Fibronectin type III-like domain|PF01915:Glycosyl hydrolase family 3 C-terminal domain|PF07691:PA14 domain|PF00933:Glycosyl hydrolase family 3 N terminal domain	Glyco_hydro_3_C
gene-M419DRAFT_87479	M419DRAFT_87479	781.201	2037.3	-1.38303	5.8103e-07	4.9201e-06	Down	protein_coding	ras GEF && Q552M5.2 RecName: Full=Ras guanine nucleotide exchange factor Y; AltName: Full=RasGEF domain-containing protein Y && PF00617:RasGEF domain|PF00618:RasGEF N-terminal motif	-
novel.414	-	0	92.5084	-9.02387	5.96574e-07	5.04772e-06	Down	-		-
gene-M419DRAFT_68509	M419DRAFT_68509	391.596	1019.83	-1.3806	6.03488e-07	5.10217e-06	Down	protein_coding	glycoside hydrolase && P54583.1 RecName: Full=Endoglucanase E1; AltName: Full=Cellulase E1; AltName: Full=Endo-1,4-beta-glucanase E1; AltName: Full=Endocellulase E1; Flags: Precursor && PF00150:Cellulase (glycosyl hydrolase family 5)	-
gene-M419DRAFT_100385	M419DRAFT_100385	2468.27	1160.79	1.08822	6.062e-07	5.12105e-06	Up	protein_coding	adenine phosphoribosyltransferase && Q6CA53.1 RecName: Full=Adenine phosphoribosyltransferase; Short=APRT && PF00156:Phosphoribosyl transferase domain	Pribosyltran
gene-M419DRAFT_107533	M419DRAFT_107533	1665.74	3416.31	-1.03646	6.09714e-07	5.14666e-06	Down	protein_coding	oligosaccharyl transferase STT3 subunit && P39007.2 RecName: Full=Dolichyl-diphosphooligosaccharide--protein glycosyltransferase subunit STT3; Short=Oligosaccharyl transferase subunit STT3 && PF02516:Oligosaccharyl transferase STT3 subunit	-
gene-M419DRAFT_32011	M419DRAFT_32011	778.18	2015.81	-1.37284	6.25017e-07	5.26335e-06	Down	protein_coding	acetyltransferase && P79081.1 RecName: Full=N-acetyltransferase ats1 && PF00583:Acetyltransferase (GNAT) family	Acetyltransf_1
gene-M419DRAFT_88755	M419DRAFT_88755	110.195	0	9.20323	6.46187e-07	5.43734e-06	Up	protein_coding	hypothetical protein	-
gene-M419DRAFT_80314	M419DRAFT_80314	44.4566	328.86	-2.88524	6.48051e-07	5.44445e-06	Down	protein_coding	putative ABC bile acid transporter && P32386.2 RecName: Full=ATP-dependent bile acid permease && PF00664:ABC transporter transmembrane region|PF00005:ABC transporter	ABC_tran
gene-M419DRAFT_126327	M419DRAFT_126327	525.945	1243.38	-1.2411	6.53081e-07	5.48239e-06	Down	protein_coding	NAD(P)-binding protein , PF05368:NmrA-like family	NmrA
gene-M419DRAFT_90255	M419DRAFT_90255	0	91.392	-9.00639	6.6746e-07	5.5943e-06	Down	protein_coding	benomyl/methotrexate resistance protein && Q10487.1 RecName: Full=Transporter mfs1 && PF07690:Major Facilitator Superfamily	MFS_1
gene-M419DRAFT_129671	M419DRAFT_129671	1119.35	372.462	1.58723	6.81696e-07	5.70913e-06	Up	protein_coding	hypothetical protein && Q5M7R9.1 RecName: Full=Grainyhead-like protein 2 homolog; AltName: Full=Transcription factor CP2-like 3 && PF04516:CP2 transcription factor	CP2
gene-M419DRAFT_8078	M419DRAFT_8078	0	91.7138	-9.01151	6.83475e-07	5.71955e-06	Down	protein_coding	secreted protein && D4AK18.2 RecName: Full=Uncharacterized secreted protein ARB_06907; Flags: Precursor && PF07510:Protein of unknown function (DUF1524)	-
novel.231	-	210.667	734.732	-1.80165	6.89089e-07	5.76202e-06	Down	-		-
gene-M419DRAFT_109370	M419DRAFT_109370	289.988	39.8562	2.86418	7.08923e-07	5.92323e-06	Up	protein_coding	hypothetical protein && Q3U213.1 RecName: Full=Protein SERAC1; AltName: Full=Serine active site-containing protein 1 && PF13191:AAA ATPase domain	-
gene-M419DRAFT_102441	M419DRAFT_102441	685.825	1541.54	-1.16872	7.11855e-07	5.94307e-06	Down	protein_coding	ser/Thr protein phosphatase && D4B093.1 RecName: Full=Secreted protein ARB_01864; Flags: Precursor	-
gene-M419DRAFT_136571	M419DRAFT_136571	1379.88	643.095	1.10149	7.23079e-07	6.03206e-06	Up	protein_coding	putative amidase && O59805.1 RecName: Full=Putative amidase C550.07 && PF01425:Amidase	Amidase
gene-M419DRAFT_11280	M419DRAFT_11280	122.673	1.48795	6.34418	7.26661e-07	6.05721e-06	Up	protein_coding	hypothetical protein	-
gene-M419DRAFT_80526	M419DRAFT_80526	1186.03	260.61	2.186	7.32479e-07	6.10094e-06	Up	protein_coding	RTA1 like protein family && O13780.1 RecName: Full=Uncharacterized protein C17G6.02c && PF04479:RTA1 like protein	RTA1
gene-M419DRAFT_127622	M419DRAFT_127622	92.9997	0	8.95806	7.34116e-07	6.10982e-06	Up	protein_coding	P-loop containing nucleoside triphosphate hydrolase protein , PF07728:AAA domain (dynein-related subfamily)	AAA_5
gene-M419DRAFT_69943	M419DRAFT_69943	162.049	651.031	-2.00712	7.66832e-07	6.37713e-06	Down	protein_coding	hypothetical protein	-
gene-M419DRAFT_136033	M419DRAFT_136033	902.763	2076.38	-1.20151	7.76852e-07	6.4454e-06	Down	protein_coding	hypothetical protein && A6ZRG7.1 RecName: Full=CCR4-NOT transcriptional complex subunit CAF120; AltName: Full=120 kDa CCR4-associated factor && PF00169:PH domain	PH
gene-M419DRAFT_92291	M419DRAFT_92291	0	90.201	-8.98752	7.89472e-07	6.54502e-06	Down	protein_coding	hypothetical protein	-
novel.785	-	0	91.3936	-9.00627	7.92257e-07	6.56301e-06	Down	-		-
gene-M419DRAFT_36708	M419DRAFT_36708	829.658	227.676	1.86557	8.05558e-07	6.66286e-06	Up	protein_coding	alpha/beta-hydrolase && Q06816.2 RecName: Full=Putative epoxide hydrolase; AltName: Full=Epoxide hydratase; Flags: Precursor && PF06441:Epoxide hydrolase N terminus	EHN
gene-M419DRAFT_123608	M419DRAFT_123608	989.281	336.577	1.55534	8.11418e-07	6.70613e-06	Up	protein_coding	DNase1 protein	-
gene-M419DRAFT_25282	M419DRAFT_25282	1082	2827.15	-1.38593	8.20956e-07	6.77448e-06	Down	protein_coding	t-SNARE && P32867.2 RecName: Full=Protein SSO1 && PF00804:Syntaxin|PF05739:SNARE domain	SNARE
gene-M419DRAFT_140614	M419DRAFT_140614	0	91.4434	-9.00704	8.21635e-07	6.77484e-06	Down	protein_coding	putative glycosyl transferase && Q9UTR6.2 RecName: Full=Initiation-specific alpha-1,6-mannosyltransferase	-
gene-M419DRAFT_97186	M419DRAFT_97186	1558.23	3278.36	-1.0732	8.39593e-07	6.91758e-06	Down	protein_coding	eukaryotic phosphomannomutase && Q9UTJ2.1 RecName: Full=Phosphomannomutase; Short=PMM && PF03332:Eukaryotic phosphomannomutase	-
gene-M419DRAFT_37575	M419DRAFT_37575	1436.81	3471.1	-1.27258	8.48134e-07	6.98255e-06	Down	protein_coding	hypothetical protein && Q12151.1 RecName: Full=Sterol uptake control protein 2; AltName: Full=Mannoprotein regulation by oxygen protein 4 && PF00172:Fungal Zn(2)-Cys(6) binuclear cluster domain|PF11951:Fungal specific transcription factor domain	Zn_clus
gene-M419DRAFT_82822	M419DRAFT_82822	0	88.8872	-8.96629	8.52122e-07	7.00999e-06	Down	protein_coding	hypothetical protein	-
gene-M419DRAFT_8520	M419DRAFT_8520	236.863	1419.04	-2.58353	8.55892e-07	7.03558e-06	Down	protein_coding	hypothetical protein , PF01284:Membrane-associating domain	-
gene-M419DRAFT_110295	M419DRAFT_110295	787.927	1663.19	-1.07802	8.67907e-07	7.12338e-06	Down	protein_coding	serine palmitoyltransferase 1 && O59682.1 RecName: Full=Serine palmitoyltransferase 1; Short=SPT 1; Short=SPT1; AltName: Full=Long chain base biosynthesis protein 1 && PF00155:Aminotransferase class I and II	Aminotran_1_2
gene-M419DRAFT_137718	M419DRAFT_137718	2189.65	1042.81	1.07002	8.71559e-07	7.14786e-06	Up	protein_coding	hypothetical protein	-
novel.997	-	0	91.518	-9.0082	8.74586e-07	7.16717e-06	Down	-		-
gene-M419DRAFT_40207	M419DRAFT_40207	131.235	3.10031	5.41448	8.94024e-07	7.30964e-06	Up	protein_coding	hypothetical protein	-
gene-M419DRAFT_13025	M419DRAFT_13025	0	90.0268	-8.98478	8.93008e-07	7.30964e-06	Down	protein_coding	chitosanase && Q4WB37.1 RecName: Full=Endo-chitosanase; Flags: Precursor && PF07335:Fungal chitosanase of glycosyl hydrolase group 75	-
gene-M419DRAFT_96014	M419DRAFT_96014	1521.69	475.154	1.67882	9.07156e-07	7.41134e-06	Up	protein_coding	hypothetical protein	-
gene-M419DRAFT_129298	M419DRAFT_129298	796.558	1860.2	-1.2234	9.15541e-07	7.47068e-06	Down	protein_coding	vacuolar aspartyl aminopeptidase Lap4 && P14904.2 RecName: Full=Vacuolar aminopeptidase 1; AltName: Full=Aminopeptidase yscI; AltName: Full=Leucine aminopeptidase IV; Short=LAPIV; AltName: Full=Lysosomal aminopeptidase III; AltName: Full=Polypeptidase; AltName: Full=Vacuolar aminopeptidase I; Flags: Precursor && PF02127:Aminopeptidase I zinc metalloprotease (M18)	Peptidase_M18
novel.430	-	0	89.1095	-8.96998	9.15819e-07	7.47068e-06	Down	-		-
gene-M419DRAFT_71816	M419DRAFT_71816	0	88.7147	-8.96338	9.43422e-07	7.68997e-06	Down	protein_coding	hypothetical protein	-
gene-M419DRAFT_126474	M419DRAFT_126474	95.62	496.469	-2.37508	9.50898e-07	7.74499e-06	Down	protein_coding	hypothetical protein && Q9AJU2.1 RecName: Full=8-demethyl-8-alpha-L-rhamnosyl tetracenomycin-C 2'-O-methyltransferase; AltName: Full=O-methyltransferase I && -	-
gene-M419DRAFT_10975	M419DRAFT_10975	387.404	1159.06	-1.58094	9.7648e-07	7.94729e-06	Down	protein_coding	hypothetical protein , PF10453:Nuclear fragile X mental retardation-interacting protein 1 (NUFIP1)	-
gene-M419DRAFT_26091	M419DRAFT_26091	1079.03	445.357	1.27691	9.87291e-07	8.01696e-06	Up	protein_coding	DUF914-domain-containing protein && O59785.1 RecName: Full=Uncharacterized solute carrier family 35 member C320.08 && PF06027:Solute carrier family 35	-
novel.1137	-	0	87.4739	-8.94313	9.86754e-07	8.01696e-06	Down	-		-
gene-M419DRAFT_34397	M419DRAFT_34397	0	86.7789	-8.93168	1.06498e-06	8.6281e-06	Down	protein_coding	ankyrin , PF13637:Ankyrin repeats (many copies)|PF13857:Ankyrin repeats (many copies)|PF12796:Ankyrin repeats (3 copies)	-
novel.631	-	221.947	22.4951	3.30401	1.07311e-06	8.68736e-06	Up	-	P61800.1 RecName: Full=Aprataxin; AltName: Full=Forkhead-associated domain histidine triad-like protein; Short=FHA-HIT && -	-
gene-M419DRAFT_111063	M419DRAFT_111063	585.175	1319.42	-1.17319	1.09913e-06	8.89126e-06	Down	protein_coding	Zn-dependent exopeptidase && P37302.1 RecName: Full=Aminopeptidase Y; Flags: Precursor && PF04389:Peptidase family M28|PF02225:PA domain	-
gene-M419DRAFT_103154	M419DRAFT_103154	713.147	1636.86	-1.19835	1.11651e-06	9.01219e-06	Down	protein_coding	SCO1 protein && P23833.1 RecName: Full=Protein SCO1, mitochondrial; Flags: Precursor && PF02630:SCO1/SenC	-
novel.255	-	160.441	610.685	-1.92771	1.11661e-06	9.01219e-06	Down	-		-
novel.833	-	26.0088	211.405	-3.02228	1.1211e-06	9.04163e-06	Down	-		-
gene-M419DRAFT_74568	M419DRAFT_74568	270.773	40.0038	2.75825	1.13167e-06	9.11997e-06	Up	protein_coding	purine and uridine phosphorylase , PF12796:Ankyrin repeats (3 copies)|PF05729:NACHT domain|PF01048:Phosphorylase superfamily	NACHT
gene-M419DRAFT_102451	M419DRAFT_102451	1941.7	969.551	1.00185	1.14476e-06	9.21553e-06	Up	protein_coding	rho3 protein && Q9HF51.1 RecName: Full=GTP-binding protein RHO3; Flags: Precursor && PF00071:Ras family	Ras
gene-M419DRAFT_128864	M419DRAFT_128864	213.895	748.991	-1.80874	1.14525e-06	9.21553e-06	Down	protein_coding	hypothetical protein && Q06833.1 RecName: Full=Uncharacterized PH domain-containing protein YPR091C	-
gene-M419DRAFT_136629	M419DRAFT_136629	675.311	1512.59	-1.16367	1.20723e-06	9.69966e-06	Down	protein_coding	hypothetical protein , PF13883:Pyridoxamine 5'-phosphate oxidase	-
novel.894	-	0	85.5895	-8.91166	1.24913e-06	1.00212e-05	Down	-		-
gene-M419DRAFT_85523	M419DRAFT_85523	423.022	1303.83	-1.62441	1.25782e-06	1.00833e-05	Down	protein_coding	hypothetical protein	-
gene-M419DRAFT_80718	M419DRAFT_80718	158.598	736.429	-2.216	1.26977e-06	1.01715e-05	Down	protein_coding	hypothetical protein , PF03188:Eukaryotic cytochrome b561	Cytochrom_B561
gene-M419DRAFT_139320	M419DRAFT_139320	1986.12	919.402	1.11127	1.27812e-06	1.02231e-05	Up	protein_coding	hypothetical protein && P78617.1 RecName: Full=Acid trehalase; AltName: Full=Alpha,alpha-trehalase; AltName: Full=Alpha,alpha-trehalose glucohydrolase; Flags: Precursor && PF03636:Glycosyl hydrolase family 65, N-terminal domain|PF03632:Glycosyl hydrolase family 65 central catalytic domain	-
gene-M419DRAFT_104692	M419DRAFT_104692	637.079	1358.58	-1.09246	1.29763e-06	1.03713e-05	Down	protein_coding	alpha/beta-hydrolase && Q2H6M8.1 RecName: Full=Putative lipase atg15; AltName: Full=Autophagy-related protein 15 && PF01764:Lipase (class 3)	Lipase_3
gene-M419DRAFT_133046	M419DRAFT_133046	137.664	487.368	-1.82391	1.30585e-06	1.04275e-05	Down	protein_coding	arrestin , PF00339:Arrestin (or S-antigen), N-terminal domain	-
gene-M419DRAFT_11477	M419DRAFT_11477	0	85.1416	-8.90423	1.30661e-06	1.04275e-05	Down	protein_coding	hypothetical protein , PF08316:Pal1 cell morphology protein	-
gene-M419DRAFT_84074	M419DRAFT_84074	611.521	186.453	1.71321	1.31588e-06	1.04858e-05	Up	protein_coding	hypothetical protein , PF11915:Protein of unknown function (DUF3433)	-
gene-M419DRAFT_26930	M419DRAFT_26930	467.108	115.748	2.01334	1.32512e-06	1.05511e-05	Up	protein_coding	hypothetical protein && G3XMB7.1 RecName: Full=Probable esterase azaC; AltName: Full=Azaphilone biosynthesis cluster protein azaC && PF03959:Serine hydrolase (FSH1)	-
gene-M419DRAFT_33306	M419DRAFT_33306	802.796	1849.16	-1.20356	1.32605e-06	1.05511e-05	Down	protein_coding	mannosyltransferase PMTI && Q59X23.1 RecName: Full=Dolichyl-phosphate-mannose--protein mannosyltransferase 4; Short=Protein mannosyltransferase 4 && PF02366:Dolichyl-phosphate-mannose-protein mannosyltransferase|PF02815:MIR domain|PF16192:C-terminal four TMM region of protein-O-mannosyltransferase	-
gene-M419DRAFT_131038	M419DRAFT_131038	1586.13	758.861	1.06344	1.33556e-06	1.06189e-05	Up	protein_coding	hypothetical protein , PF14610:Protein of unknown function (DUF4448)	-
gene-M419DRAFT_142164	M419DRAFT_142164	739.555	233.822	1.66078	1.36185e-06	1.08198e-05	Up	protein_coding	PTR2-domain-containing protein && P46030.1 RecName: Full=Peptide transporter PTR2 && PF00854:POT family	-
gene-M419DRAFT_120145	M419DRAFT_120145	1129.18	476.507	1.24492	1.38769e-06	1.10169e-05	Up	protein_coding	hypothetical protein	-
gene-M419DRAFT_88777	M419DRAFT_88777	0	83.9771	-8.88425	1.4312e-06	1.13455e-05	Down	protein_coding	aldolase && P0CL20.1 RecName: Full=Putative 4-hydroxy-2-oxoglutarate aldolase, mitochondrial; AltName: Full=Dihydrodipicolinate synthase-like; Short=DHDPS-like protein && PF00701:Dihydrodipicolinate synthetase family	-
novel.569	-	6.55842	245.606	-5.21667	1.4595e-06	1.15526e-05	Down	-		-
gene-M419DRAFT_23688	M419DRAFT_23688	188.578	737.788	-1.96722	1.48239e-06	1.17078e-05	Down	protein_coding	putative phosphoric ester hydrolase && Q5B5P1.1 RecName: Full=Probable rhamnogalacturonate lyase C; Flags: Precursor && PF00149:Calcineurin-like phosphoesterase	Metallophos
gene-M419DRAFT_37947	M419DRAFT_37947	0	83.4811	-8.8757	1.51265e-06	1.1938e-05	Down	protein_coding	catalase-domain-containing protein && P55306.1 RecName: Full=Catalase && PF06628:Catalase-related immune-responsive|PF00199:Catalase	Catalase
novel.425	-	0	83.6288	-8.87837	1.52244e-06	1.19975e-05	Down	-		-
novel.110	-	0	83.0349	-8.86795	1.62107e-06	1.2756e-05	Down	-		-
gene-M419DRAFT_136712	M419DRAFT_136712	337.866	885.37	-1.39002	1.63679e-06	1.28607e-05	Down	protein_coding	D-xylose-proton symporter && A2QQV6.1 RecName: Full=Probable quinate permease; AltName: Full=Quinate transporter && PF00083:Sugar (and other) transporter	Sugar_tr
gene-M419DRAFT_100142	M419DRAFT_100142	1068.46	2228.07	-1.0605	1.63863e-06	1.28656e-05	Down	protein_coding	mRNA splicing protein && O74970.1 RecName: Full=Pre-mRNA-processing factor 39	-
gene-M419DRAFT_26903	M419DRAFT_26903	123.617	4.5385	4.76305	1.64586e-06	1.29129e-05	Up	protein_coding	hypothetical protein	-
gene-M419DRAFT_102011	M419DRAFT_102011	526.487	141.49	1.89529	1.67758e-06	1.31522e-05	Up	protein_coding	Maleylacetoacetate isomerase && D2YW48.2 RecName: Full=Probable glutathione S-transferase && PF13417:Glutathione S-transferase, N-terminal domain|PF00043:Glutathione S-transferase, C-terminal domain	GST_C
gene-M419DRAFT_23914	M419DRAFT_23914	1292.46	491.105	1.39567	1.68911e-06	1.32328e-05	Up	protein_coding	hypothetical protein	-
gene-M419DRAFT_102752	M419DRAFT_102752	589.402	1287.79	-1.12762	1.73359e-06	1.35713e-05	Down	protein_coding	conidiophore development protein hymA && O60032.1 RecName: Full=Conidiophore development protein hymA && PF08569:Mo25-like	-
gene-M419DRAFT_12821	M419DRAFT_12821	302.777	46.0303	2.71692	1.82119e-06	1.4205e-05	Up	protein_coding	hypothetical protein , PF05729:NACHT domain	NACHT
novel.1398	-	0	81.6697	-8.84415	1.82533e-06	1.42269e-05	Down	-		-
gene-M419DRAFT_72131	M419DRAFT_72131	0	82.0662	-8.85117	1.82791e-06	1.42367e-05	Down	protein_coding	hypothetical protein	-
gene-M419DRAFT_43312	M419DRAFT_43312	256.128	781.033	-1.60904	1.88887e-06	1.46793e-05	Down	protein_coding	hypothetical protein , PF12937:F-box-like	-
gene-M419DRAFT_94836	M419DRAFT_94836	874.18	2333.03	-1.4159	1.91903e-06	1.49028e-05	Down	protein_coding	hypothetical protein , PF02755:RPEL repeat	-
gene-M419DRAFT_134273	M419DRAFT_134273	122.292	3.05055	5.32587	1.93924e-06	1.50488e-05	Up	protein_coding	metallo-beta-lactamase domain protein && Q5B0C9.1 RecName: Full=Lactamase-like protein aptB; AltName: Full=Asperthecin synthesis protein B && PF00753:Metallo-beta-lactamase superfamily	Lactamase_B
gene-M419DRAFT_142450	M419DRAFT_142450	786.86	1749.11	-1.15266	1.94897e-06	1.51133e-05	Down	protein_coding	Dolichyl-diphosphooligosaccharide-protein glycosyltransferase 48kDa subunit && Q6ZLK0.1 RecName: Full=Dolichyl-diphosphooligosaccharide--protein glycosyltransferase 48 kDa subunit; Short=Oligosaccharyl transferase 48 kDa subunit; Flags: Precursor && PF03345:Oligosaccharyltransferase 48 kDa subunit beta	-
novel.1352	-	0	81.5205	-8.84156	1.97759e-06	1.53131e-05	Down	-		-
gene-M419DRAFT_9147	M419DRAFT_9147	0	85.5911	-8.91155	1.98449e-06	1.53553e-05	Down	protein_coding	hypothetical protein	-
gene-M419DRAFT_139153	M419DRAFT_139153	361.954	1042.88	-1.52684	2.02616e-06	1.56664e-05	Down	protein_coding	hypothetical protein	-
gene-M419DRAFT_89402	M419DRAFT_89402	183.592	16.89	3.44448	2.10155e-06	1.62376e-05	Up	protein_coding	Cloroperoxidase && B9W4V6.1 RecName: Full=Aromatic peroxygenase; Short=AaP; Flags: Precursor && PF01328:Peroxidase, family 2	-
gene-M419DRAFT_74283	M419DRAFT_74283	799.037	291.759	1.45343	2.13796e-06	1.6507e-05	Up	protein_coding	DUF829-domain-containing protein , PF05705:Eukaryotic protein of unknown function (DUF829)	-
gene-M419DRAFT_23229	M419DRAFT_23229	1494.3	639.991	1.22339	2.16275e-06	1.66863e-05	Up	protein_coding	Pkinase-domain-containing protein && P48562.1 RecName: Full=Serine/threonine-protein kinase CLA4 && PF00786:P21-Rho-binding domain|PF00069:Protein kinase domain	Pkinase
gene-M419DRAFT_59187	M419DRAFT_59187	205.153	25.8923	2.98579	2.16551e-06	1.66956e-05	Up	protein_coding	Annexin && Q9VXG4.2 RecName: Full=Annexin B11 && PF00191:Annexin	-
gene-M419DRAFT_42220	M419DRAFT_42220	0	79.86	-8.81174	2.19015e-06	1.68733e-05	Down	protein_coding	hypothetical protein	-
gene-M419DRAFT_77545	M419DRAFT_77545	909.403	275.493	1.72326	2.21613e-06	1.70611e-05	Up	protein_coding	hypothetical protein	-
gene-M419DRAFT_82415	M419DRAFT_82415	2791.26	5832.03	-1.06321	2.25132e-06	1.73196e-05	Down	protein_coding	malate synthase && P28345.2 RecName: Full=Malate synthase, glyoxysomal; AltName: Full=Acetate utilization protein 9 && PF01274:Malate synthase	-
gene-M419DRAFT_57941	M419DRAFT_57941	881.561	346.57	1.3467	2.28301e-06	1.75507e-05	Up	protein_coding	Metallo-hydrolase/oxidoreductase && I7LRH3.1 RecName: Full=Cytochrome P450 monooxygenase mpaDE; AltName: Full=Mycophenolic acid synthesis fusion protein DE; Flags: Precursor && PF00753:Metallo-beta-lactamase superfamily	Lactamase_B
gene-M419DRAFT_103981	M419DRAFT_103981	566.71	1399.78	-1.30479	2.28653e-06	1.75652e-05	Down	protein_coding	Med5-domain-containing protein && Q4WNQ6.2 RecName: Full=Mediator of RNA polymerase II transcription subunit 5; AltName: Full=Mediator complex subunit 5 && PF08689:Mediator complex subunit Med5	-
gene-M419DRAFT_82901	M419DRAFT_82901	1633.95	801.395	1.02763	2.30389e-06	1.76858e-05	Up	protein_coding	Utp14-domain-containing protein && P87137.1 RecName: Full=Uncharacterized protein C57A7.06 && PF04615:Utp14 protein	Utp14
gene-M419DRAFT_69919	M419DRAFT_69919	196.395	599.916	-1.61121	2.3382e-06	1.79363e-05	Down	protein_coding	hypothetical protein	-
gene-M419DRAFT_118439	M419DRAFT_118439	81.2758	406.831	-2.32314	2.36604e-06	1.81368e-05	Down	protein_coding	hypothetical protein	-
novel.332	-	287.015	926.172	-1.68958	2.38284e-06	1.82525e-05	Down	-		-
gene-M419DRAFT_31848	M419DRAFT_31848	463.723	1052.16	-1.18207	2.40407e-06	1.84019e-05	Down	protein_coding	hypothetical protein && P26932.2 RecName: Full=Calponin-1; AltName: Full=Calponin, smooth muscle && PF00307:Calponin homology (CH) domain	CH
novel.1405	-	0	79.5382	-8.80585	2.42978e-06	1.85854e-05	Down	-		-
gene-M419DRAFT_92925	M419DRAFT_92925	470.448	1144.64	-1.28312	2.45459e-06	1.87617e-05	Down	protein_coding	Choline/ethanolaminephosphotransferase && O13901.1 RecName: Full=Uncharacterized CDP-alcohol phosphatidyltransferase class-I family protein C22A12.10 && PF01066:CDP-alcohol phosphatidyltransferase	CDP-OH_P_transf
gene-M419DRAFT_74830	M419DRAFT_74830	544.294	144.267	1.91505	2.46937e-06	1.88612e-05	Up	protein_coding	hypothetical protein	-
gene-M419DRAFT_142298	M419DRAFT_142298	661.386	1385	-1.06617	2.49124e-06	1.90146e-05	Down	protein_coding	endo-N-acetyl-beta-D-glucosaminidase precursor	-
novel.973	-	31.8442	285.759	-3.16842	2.59482e-06	1.97769e-05	Down	-		-
gene-M419DRAFT_89683	M419DRAFT_89683	118.41	1.04173	6.85167	2.63155e-06	2.00426e-05	Up	protein_coding	hypothetical protein , PF10544:T5orf172 domain	-
gene-M419DRAFT_93406	M419DRAFT_93406	914.562	1871.82	-1.03348	2.65321e-06	2.01932e-05	Down	protein_coding	succinate-CoA ligase && O13750.1 RecName: Full=Probable succinate--CoA ligase [ADP-forming] subunit alpha, mitochondrial; AltName: Full=Succinyl-CoA synthetase subunit alpha; Short=SCS-alpha; Flags: Precursor && PF02629:CoA binding domain|PF00549:CoA-ligase	CoA_binding
gene-M419DRAFT_135758	M419DRAFT_135758	764.211	1587.62	-1.05463	2.70512e-06	2.05589e-05	Down	protein_coding	family 63 glycoside hydrolase && Q04336.1 RecName: Full=Uncharacterized protein YMR196W && PF03200:Glycosyl hydrolase family 63 C-terminal domain	-
gene-M419DRAFT_75545	M419DRAFT_75545	358.37	992.051	-1.4685	2.70853e-06	2.05702e-05	Down	protein_coding	hypothetical protein && W7MWX7.1 RecName: Full=Esterase FUS5; AltName: Full=Fusarin biosynthesis protein 5 && PF03959:Serine hydrolase (FSH1)	-
gene-M419DRAFT_64485	M419DRAFT_64485	0	78.9161	-8.79474	2.73681e-06	2.07554e-05	Down	protein_coding	hypothetical protein	-
gene-M419DRAFT_139410	M419DRAFT_139410	693.589	1749.02	-1.33476	2.83326e-06	2.14716e-05	Down	protein_coding	DNase I-like protein && Q9GUC9.2 RecName: Full=Uncharacterized protein F14F9.5; Flags: Precursor && PF03372:Endonuclease/Exonuclease/phosphatase family	Exo_endo_phos
gene-M419DRAFT_142087	M419DRAFT_142087	3477.4	1617.58	1.10398	2.87239e-06	2.17527e-05	Up	protein_coding	DNase I-like protein , PF03372:Endonuclease/Exonuclease/phosphatase family	Exo_endo_phos
gene-M419DRAFT_141597	M419DRAFT_141597	159.895	517.923	-1.69566	2.88573e-06	2.18383e-05	Down	protein_coding	IQ calmodulin-binding motif protein , PF13091:PLD-like domain	-
gene-M419DRAFT_136921	M419DRAFT_136921	331.584	1096.31	-1.72461	2.91524e-06	2.2046e-05	Down	protein_coding	rRNA processing protein && F2Z461.1 RecName: Full=E3 ISG15--protein ligase Herc6 && PF13540:Regulator of chromosome condensation (RCC1) repeat	-
novel.57	-	106.271	459.125	-2.11165	2.93073e-06	2.21475e-05	Down	-		-
gene-M419DRAFT_103747	M419DRAFT_103747	875.928	318.866	1.45752	3.00723e-06	2.27095e-05	Up	protein_coding	hypothetical protein , PF11790:Glycosyl hydrolase catalytic core	-
gene-M419DRAFT_87399	M419DRAFT_87399	96.7833	434.911	-2.1689	3.01674e-06	2.27652e-05	Down	protein_coding	hypothetical protein && Q9VM35.1 RecName: Full=Ubiquitin-conjugating enzyme E2Q-like protein CG4502; AltName: Full=E2Q-like ubiquitin-conjugating enzyme CG4502 && PF00179:Ubiquitin-conjugating enzyme|PF00644:Poly(ADP-ribose) polymerase catalytic domain	UQ_con
gene-M419DRAFT_98886	M419DRAFT_98886	764.713	1762.6	-1.20439	3.03969e-06	2.29222e-05	Down	protein_coding	mitochondrial carrier && P38988.1 RecName: Full=Mitochondrial GTP/GDP carrier protein 1 && PF00153:Mitochondrial carrier protein	Mito_carr
gene-M419DRAFT_7110	M419DRAFT_7110	1733.79	775.677	1.16042	3.06624e-06	2.31061e-05	Up	protein_coding	RNA polymerase I-specific transcription initiation factor RRN3 && B2RS91.1 RecName: Full=RNA polymerase I-specific transcription initiation factor RRN3 && PF05327:RNA polymerase I specific transcription initiation factor RRN3	RRN3
gene-M419DRAFT_85734	M419DRAFT_85734	547.917	1241.23	-1.17988	3.23537e-06	2.4312e-05	Down	protein_coding	phosphatidylserine decarboxylase && O14333.4 RecName: Full=Phosphatidylserine decarboxylase proenzyme 1, mitochondrial; Contains: RecName: Full=Phosphatidylserine decarboxylase 1 beta chain; Contains: RecName: Full=Phosphatidylserine decarboxylase 1 alpha chain; Flags: Precursor && PF02666:Phosphatidylserine decarboxylase	-
gene-M419DRAFT_112324	M419DRAFT_112324	2669.83	1313.7	1.0229	3.27415e-06	2.4586e-05	Up	protein_coding	protein PNG1 && Q4IR87.1 RecName: Full=Protein PNG1 && PF03835:Rad4 transglutaminase-like domain	-
gene-M419DRAFT_139907	M419DRAFT_139907	393.678	948.72	-1.26874	3.34803e-06	2.51232e-05	Down	protein_coding	hypothetical protein && B7LTG7.1 RecName: Full=Glyoxylate/hydroxypyruvate reductase B && PF00389:D-isomer specific 2-hydroxyacid dehydrogenase, catalytic domain|PF02826:D-isomer specific 2-hydroxyacid dehydrogenase, NAD binding domain	2-Hacid_dh_C
gene-M419DRAFT_120107	M419DRAFT_120107	1738.82	756.023	1.20179	3.39215e-06	2.54007e-05	Up	protein_coding	hypothetical protein	-
gene-M419DRAFT_99637	M419DRAFT_99637	565.392	1206.43	-1.09349	3.41554e-06	2.55579e-05	Down	protein_coding	hypothetical protein	-
gene-M419DRAFT_81477	M419DRAFT_81477	238.568	713.422	-1.58051	3.43858e-06	2.57123e-05	Down	protein_coding	isoflavone reductase family protein , PF05368:NmrA-like family	NmrA
gene-M419DRAFT_39913	M419DRAFT_39913	647.658	1637.17	-1.33799	3.50424e-06	2.61307e-05	Down	protein_coding	Endopolyphosphatase && Q9P3S1.3 RecName: Full=Endopolyphosphatase && PF00149:Calcineurin-like phosphoesterase	Metallophos
gene-M419DRAFT_67561	M419DRAFT_67561	319.298	911.513	-1.51293	3.50433e-06	2.61307e-05	Down	protein_coding	Zn-dependent exopeptidase , Q504N0.1 RecName: Full=Carboxypeptidase A2; Flags: Precursor && PF00246:Zinc carboxypeptidase	-
gene-M419DRAFT_72641	M419DRAFT_72641	576.744	148.087	1.96107	3.52062e-06	2.62339e-05	Up	protein_coding	HPP-domain-containing protein , PF04982:HPP family	-
gene-M419DRAFT_131913	M419DRAFT_131913	25.481	202.652	-2.99034	3.53264e-06	2.63051e-05	Down	protein_coding	hypothetical protein , PF04116:Fatty acid hydroxylase superfamily	-
gene-M419DRAFT_126217	M419DRAFT_126217	1126.33	385.728	1.54584	3.54033e-06	2.6344e-05	Up	protein_coding	hypothetical protein , PF00651:BTB/POZ domain	BTB
gene-M419DRAFT_32072	M419DRAFT_32072	1005.05	432.335	1.21709	3.56135e-06	2.64697e-05	Up	protein_coding	hypothetical protein && Q9P6R0.2 RecName: Full=Transcription factor IIIB 60 kDa subunit; Short=TFIIIB; AltName: Full=B-related factor 1; Short=BRF-1; AltName: Full=TFIIB-related factor && PF07741:Brf1-like TBP-binding domain|PF00382:Transcription factor TFIIB repeat	-
gene-M419DRAFT_73246	M419DRAFT_73246	428.28	981.679	-1.1967	3.58058e-06	2.65879e-05	Down	protein_coding	peroxisomal membrane protein 4 && Q9Y6I8.3 RecName: Full=Peroxisomal membrane protein 4; AltName: Full=24 kDa peroxisomal intrinsic membrane protein && PF02466:Tim17/Tim22/Tim23/Pmp24 family	-
gene-M419DRAFT_88887	M419DRAFT_88887	51.0151	349.449	-2.77414	3.58881e-06	2.66305e-05	Down	protein_coding	acetyl xylan esterase && Q99034.1 RecName: Full=Acetylxylan esterase; Flags: Precursor && PF01083:Cutinase	-
gene-M419DRAFT_124154	M419DRAFT_124154	370.339	77.5277	2.25544	3.61655e-06	2.68177e-05	Up	protein_coding	hypothetical protein	-
gene-M419DRAFT_70489	M419DRAFT_70489	1262.51	2602.13	-1.04355	3.69748e-06	2.73988e-05	Down	protein_coding	Mechanosensitive ion channel family protein && O74839.1 RecName: Full=Uncharacterized MscS family protein C1183.11 && PF00924:Mechanosensitive ion channel	-
gene-M419DRAFT_98582	M419DRAFT_98582	638.751	1333.88	-1.06228	3.72446e-06	2.75796e-05	Down	protein_coding	putative Phospholipid:diacylglycerol acyltransferase && O94680.2 RecName: Full=Phospholipid:diacylglycerol acyltransferase; Short=PDAT; AltName: Full=Pombe LRO1 homolog 1 && PF02450:Lecithin:cholesterol acyltransferase	-
gene-M419DRAFT_6771	M419DRAFT_6771	1098.86	2619.43	-1.25353	3.8581e-06	2.85494e-05	Down	protein_coding	hypothetical protein	-
gene-M419DRAFT_127056	M419DRAFT_127056	155.94	505.669	-1.69723	3.90509e-06	2.88771e-05	Down	protein_coding	hypothetical protein , PF10496:SNARE-complex protein Syntaxin-18 N-terminus	-
gene-M419DRAFT_134605	M419DRAFT_134605	101.302	561.171	-2.47112	3.95407e-06	2.92191e-05	Down	protein_coding	hypothetical protein	-
gene-M419DRAFT_128051	M419DRAFT_128051	72.7187	381.914	-2.39151	4.17091e-06	3.07364e-05	Down	protein_coding	hypothetical protein && P21228.2 RecName: Full=Regulatory protein alcR	-
gene-M419DRAFT_89442	M419DRAFT_89442	1239.82	484.513	1.35526	4.24808e-06	3.12619e-05	Up	protein_coding	hypothetical protein	-
novel.830	-	0	75.295	-8.727	4.33153e-06	3.1854e-05	Down	-		-
gene-M419DRAFT_134937	M419DRAFT_134937	1438.4	574.742	1.32334	4.46271e-06	3.27736e-05	Up	protein_coding	DEAD-domain-containing protein && Q4IJH1.1 RecName: Full=ATP-dependent RNA helicase DBP3 && PF00270:DEAD/DEAH box helicase|PF00271:Helicase conserved C-terminal domain	DEAD
novel.136	-	86.6318	663.895	-2.93954	4.57229e-06	3.35322e-05	Down	-		-
gene-M419DRAFT_131934	M419DRAFT_131934	925.069	375.391	1.30117	4.59561e-06	3.36801e-05	Up	protein_coding	putative acetate-CoA ligase && P28812.2 RecName: Full=Uncharacterized protein PA3568 && PF13193:AMP-binding enzyme C-terminal domain|PF16177:Acetyl-coenzyme A synthetase N-terminus|PF00501:AMP-binding enzyme	AMP-binding
gene-M419DRAFT_25158	M419DRAFT_25158	853.352	340.915	1.32351	4.61247e-06	3.37805e-05	Up	protein_coding	putative DEAD/DEAH box helicase && Q4HVW2.1 RecName: Full=ATP-dependent rRNA helicase SPB4 && PF00271:Helicase conserved C-terminal domain|PF13959:Domain of unknown function (DUF4217)|PF00270:DEAD/DEAH box helicase	DEAD
novel.1331	-	0	73.1136	-8.68446	4.62216e-06	3.38283e-05	Down	-		-
gene-M419DRAFT_25062	M419DRAFT_25062	76.2305	569.784	-2.90364	4.66948e-06	3.41512e-05	Down	protein_coding	hypothetical protein && P40896.1 RecName: Full=Uncharacterized protein YJL213W && PF01979:Amidohydrolase family	Amidohydro_1
gene-M419DRAFT_12275	M419DRAFT_12275	170.965	10.0938	4.08019	4.71831e-06	3.44847e-05	Up	protein_coding	DmpA/ArgJ-like protein && A0MTQ2.1 RecName: Full=Beta-peptidyl aminopeptidase BapA; Contains: RecName: Full=Beta-peptidyl aminopeptidase BapA alpha subunit; Contains: RecName: Full=Beta-peptidyl aminopeptidase BapA beta subunit; Flags: Precursor && PF03576:Peptidase family S58	-
novel.1238	-	0	73.039	-8.68301	4.73496e-06	3.45827e-05	Down	-		-
gene-M419DRAFT_135026	M419DRAFT_135026	60.2359	477.597	-2.98512	4.75119e-06	3.46775e-05	Down	protein_coding	hypothetical protein	-
gene-M419DRAFT_142050	M419DRAFT_142050	1658.51	721.21	1.20111	4.79451e-06	3.49698e-05	Up	protein_coding	hypothetical protein	-
gene-M419DRAFT_104845	M419DRAFT_104845	143.877	710.524	-2.30303	4.83782e-06	3.52616e-05	Down	protein_coding	hypothetical protein && J9VY90.1 RecName: Full=Laccase-1; AltName: Full=Diphenol oxidase 1; Flags: Precursor && PF07731:Multicopper oxidase|PF07732:Multicopper oxidase|PF00394:Multicopper oxidase	-
gene-M419DRAFT_78685	M419DRAFT_78685	918.032	2044.11	-1.15459	4.85252e-06	3.53446e-05	Down	protein_coding	hypothetical protein	-
gene-M419DRAFT_122372	M419DRAFT_122372	473.145	124.528	1.92643	4.88521e-06	3.55585e-05	Up	protein_coding	hypothetical protein	-
gene-M419DRAFT_71146	M419DRAFT_71146	1103.42	504.01	1.13053	4.92986e-06	3.5859e-05	Up	protein_coding	amidohydrolase && P40896.1 RecName: Full=Uncharacterized protein YJL213W && PF01979:Amidohydrolase family	Amidohydro_1
gene-M419DRAFT_23890	M419DRAFT_23890	1146.86	434.418	1.40077	4.99539e-06	3.6311e-05	Up	protein_coding	WD domain-containing protein && P87177.1 RecName: Full=Uncharacterized WD repeat-containing protein C3D6.12 && PF00400:WD domain, G-beta repeat|PF04003:Dip2/Utp12 Family	WD40
gene-M419DRAFT_68277	M419DRAFT_68277	61.624	302.402	-2.29431	5.50268e-06	3.9944e-05	Down	protein_coding	general substrate transporter && Q12300.1 RecName: Full=High-affinity glucose transporter RGT2 && PF00083:Sugar (and other) transporter	Sugar_tr
gene-M419DRAFT_94252	M419DRAFT_94252	2036.37	914.718	1.15476	5.60163e-06	4.0607e-05	Up	protein_coding	hypothetical protein	-
gene-M419DRAFT_133861	M419DRAFT_133861	748.227	251.878	1.57035	5.67892e-06	4.11394e-05	Up	protein_coding	GCN5-related N-acetyltransferase , PF00583:Acetyltransferase (GNAT) family	Acetyltransf_1
novel.953	-	0	72.5446	-8.67302	5.83913e-06	4.22714e-05	Down	-		-
gene-M419DRAFT_126605	M419DRAFT_126605	192.433	23.4871	3.03574	5.89572e-06	4.26521e-05	Up	protein_coding	acetyl-CoA synthetase-like protein && C8VTR6.1 RecName: Full=Putative acyl-coenzyme A synthetase && PF13193:AMP-binding enzyme C-terminal domain|PF00501:AMP-binding enzyme	AMP-binding
gene-M419DRAFT_34848	M419DRAFT_34848	1240.21	480.052	1.36922	6.06519e-06	4.38484e-05	Up	protein_coding	TRAUB-domain-containing protein && Q4I327.1 RecName: Full=Protein BFR2 && PF08164:Apoptosis-antagonizing transcription factor, C-terminal|PF13339:Apoptosis antagonizing transcription factor	-
gene-M419DRAFT_79044	M419DRAFT_79044	525.809	162.173	1.6967	6.09709e-06	4.40492e-05	Up	protein_coding	hypothetical protein	-
gene-M419DRAFT_72246	M419DRAFT_72246	438.122	1099.66	-1.32728	6.11731e-06	4.41654e-05	Down	protein_coding	hypothetical protein	-
gene-M419DRAFT_137364	M419DRAFT_137364	524.654	167.359	1.64851	6.12224e-06	4.41711e-05	Up	protein_coding	putative 15-hydroxyprostaglandin dehydrogenase && P50197.1 RecName: Full=2,5-dichloro-2,5-cyclohexadiene-1,4-diol dehydrogenase; Short=2,5-DDOL dehydrogenase && PF00106:short chain dehydrogenase	adh_short
gene-M419DRAFT_106512	M419DRAFT_106512	82.8358	359.341	-2.11763	6.12854e-06	4.41867e-05	Down	protein_coding	hypothetical protein , PF04082:Fungal specific transcription factor domain	Fungal_trans
gene-M419DRAFT_119450	M419DRAFT_119450	2191.6	967.579	1.17979	6.14394e-06	4.42678e-05	Up	protein_coding	hypothetical protein	-
novel.594	-	0	71.4282	-8.65068	6.16569e-06	4.43946e-05	Down	-		-
gene-M419DRAFT_93141	M419DRAFT_93141	0	72.2444	-8.66733	6.18553e-06	4.45075e-05	Down	protein_coding	hypothetical protein	-
gene-M419DRAFT_24422	M419DRAFT_24422	1112.83	517.004	1.1059	6.20592e-06	4.46241e-05	Up	protein_coding	MFS general substrate transporter && Q9US44.1 RecName: Full=Uncharacterized transporter C1002.16c && PF07690:Major Facilitator Superfamily	MFS_1
gene-M419DRAFT_9674	M419DRAFT_9674	0	70.1875	-8.62548	6.50766e-06	4.67623e-05	Down	protein_coding	hypothetical protein	-
gene-M419DRAFT_97721	M419DRAFT_97721	472.731	1108.02	-1.22909	6.63579e-06	4.76509e-05	Down	protein_coding	concanavalin A-like lectin/glucanase , PF01670:Glycosyl hydrolase family 12	-
gene-M419DRAFT_33361	M419DRAFT_33361	0	70.9571	-8.64112	6.69023e-06	4.80096e-05	Down	protein_coding	hypothetical protein	-
gene-M419DRAFT_85966	M419DRAFT_85966	434.974	121.823	1.83609	6.70256e-06	4.80658e-05	Up	protein_coding	hypothetical protein	-
novel.554	-	0	70.3616	-8.62899	6.78243e-06	4.85733e-05	Down	-		-
gene-M419DRAFT_124888	M419DRAFT_124888	0	70.3351	-8.62865	7.02544e-06	5.02463e-05	Down	protein_coding	hypothetical protein	-
gene-M419DRAFT_128956	M419DRAFT_128956	208.812	26.7599	2.96247	7.06603e-06	5.05027e-05	Up	protein_coding	hypothetical protein	-
gene-M419DRAFT_137224	M419DRAFT_137224	348.832	1167.06	-1.74287	7.07892e-06	5.0561e-05	Down	protein_coding	IQ calmodulin-binding motif domain protein && A7Z033.1 RecName: Full=T-complex protein 11-like protein 2 && PF05794:T-complex protein 11	-
gene-M419DRAFT_34117	M419DRAFT_34117	0	70.7565	-8.6373	7.14273e-06	5.09827e-05	Down	protein_coding	hypothetical protein	-
gene-M419DRAFT_8369	M419DRAFT_8369	604.009	1284.87	-1.08921	7.1522e-06	5.10162e-05	Down	protein_coding	mitochondrial fission 1 protein && Q4IBU4.1 RecName: Full=Mitochondria fission 1 protein && PF14853:Fis1 C-terminal tetratricopeptide repeat|PF14852:Fis1 N-terminal tetratricopeptide repeat	-
gene-M419DRAFT_103128	M419DRAFT_103128	992.791	368.3	1.43067	7.2095e-06	5.13906e-05	Up	protein_coding	U3 small nucleolar ribonucleo protein IMP3 && P32899.1 RecName: Full=U3 small nucleolar ribonucleoprotein protein IMP3; Short=U3 snoRNP protein IMP3; AltName: Full=Interacting with MPP10 protein 3 && PF00163:Ribosomal protein S4/S9 N-terminal domain|PF01479:S4 domain	S4
gene-M419DRAFT_99189	M419DRAFT_99189	1570.05	766.61	1.03441	7.28477e-06	5.18924e-05	Up	protein_coding	eukaryotic type KH-domain (KH-domain type I) && Q4IN63.1 RecName: Full=Pre-rRNA-processing protein PNO1	-
gene-M419DRAFT_81627	M419DRAFT_81627	0	70.2605	-8.62715	7.50001e-06	5.33545e-05	Down	protein_coding	hypothetical protein	-
gene-M419DRAFT_131579	M419DRAFT_131579	55.3326	289.601	-2.38886	7.52483e-06	5.34954e-05	Down	protein_coding	hypothetical protein	-
novel.1235	-	110.973	440.82	-1.98923	7.54253e-06	5.35856e-05	Down	-		-
gene-M419DRAFT_103366	M419DRAFT_103366	413.019	1402.52	-1.7632	7.61868e-06	5.40906e-05	Down	protein_coding	FAD/NAD(P)-binding domain-containing protein && Q6Q873.1 RecName: Full=Thioredoxin reductase sirT; AltName: Full=Sirodesmin biosynthesis protein T && PF07992:Pyridine nucleotide-disulphide oxidoreductase	Pyr_redox_2
gene-M419DRAFT_12566	M419DRAFT_12566	875.132	374.225	1.22565	7.73592e-06	5.48865e-05	Up	protein_coding	alpha-galactosidase 2 && Q92457.1 RecName: Full=Alpha-galactosidase 2; AltName: Full=Alpha-D-galactoside galactohydrolase 2; AltName: Full=Melibiase 2; Flags: Precursor && PF16874:Glycosyl hydrolase family 36 C-terminal domain|PF16875:Glycosyl hydrolase family 36 N-terminal domain|PF02065:Melibiase	-
gene-M419DRAFT_74969	M419DRAFT_74969	606.799	192.483	1.65688	7.80542e-06	5.53428e-05	Up	protein_coding	hypothetical protein	-
gene-M419DRAFT_87380	M419DRAFT_87380	514.19	122.219	2.07284	8.01821e-06	5.67762e-05	Up	protein_coding	S-adenosyl-L-methionine-dependent methyltransferase && Q09833.1 RecName: Full=tRNA (uracil(54)-C(5))-methyltransferase && PF05958:tRNA (Uracil-5-)-methyltransferase	-
gene-M419DRAFT_11019	M419DRAFT_11019	141.786	742.465	-2.38936	8.43962e-06	5.9681e-05	Down	protein_coding	conidiation-specific protein 10 && P10713.1 RecName: Full=Conidiation-specific protein 10	-
gene-M419DRAFT_122817	M419DRAFT_122817	26.8332	219.389	-3.03374	8.46421e-06	5.98153e-05	Down	protein_coding	hypothetical protein	-
gene-M419DRAFT_26069	M419DRAFT_26069	1106.29	515.295	1.10234	8.57182e-06	6.05357e-05	Up	protein_coding	l-allo-threonine aldolase && D7PHZ0.1 RecName: Full=Aldolase vrtJ; AltName: Full=Viridicatumtoxin synthesis protein J && PF01212:Beta-eliminating lyase	Beta_elim_lyase
gene-M419DRAFT_133710	M419DRAFT_133710	886.72	324.32	1.45063	8.75032e-06	6.17146e-05	Up	protein_coding	ANK-repeat protein MBP1 && P41412.1 RecName: Full=Cell division cycle-related protein res2/pct1 && PF04383:KilA-N domain|PF13857:Ankyrin repeats (many copies)	KilA-N
novel.1237	-	0	68.3528	-8.58719	8.74685e-06	6.17146e-05	Down	-		-
gene-M419DRAFT_70312	M419DRAFT_70312	1023.07	328.709	1.63756	8.85808e-06	6.24334e-05	Up	protein_coding	hypothetical protein && P54723.1 RecName: Full=Putative metabolite transport protein YfiG && PF00083:Sugar (and other) transporter	Sugar_tr
gene-M419DRAFT_102657	M419DRAFT_102657	824.54	1962.05	-1.25049	8.91668e-06	6.2805e-05	Down	protein_coding	hypothetical protein && P51790.2 RecName: Full=H(+)/Cl(-) exchange transporter 3; AltName: Full=Chloride channel protein 3; Short=ClC-3; AltName: Full=Chloride transporter ClC-3 >O18894.3 RecName: Full=H(+)/Cl(-) exchange transporter 3; AltName: Full=Chloride channel protein 3; Short=ClC-3; AltName: Full=Chloride transporter ClC-3 && PF00654:Voltage gated chloride channel	Voltage_CLC
gene-M419DRAFT_t159	M419DRAFT_t159	0	67.4339	-8.56783	9.22711e-06	6.49059e-05	Down	tRNA	tRNA-Glu	-
gene-M419DRAFT_130908	M419DRAFT_130908	1250.17	476.461	1.39206	9.4009e-06	6.60413e-05	Up	protein_coding	hypothetical protein	-
gene-M419DRAFT_88794	M419DRAFT_88794	429.305	122.717	1.80697	9.42264e-06	6.61505e-05	Up	protein_coding	putative acetyltransferase , PF00583:Acetyltransferase (GNAT) family	Acetyltransf_1
gene-M419DRAFT_72334	M419DRAFT_72334	186.829	600.135	-1.68307	9.43007e-06	6.61592e-05	Down	protein_coding	hypothetical protein	-
gene-M419DRAFT_12248	M419DRAFT_12248	1450.39	713.881	1.02284	9.46e-06	6.63256e-05	Up	protein_coding	hypothetical protein	-
gene-M419DRAFT_35699	M419DRAFT_35699	240.809	39.5327	2.60641	9.55627e-06	6.69566e-05	Up	protein_coding	hypothetical protein	-
gene-M419DRAFT_83107	M419DRAFT_83107	889.307	329.781	1.43101	9.67818e-06	6.77663e-05	Up	protein_coding	P-loop containing nucleoside triphosphate hydrolase protein && Q4IPI1.1 RecName: Full=ATP-dependent RNA helicase ROK1 && PF00271:Helicase conserved C-terminal domain|PF00270:DEAD/DEAH box helicase	Helicase_C
gene-M419DRAFT_96123	M419DRAFT_96123	1485.57	525.208	1.49975	9.82053e-06	6.8718e-05	Up	protein_coding	hydroxymethylglutaryl-CoA synthase && P54874.1 RecName: Full=Hydroxymethylglutaryl-CoA synthase; Short=HMG-CoA synthase; AltName: Full=3-hydroxy-3-methylglutaryl coenzyme A synthase && PF01154:Hydroxymethylglutaryl-coenzyme A synthase N terminal|PF08540:Hydroxymethylglutaryl-coenzyme A synthase C terminal	-
gene-M419DRAFT_97301	M419DRAFT_97301	804.252	309.046	1.37957	9.83471e-06	6.87722e-05	Up	protein_coding	hypothetical protein && O00534.2 RecName: Full=von Willebrand factor A domain-containing protein 5A; AltName: Full=Breast cancer suppressor candidate 1; Short=BCSC-1; AltName: Full=Loss of heterozygosity 11 chromosomal region 2 gene A protein && PF13768:von Willebrand factor type A domain|PF08487:Vault protein inter-alpha-trypsin domain	-
gene-M419DRAFT_84883	M419DRAFT_84883	932.769	359.472	1.37603	9.88735e-06	6.9095e-05	Up	protein_coding	Low temperature viability protein && Q10191.1 RecName: Full=Protein LTV1 && PF04180:Low temperature viability protein	-
gene-M419DRAFT_126505	M419DRAFT_126505	379.875	1120.94	-1.56162	9.93918e-06	6.94117e-05	Down	protein_coding	hypothetical protein && P36062.1 RecName: Full=Vacuolar amino acid transporter 3 && PF01490:Transmembrane amino acid transporter protein	Aa_trans
novel.845	-	38.5744	233.555	-2.59763	1.02925e-05	7.17852e-05	Down	-		-
gene-M419DRAFT_41329	M419DRAFT_41329	118.331	2.55456	5.53732	1.04695e-05	7.29246e-05	Up	protein_coding	ankyrin , PF12796:Ankyrin repeats (3 copies)	-
gene-M419DRAFT_36625	M419DRAFT_36625	1031.89	409.512	1.33308	1.06315e-05	7.40045e-05	Up	protein_coding	hypothetical protein	-
gene-M419DRAFT_88912	M419DRAFT_88912	417.072	114.607	1.86387	1.06701e-05	7.42248e-05	Up	protein_coding	hypothetical protein	-
gene-M419DRAFT_5478	M419DRAFT_5478	370.402	998.373	-1.43	1.10909e-05	7.7052e-05	Down	protein_coding	putative vacuolar ATP synthase subunit D && O59941.2 RecName: Full=V-type proton ATPase subunit D; Short=V-ATPase subunit D; AltName: Full=Vacuolar proton pump subunit D && PF01813:ATP synthase subunit D	ATP-synt_D
gene-M419DRAFT_100621	M419DRAFT_100621	929.841	301.303	1.62528	1.12017e-05	7.77711e-05	Up	protein_coding	hypothetical protein	-
gene-M419DRAFT_104664	M419DRAFT_104664	1000.09	2131.75	-1.09219	1.13722e-05	7.89031e-05	Down	protein_coding	C-5 sterol desaturase && Q7SBB6.1 RecName: Full=Probable Delta(7)-sterol 5(6)-desaturase; AltName: Full=C-5 sterol desaturase; AltName: Full=Ergosterol Delta(5,6) desaturase; AltName: Full=Sterol-C5-desaturase && PF04116:Fatty acid hydroxylase superfamily	-
gene-M419DRAFT_90628	M419DRAFT_90628	696.284	274.896	1.34079	1.14612e-05	7.94175e-05	Up	protein_coding	hypothetical protein && G0S8E7.2 RecName: Full=25S rRNA (adenine-N(1))-methyltransferase; AltName: Full=Ribosomal RNA-processing protein 8 && PF05148:Hypothetical methyltransferase	-
gene-M419DRAFT_90449	M419DRAFT_90449	753.428	1756.68	-1.22156	1.18209e-05	8.16981e-05	Down	protein_coding	Redoxin && Q5ASN8.1 RecName: Full=Putative peroxiredoxin pmp20; AltName: Full=Peroxisomal membrane protein pmp20; AltName: Full=Thioredoxin reductase && PF08534:Redoxin	-
gene-M419DRAFT_12095	M419DRAFT_12095	159.113	16.1949	3.29506	1.1846e-05	8.18186e-05	Up	protein_coding	hypothetical protein , PF12695:Alpha/beta hydrolase family	-
gene-M419DRAFT_128584	M419DRAFT_128584	83.8679	401.529	-2.26057	1.18941e-05	8.20979e-05	Down	protein_coding	hypothetical protein	-
gene-M419DRAFT_85281	M419DRAFT_85281	1725.59	782.206	1.14139	1.21233e-05	8.35716e-05	Up	protein_coding	biotin synthase && O59778.1 RecName: Full=Biotin synthase && PF04055:Radical SAM superfamily|PF06968:Biotin and Thiamin Synthesis associated domain	Radical_SAM
gene-M419DRAFT_81888	M419DRAFT_81888	824.716	332.833	1.30916	1.21346e-05	8.35959e-05	Up	protein_coding	pentatricopeptide repeat protein	-
gene-M419DRAFT_132014	M419DRAFT_132014	2577.01	1026.69	1.32791	1.21882e-05	8.3803e-05	Up	protein_coding	hypothetical protein	-
gene-M419DRAFT_122687	M419DRAFT_122687	683.975	1587.05	-1.21458	1.21843e-05	8.3803e-05	Down	protein_coding	hypothetical protein	-
gene-M419DRAFT_50729	M419DRAFT_50729	368.993	86.754	2.08816	1.2624e-05	8.67431e-05	Up	protein_coding	hypothetical protein	-
novel.1270	-	0	65.3271	-8.52186	1.28759e-05	8.83034e-05	Down	-		-
gene-M419DRAFT_9628	M419DRAFT_9628	0	64.4828	-8.50323	1.29573e-05	8.87479e-05	Down	protein_coding	hypothetical protein && P65824.1 RecName: Full=Putative hydrolase Mb2248c; Flags: Precursor >P9WHR2.1 RecName: Full=Carboxylesterase A; Flags: Precursor >P9WHR3.1 RecName: Full=Carboxylesterase A; Flags: Precursor && PF08386:TAP-like protein	-
novel.614	-	0	64.4579	-8.50269	1.30463e-05	8.93e-05	Down	-		-
novel.1052	-	0	65.3769	-8.52294	1.3289e-05	9.09032e-05	Down	-		-
gene-M419DRAFT_79988	M419DRAFT_79988	0	65.9724	-8.53599	1.33632e-05	9.13523e-05	Down	protein_coding	glyoxalase family protein , PF12681:Glyoxalase-like domain	-
gene-M419DRAFT_8938	M419DRAFT_8938	680.318	210.042	1.69582	1.3379e-05	9.1402e-05	Up	protein_coding	YVTN repeat-like/Quino protein amine dehydrogenase	-
gene-M419DRAFT_5520	M419DRAFT_5520	240.364	728.306	-1.59883	1.44407e-05	9.84031e-05	Down	protein_coding	putative maintenance of ploidy protein mob1 && Q9P601.2 RecName: Full=Probable maintenance of ploidy protein mob1 && PF03637:Mob1/phocein family	-
gene-M419DRAFT_142783	M419DRAFT_142783	411.064	997.647	-1.27887	1.4502e-05	9.87579e-05	Down	protein_coding	hypothetical protein && E9FCP4.2 RecName: Full=Nonribosomal peptide synthetase dtxS1; AltName: Full=Destruxin synthase dtxS1; Short=DXS; AltName: Full=Destruxin synthesis protein 1 && PF00550:Phosphopantetheine attachment site|PF00668:Condensation domain|PF13193:AMP-binding enzyme C-terminal domain|PF00501:AMP-binding enzyme|PF07993:Male sterility protein	AMP-binding
novel.102	-	0	63.5157	-8.48141	1.45803e-05	9.9228e-05	Down	-		-
gene-M419DRAFT_93277	M419DRAFT_93277	204.738	570.573	-1.47869	1.48401e-05	0.000100931	Down	protein_coding	guanyl-specific ribonuclease Th1 && P26875.1 RecName: Full=Guanyl-specific ribonuclease Th1; Short=RNase Th1 && PF00545:ribonuclease	Ribonuclease
gene-M419DRAFT_12649	M419DRAFT_12649	329.9	896.282	-1.44157	1.5e-05	0.000101955	Down	protein_coding	hypothetical protein	-
gene-M419DRAFT_126745	M419DRAFT_126745	257.029	48.4372	2.4083	1.53799e-05	0.00010447	Up	protein_coding	hypothetical protein	-
gene-M419DRAFT_128740	M419DRAFT_128740	1088.17	443.451	1.29535	1.5489e-05	0.000105144	Up	protein_coding	hypothetical protein	-
gene-M419DRAFT_79258	M419DRAFT_79258	354.054	832.876	-1.23398	1.55501e-05	0.000105425	Down	protein_coding	hypothetical protein	-
gene-M419DRAFT_138886	M419DRAFT_138886	571.69	1165.13	-1.02725	1.59918e-05	0.000108351	Down	protein_coding	transporter ATM1 && Q4HVU7.1 RecName: Full=Iron-sulfur clusters transporter ATM1, mitochondrial; Flags: Precursor && PF00005:ABC transporter|PF00664:ABC transporter transmembrane region	ABC_membrane
gene-M419DRAFT_103144	M419DRAFT_103144	241.665	32.2671	2.90622	1.63063e-05	0.000110154	Up	protein_coding	hypothetical protein , PF11951:Fungal specific transcription factor domain	-
gene-M419DRAFT_103582	M419DRAFT_103582	363.214	1078.48	-1.56956	1.63095e-05	0.000110154	Down	protein_coding	cyclophilin type peptidyl-prolyl cis-trans isomerase/CLD && Q4HXF6.1 RecName: Full=Peptidyl-prolyl cis-trans isomerase D; Short=PPIase D; AltName: Full=Rotamase D && PF00160:Cyclophilin type peptidyl-prolyl cis-trans isomerase/CLD|PF00515:Tetratricopeptide repeat	Pro_isomerase
gene-M419DRAFT_10192	M419DRAFT_10192	1240.35	619.308	1.00192	1.66271e-05	0.000112157	Up	protein_coding	hypothetical protein	-
gene-M419DRAFT_135812	M419DRAFT_135812	263.973	44.4179	2.56985	1.66488e-05	0.000112232	Up	protein_coding	hypothetical protein	-
gene-M419DRAFT_31691	M419DRAFT_31691	89.3114	369.46	-2.04932	1.71106e-05	0.0001152	Down	protein_coding	DHS-like NAD/FAD-binding domain-containing protein && Q5BE04.1 RecName: Full=NAD-dependent protein deacetylase hst4; AltName: Full=Homologous to SIR2 protein 4; AltName: Full=Regulatory protein SIR2 homolog 4 && PF02146:Sir2 family	SIR2
gene-M419DRAFT_78616	M419DRAFT_78616	613.766	170.011	1.85216	1.71688e-05	0.000115519	Up	protein_coding	aldehyde dehydrogenase && O06837.1 RecName: Full=Phenylacetaldehyde dehydrogenase; Short=PAD && PF00171:Aldehyde dehydrogenase family	Aldedh
gene-M419DRAFT_128394	M419DRAFT_128394	716.738	243.748	1.55625	1.72777e-05	0.000116178	Up	protein_coding	hypothetical protein && Q2HDR6.2 RecName: Full=rRNA-processing protein CGR1 && PF03879:Cgr1 family	-
gene-M419DRAFT_99627	M419DRAFT_99627	468.005	1005.26	-1.10312	1.76493e-05	0.000118528	Down	protein_coding	hypothetical protein && O14097.1 RecName: Full=WW domain-containing protein C2F3.14c && PF00397:WW domain	WW
gene-M419DRAFT_56580	M419DRAFT_56580	90.5747	399.252	-2.1411	1.87707e-05	0.00012598	Down	protein_coding	hypothetical protein , PF04678:Mitochondrial calcium uniporter	-
gene-M419DRAFT_128754	M419DRAFT_128754	1512.32	696.928	1.11741	1.94142e-05	0.000130135	Up	protein_coding	kinase-like protein && P25333.1 RecName: Full=Serine/threonine-protein kinase HAL4/SAT4; AltName: Full=Halotolerance protein 4 && PF00069:Protein kinase domain	Pkinase
gene-M419DRAFT_109343	M419DRAFT_109343	283.707	700.458	-1.30402	1.94833e-05	0.000130516	Down	protein_coding	hypothetical protein , PF00172:Fungal Zn(2)-Cys(6) binuclear cluster domain	Zn_clus
gene-M419DRAFT_79622	M419DRAFT_79622	103.863	372.986	-1.84445	1.97595e-05	0.000132283	Down	protein_coding	hypothetical protein && P09805.1 RecName: Full=Killer toxin subunits alpha/beta; AltName: Full=RF2 protein; Contains: RecName: Full=Killer toxin subunit alpha; Contains: RecName: Full=Killer toxin subunit beta; AltName: Full=Endochitinase; Flags: Precursor && PF00704:Glycosyl hydrolases family 18	-
gene-M419DRAFT_122318	M419DRAFT_122318	130.517	738.521	-2.49934	1.97835e-05	0.000132361	Down	protein_coding	hypothetical protein	-
gene-M419DRAFT_142573	M419DRAFT_142573	1053.44	391.802	1.42647	1.9938e-05	0.000133228	Up	protein_coding	hypothetical protein , PF09949:Uncharacterized conserved protein (DUF2183)	-
gene-M419DRAFT_94467	M419DRAFT_94467	271.059	790.624	-1.54443	2.0041e-05	0.000133832	Down	protein_coding	hypothetical protein	-
novel.146	-	0	61.0358	-8.42392	2.00816e-05	0.000134019	Down	-		-
gene-M419DRAFT_36816	M419DRAFT_36816	847.306	317.605	1.41596	2.01106e-05	0.000134129	Up	protein_coding	ATP-dependent RNA helicase DBP4 && Q4IAS1.1 RecName: Full=ATP-dependent RNA helicase DBP4 && PF00271:Helicase conserved C-terminal domain|PF00270:DEAD/DEAH box helicase|PF13959:Domain of unknown function (DUF4217)	DEAD
gene-M419DRAFT_137001	M419DRAFT_137001	522.382	1102.27	-1.07714	2.02832e-05	0.000135027	Down	protein_coding	putative MFS hexose transporter && P07921.1 RecName: Full=Lactose permease && PF00083:Sugar (and other) transporter	Sugar_tr
gene-M419DRAFT_128036	M419DRAFT_128036	356.859	841.923	-1.23812	2.03264e-05	0.000135231	Down	protein_coding	GroES-like protein && O07737.1 RecName: Full=Probable zinc-binding alcohol dehydrogenase Rv1895 && PF00107:Zinc-binding dehydrogenase|PF08240:Alcohol dehydrogenase GroES-like domain	ADH_N
gene-M419DRAFT_86728	M419DRAFT_86728	788.178	1685.8	-1.09663	2.03894e-05	0.000135565	Down	protein_coding	hypothetical protein	-
gene-M419DRAFT_103588	M419DRAFT_103588	702.243	1571.4	-1.16203	2.04801e-05	0.000136084	Down	protein_coding	hypothetical protein	-
novel.191	-	83.7665	335.413	-2.00098	2.06302e-05	0.000136996	Down	-		-
gene-M419DRAFT_96772	M419DRAFT_96772	1182.19	563.26	1.06952	2.06981e-05	0.000137361	Up	protein_coding	GTP-binding protein 1 && D2XV59.1 RecName: Full=GTP-binding protein 1 && PF03144:Elongation factor Tu domain 2|PF00009:Elongation factor Tu GTP binding domain	GTP_EFTU
gene-M419DRAFT_101266	M419DRAFT_101266	654.888	1316.82	-1.00792	2.10588e-05	0.000139668	Down	protein_coding	DUF255 domain protein && Q09214.2 RecName: Full=Uncharacterized protein B0495.5 && PF03190:Protein of unknown function, DUF255	-
novel.1187	-	55.926	373.826	-2.74271	2.1099e-05	0.000139848	Down	-		-
gene-M419DRAFT_6567	M419DRAFT_6567	349.209	880.745	-1.33423	2.20617e-05	0.000146138	Down	protein_coding	alcohol dehydrogenase && P0DN30.1 RecName: Full=Probable zinc-binding oxidoreductase, mitochondrial; Flags: Precursor && PF13602:Zinc-binding dehydrogenase	-
gene-M419DRAFT_70609	M419DRAFT_70609	489.058	1736.19	-1.82739	2.21246e-05	0.000146464	Down	protein_coding	hypothetical protein	-
gene-M419DRAFT_124737	M419DRAFT_124737	118.159	674.542	-2.51197	2.22727e-05	0.000147353	Down	protein_coding	PR-1-like protein && D4B327.2 RecName: Full=Probable pathogenesis-related protein ARB_02861; AltName: Full=Wasp ves v 5 allergen homolog; Flags: Precursor && PF00188:Cysteine-rich secretory protein family	SCP
gene-M419DRAFT_36074	M419DRAFT_36074	1170.2	565.617	1.04886	2.2608e-05	0.000149479	Up	protein_coding	adenosine deaminase family protein && P58781.2 RecName: Full=Adenosine deaminase CECR1-A; AltName: Full=Cat eye syndrome critical region protein 1 homolog A; Flags: Precursor && PF00962:Adenosine/AMP deaminase	-
gene-M419DRAFT_86548	M419DRAFT_86548	1525.55	751.571	1.02115	2.27712e-05	0.000150456	Up	protein_coding	hypothetical protein	-
gene-M419DRAFT_96020	M419DRAFT_96020	389.551	113.242	1.78238	2.29192e-05	0.000151255	Up	protein_coding	hypothetical protein , PF13401:AAA domain|PF12796:Ankyrin repeats (3 copies)	-
gene-M419DRAFT_95040	M419DRAFT_95040	273.903	35.1933	2.96124	2.29821e-05	0.000151577	Up	protein_coding	putative glutathione S-transferase , PF13417:Glutathione S-transferase, N-terminal domain|PF13410:Glutathione S-transferase, C-terminal domain	-
gene-M419DRAFT_85923	M419DRAFT_85923	679.006	1445.25	-1.09013	2.30034e-05	0.000151624	Down	protein_coding	cytochrome P450 && Q7Z1V1.1 RecName: Full=Sterol 14-alpha demethylase; Short=Tc14DM; AltName: Full=Cytochrome P450 51; AltName: Full=Lanosterol 14-alpha demethylase && PF00067:Cytochrome P450	p450
novel.885	-	0	61.5799	-8.43693	2.30933e-05	0.000152122	Down	-		-
gene-M419DRAFT_81639	M419DRAFT_81639	277.023	44.9155	2.62573	2.3283e-05	0.000153183	Up	protein_coding	ankyrin , PF12796:Ankyrin repeats (3 copies)	-
gene-M419DRAFT_8140	M419DRAFT_8140	0	59.8697	-8.39616	2.34771e-05	0.000154365	Down	protein_coding	putative alpha-1%2C2-mannosidase family protein && D4ATR3.1 RecName: Full=Uncharacterized secreted glycosidase ARB_07629; Flags: Precursor && PF07971:Glycosyl hydrolase family 92	-
gene-M419DRAFT_89598	M419DRAFT_89598	164.45	18.2535	3.17056	2.42245e-05	0.000159083	Up	protein_coding	integral membrane protein , PF06687:SUR7/PalI family	-
gene-M419DRAFT_12594	M419DRAFT_12594	789.044	276.56	1.51289	2.43149e-05	0.000159579	Up	protein_coding	60S ribosome subunit biogenesis protein nip7 && Q08962.1 RecName: Full=60S ribosome subunit biogenesis protein NIP7; AltName: Full=Nuclear import protein 7 && -	-
gene-M419DRAFT_80007	M419DRAFT_80007	196.418	30.9019	2.66748	2.4799e-05	0.000162656	Up	protein_coding	DmpA/ArgJ-like protein && A0MTQ2.1 RecName: Full=Beta-peptidyl aminopeptidase BapA; Contains: RecName: Full=Beta-peptidyl aminopeptidase BapA alpha subunit; Contains: RecName: Full=Beta-peptidyl aminopeptidase BapA beta subunit; Flags: Precursor && PF03576:Peptidase family S58	-
novel.1376	-	0	60.8633	-8.4197	2.50158e-05	0.000163977	Down	-		-
gene-M419DRAFT_34878	M419DRAFT_34878	594.042	188.59	1.65546	2.52847e-05	0.000165536	Up	protein_coding	alpha/beta-hydrolase && D4ANB6.1 RecName: Full=Carboxypeptidase Y homolog ARB_05721; Flags: Precursor && PF00450:Serine carboxypeptidase	Peptidase_S10
novel.327	-	452.432	130.551	1.79264	2.54445e-05	0.000166481	Up	-		-
gene-M419DRAFT_137163	M419DRAFT_137163	203.843	600.658	-1.55964	2.5558e-05	0.000167121	Down	protein_coding	FAD-binding domain-containing protein && O17397.1 RecName: Full=Diminuto-like protein && PF01565:FAD binding domain	FAD_binding_4
gene-M419DRAFT_80113	M419DRAFT_80113	533.406	190.348	1.48643	2.59682e-05	0.000169595	Up	protein_coding	UPF0075-domain-containing protein && Q8RD30.1 RecName: Full=Anhydro-N-acetylmuramic acid kinase; AltName: Full=AnhMurNAc kinase && PF03702:Uncharacterised protein family (UPF0075)	-
gene-M419DRAFT_117133	M419DRAFT_117133	721.481	260.012	1.47194	2.6109e-05	0.00017021	Up	protein_coding	hypothetical protein	-
gene-M419DRAFT_104114	M419DRAFT_104114	1275.17	636.295	1.00274	2.61101e-05	0.00017021	Up	protein_coding	MATE efflux family protein && Q05497.1 RecName: Full=Uncharacterized transporter YDR338C && PF06087:Tyrosyl-DNA phosphodiesterase|PF01554:MatE	Tyr-DNA_phospho
gene-M419DRAFT_136598	M419DRAFT_136598	9.5175	133.876	-3.8094	2.6172e-05	0.000170509	Down	protein_coding	hypothetical protein	-
gene-M419DRAFT_122748	M419DRAFT_122748	706.817	280.453	1.33367	2.63609e-05	0.000171635	Up	protein_coding	hypothetical protein	-
gene-M419DRAFT_141501	M419DRAFT_141501	35.2655	204.387	-2.53506	2.70368e-05	0.000175821	Down	protein_coding	putative zinc-binding alcohol dehydrogenase && P25377.1 RecName: Full=NADP-dependent alcohol dehydrogenase 7; AltName: Full=NADP-dependent alcohol dehydrogenase VII; Short=ADHVII && PF00107:Zinc-binding dehydrogenase|PF08240:Alcohol dehydrogenase GroES-like domain	ADH_N
gene-M419DRAFT_95662	M419DRAFT_95662	604.302	1698.44	-1.49129	2.70773e-05	0.000175978	Down	protein_coding	hypothetical protein && P28584.1 RecName: Full=Low-affinity potassium transport protein && PF02386:Cation transport protein	-
gene-M419DRAFT_37700	M419DRAFT_37700	0	59.6458	-8.39085	2.71777e-05	0.000176523	Down	protein_coding	hypothetical protein	-
novel.908	-	161.616	632.235	-1.96874	2.72685e-05	0.000177005	Down	-		-
gene-M419DRAFT_130264	M419DRAFT_130264	607.293	229.831	1.40169	2.74487e-05	0.000177958	Up	protein_coding	heterokaryon incompatibility protein , PF06985:Heterokaryon incompatibility protein (HET)	-
gene-M419DRAFT_107912	M419DRAFT_107912	435.349	137.721	1.66036	2.79641e-05	0.000180923	Up	protein_coding	hypothetical protein	-
gene-M419DRAFT_79017	M419DRAFT_79017	956.706	421.87	1.18131	2.79676e-05	0.000180923	Up	protein_coding	acetylornithine aminotransferase && Q9P3I3.1 RecName: Full=Acetylornithine aminotransferase, mitochondrial; Short=ACOAT; Flags: Precursor && PF00202:Aminotransferase class-III	Aminotran_3
gene-M419DRAFT_24838	M419DRAFT_24838	413.023	1040.96	-1.33402	2.88376e-05	0.000186397	Down	protein_coding	Metallo-dependent hydrolase && O14057.1 RecName: Full=Probable guanine deaminase; Short=Guanase; Short=Guanine aminase; AltName: Full=Guanine aminohydrolase; Short=GAH && PF01979:Amidohydrolase family	Amidohydro_1
gene-M419DRAFT_25063	M419DRAFT_25063	854.192	371.024	1.20303	2.88755e-05	0.000186529	Up	protein_coding	putative MFS transporter && Q9C101.1 RecName: Full=Uncharacterized MFS-type transporter PB1E7.08c && PF07690:Major Facilitator Superfamily	MFS_1
gene-M419DRAFT_51715	M419DRAFT_51715	451.217	139.161	1.69746	2.89802e-05	0.000187092	Up	protein_coding	hypothetical protein && Q9Y7Y3.1 RecName: Full=Uncharacterized RNA-binding protein C365.04c && PF00076:RNA recognition motif. (a.k.a. RRM, RBD, or RNP domain)	RRM_1
novel.1105	-	0	57.9355	-8.34874	2.99652e-05	0.000193101	Down	-		-
novel.672	-	0	57.9106	-8.34813	3.00693e-05	0.000193655	Down	-		-
gene-M419DRAFT_72079	M419DRAFT_72079	374.964	911.644	-1.28205	3.1214e-05	0.000200785	Down	protein_coding	mitochondrial escape protein 2 && A4R1D5.2 RecName: Full=Mitochondrial escape protein 2; Flags: Precursor && PF10443:RNA12 protein	-
gene-M419DRAFT_109049	M419DRAFT_109049	1251.02	587.742	1.09012	3.17333e-05	0.000204003	Up	protein_coding	2-deoxy-D-gluconate 3-dehydrogenase && P50842.1 RecName: Full=2-dehydro-3-deoxy-D-gluconate 5-dehydrogenase; AltName: Full=2-keto-3-deoxygluconate 5-dehydrogenase; AltName: Full=2-keto-3-deoxygluconate oxidoreductase; Short=KDG oxidoreductase && PF00106:short chain dehydrogenase	adh_short
gene-M419DRAFT_67505	M419DRAFT_67505	0	58.8047	-8.37006	3.20171e-05	0.00020558	Down	protein_coding	hypothetical protein	-
gene-M419DRAFT_103113	M419DRAFT_103113	1279.03	636.476	1.00707	3.21806e-05	0.000206505	Up	protein_coding	mannan endo-1%2C6-alpha-mannosidase && O74556.1 RecName: Full=Putative mannan endo-1,6-alpha-mannosidase C970.02; AltName: Full=Endo-alpha-1->6-D-mannanase C970.02; Flags: Precursor && PF03663:Glycosyl hydrolase family 76	-
gene-M419DRAFT_91282	M419DRAFT_91282	225.334	830.515	-1.8827	3.23283e-05	0.000207329	Down	protein_coding	hypothetical protein	-
gene-M419DRAFT_26596	M419DRAFT_26596	2116.89	916.718	1.20767	3.37655e-05	0.000215897	Up	protein_coding	peptide pheromone precursor HPP1	-
gene-M419DRAFT_8189	M419DRAFT_8189	132.612	511.228	-1.94766	3.37956e-05	0.00021596	Down	protein_coding	hypothetical protein	-
novel.1442	-	32.0456	199.946	-2.64263	3.41354e-05	0.000218001	Down	-		-
gene-M419DRAFT_111892	M419DRAFT_111892	311.78	66.9146	2.22079	3.45603e-05	0.000220582	Up	protein_coding	putative glutamate-1-semialdehyde 2%2C1-aminomutase && O94492.2 RecName: Full=Uncharacterized aminotransferase C417.11c && PF00202:Aminotransferase class-III	Aminotran_3
gene-M419DRAFT_97568	M419DRAFT_97568	843.58	1695.64	-1.00746	3.47483e-05	0.000221518	Down	protein_coding	ras-domain-containing protein && P52498.1 RecName: Full=Ras-related protein RSR1; Flags: Precursor && PF00071:Ras family	Ras
gene-M419DRAFT_11251	M419DRAFT_11251	466.361	142.087	1.71511	3.48704e-05	0.000222164	Up	protein_coding	ClpP/crotonase && Q05871.1 RecName: Full=3,2-trans-enoyl-CoA isomerase; AltName: Full=Delta(3),Delta(2)-enoyl-CoA isomerase; Short=D3,D2-enoyl-CoA isomerase; AltName: Full=Dodecenoyl-CoA isomerase && PF00378:Enoyl-CoA hydratase/isomerase	ECH
gene-M419DRAFT_119876	M419DRAFT_119876	488.905	1856.47	-1.92536	3.56087e-05	0.000226732	Down	protein_coding	hypothetical protein	-
gene-M419DRAFT_134800	M419DRAFT_134800	0	56.3978	-8.30994	3.67971e-05	0.00023402	Down	protein_coding	hypothetical protein && Q6Q888.1 RecName: Full=Short chain dehydrogenase sirQ; AltName: Full=Sirodesmin biosynthesis protein Q && -	-
gene-M419DRAFT_68550	M419DRAFT_68550	592.063	1677.63	-1.50298	3.69121e-05	0.000234611	Down	protein_coding	FAD/NAD(P)-binding domain-containing protein && B6D1N4.1 RecName: Full=FAD-dependent urate hydroxylase && PF01494:FAD binding domain	FAD_binding_3
gene-M419DRAFT_5021	M419DRAFT_5021	99.7362	4.51362	4.45931	3.74295e-05	0.000237759	Up	protein_coding	hypothetical protein	-
gene-M419DRAFT_35445	M419DRAFT_35445	973.828	379.258	1.36025	3.75694e-05	0.000238363	Up	protein_coding	SDA1-domain-containing protein && G0S215.2 RecName: Full=Protein SDA1 && PF05285:SDA1|PF08158:NUC130/3NT domain	-
gene-M419DRAFT_139205	M419DRAFT_139205	1336.6	631.616	1.08172	3.75675e-05	0.000238363	Up	protein_coding	ribosomal protein L1 && Q9UT32.1 RecName: Full=Putative ribosome biogenesis protein C8F11.04; AltName: Full=U3 snoRNP-associated protein C8F11.04 && PF00687:Ribosomal protein L1p/L10e family	-
gene-M419DRAFT_134667	M419DRAFT_134667	565.836	1240.99	-1.13296	3.76385e-05	0.000238519	Down	protein_coding	hypothetical protein	-
gene-M419DRAFT_46460	M419DRAFT_46460	0	56.6947	-8.31761	3.76366e-05	0.000238519	Down	protein_coding	hypothetical protein	-
gene-M419DRAFT_88800	M419DRAFT_88800	113.446	4.48874	4.65101	3.85218e-05	0.000243538	Up	protein_coding	RTA1-domain-containing protein && O13780.1 RecName: Full=Uncharacterized protein C17G6.02c && PF04479:RTA1 like protein	RTA1
gene-M419DRAFT_79666	M419DRAFT_79666	281.186	54.8103	2.35907	3.91115e-05	0.00024712	Up	protein_coding	hypothetical protein	-
gene-M419DRAFT_120667	M419DRAFT_120667	300.127	786.703	-1.38992	4.00463e-05	0.000252876	Down	protein_coding	hypothetical protein	-
gene-M419DRAFT_138447	M419DRAFT_138447	358.899	102.256	1.8115	4.04264e-05	0.000255126	Up	protein_coding	hypothetical protein , PF14479:Prion-inhibition and propagation	-
gene-M419DRAFT_129207	M419DRAFT_129207	1051.75	484.295	1.1191	4.05667e-05	0.00025586	Up	protein_coding	aminodeoxychorismate synthase && P37254.4 RecName: Full=Aminodeoxychorismate synthase; Short=ADC synthase; AltName: Full=P-aminobenzoic acid synthase; Short=PABA synthase; AltName: Full=Para-aminobenzoate synthase && PF00425:chorismate binding enzyme|PF00117:Glutamine amidotransferase class-I|PF04715:Anthranilate synthase component I, N terminal region	GATase
gene-M419DRAFT_5612	M419DRAFT_5612	155.412	19.3948	3.00357	4.08134e-05	0.000257264	Up	protein_coding	hypothetical protein , PF08881:CVNH domain	-
gene-M419DRAFT_128163	M419DRAFT_128163	77.711	751.07	-3.27133	4.21377e-05	0.000265455	Down	protein_coding	hypothetical protein	-
gene-M419DRAFT_126223	M419DRAFT_126223	0	55.3809	-8.28369	4.22266e-05	0.000265702	Down	protein_coding	hypothetical protein	-
novel.1144	-	0	55.3561	-8.28305	4.24179e-05	0.000266748	Down	-		-
gene-M419DRAFT_80105	M419DRAFT_80105	11.4507	136.235	-3.56884	4.25839e-05	0.000267635	Down	protein_coding	hypothetical protein	-
gene-M419DRAFT_81486	M419DRAFT_81486	187.257	530.419	-1.50244	4.28448e-05	0.000269116	Down	protein_coding	DUF962-domain-containing protein && O13737.2 RecName: Full=Uncharacterized endoplasmic reticulum membrane protein C16E8.02 && PF06127:Protein of unknown function (DUF962)	-
novel.1134	-	66.5881	368.62	-2.47039	4.28748e-05	0.000269146	Down	-		-
gene-M419DRAFT_69100	M419DRAFT_69100	0	55.58	-8.28877	4.33064e-05	0.000271696	Down	protein_coding	class I glutamine amidotransferase-like protein , PF03575:Peptidase family S51	-
gene-M419DRAFT_23276	M419DRAFT_23276	235.864	625.903	-1.40775	4.36181e-05	0.000273491	Down	protein_coding	hypothetical protein && O94693.1 RecName: Full=LIN1-like protein && PF02213:GYF domain	-
novel.1428	-	48.8273	236.728	-2.27762	4.43718e-05	0.00027789	Down	-		-
gene-M419DRAFT_140763	M419DRAFT_140763	1340.66	554.246	1.27399	4.45696e-05	0.000278965	Up	protein_coding	hypothetical protein	-
gene-M419DRAFT_91763	M419DRAFT_91763	585.524	215.942	1.4389	4.46641e-05	0.000279393	Up	protein_coding	putative metaphase-anaphase transition protein && Q09329.1 RecName: Full=Protein mlo2	-
gene-M419DRAFT_127603	M419DRAFT_127603	0	54.9098	-8.27134	4.50951e-05	0.000281923	Down	protein_coding	hypothetical protein && Q12627.2 RecName: Full=D-lactate dehydrogenase [cytochrome], mitochondrial; AltName: Full=D-lactate ferricytochrome C oxidoreductase; Short=D-LCR; Flags: Precursor && PF02913:FAD linked oxidases, C-terminal domain|PF01565:FAD binding domain	FAD_binding_4
novel.308	-	0	54.9596	-8.27263	4.51488e-05	0.000282094	Down	-		-
novel.346	-	42.767	230.675	-2.43247	4.51778e-05	0.00028211	Down	-		-
gene-M419DRAFT_33310	M419DRAFT_33310	0	54.9845	-8.27327	4.5292e-05	0.000282658	Down	protein_coding	hypothetical protein	-
gene-M419DRAFT_96582	M419DRAFT_96582	925.294	428.292	1.11134	4.53841e-05	0.000283067	Up	protein_coding	defects in morphology protein 1 && F1Q514.1 RecName: Full=Exonuclease V; Short=Exo V && PF09810:Exonuclease V - a 5' deoxyribonuclease	-
gene-M419DRAFT_92923	M419DRAFT_92923	425.297	932.467	-1.13276	4.56383e-05	0.000284418	Down	protein_coding	hypothetical protein && Q6C9I6.1 RecName: Full=telomere-associated protein 1 && PF00249:Myb-like DNA-binding domain	Myb_DNA-binding
gene-M419DRAFT_76937	M419DRAFT_76937	273.503	748.743	-1.45347	4.56538e-05	0.000284418	Down	protein_coding	integral membrane protein , PF14378:PAP2 superfamily	-
gene-M419DRAFT_109567	M419DRAFT_109567	833.346	1899.33	-1.18827	4.60619e-05	0.000286461	Down	protein_coding	putative beta-glucosidase 1 precursor && Q4WMU3.2 RecName: Full=Probable beta-glucosidase F; AltName: Full=Beta-D-glucoside glucohydrolase F; AltName: Full=Cellobiase F; AltName: Full=Gentiobiase F; Flags: Precursor && PF00933:Glycosyl hydrolase family 3 N terminal domain|PF01915:Glycosyl hydrolase family 3 C-terminal domain|PF14310:Fibronectin type III-like domain	Glyco_hydro_3_C
gene-M419DRAFT_65065	M419DRAFT_65065	32.6624	211.702	-2.6982	4.60623e-05	0.000286461	Down	protein_coding	MFS general substrate transporter && P53918.1 RecName: Full=Uncharacterized transporter ESBP6 && PF07690:Major Facilitator Superfamily	MFS_1
gene-M419DRAFT_87774	M419DRAFT_87774	342.989	771.166	-1.16894	4.66169e-05	0.000289741	Down	protein_coding	hypothetical protein	-
gene-M419DRAFT_99698	M419DRAFT_99698	459.852	1049.41	-1.19071	4.67635e-05	0.000290483	Down	protein_coding	heat shock protein 70-like protein && Q7ZUW2.1 RecName: Full=Hypoxia up-regulated protein 1; Flags: Precursor && PF00012:Hsp70 protein	HSP70
gene-M419DRAFT_23266	M419DRAFT_23266	477.219	979.695	-1.03762	4.73642e-05	0.000294043	Down	protein_coding	hypothetical protein && Q9P6B0.2 RecName: Full=Type 1 phosphatases regulator ypi-1 && PF07491:Protein phosphatase inhibitor	-
novel.1447	-	0	54.389	-8.2576	4.83859e-05	0.000300212	Down	-		-
novel.1083	-	164.817	471.768	-1.51731	4.87653e-05	0.00030239	Down	-		-
gene-M419DRAFT_141526	M419DRAFT_141526	439.454	1133.51	-1.36748	4.88173e-05	0.000302537	Down	protein_coding	hypothetical protein , PF07690:Major Facilitator Superfamily	MFS_1
gene-M419DRAFT_95453	M419DRAFT_95453	929.868	396.297	1.23028	4.91404e-05	0.000304363	Up	protein_coding	DEAD-domain-containing protein && Q4HZ42.1 RecName: Full=ATP-dependent RNA helicase DBP10 && PF00270:DEAD/DEAH box helicase|PF08147:DBP10CT (NUC160) domain|PF00271:Helicase conserved C-terminal domain	DEAD
gene-M419DRAFT_105948	M419DRAFT_105948	441.451	982.494	-1.15453	5.05303e-05	0.00031279	Down	protein_coding	heterokaryon incompatibility protein Het-C , PF07217:Heterokaryon incompatibility protein Het-C	-
gene-M419DRAFT_67631	M419DRAFT_67631	166.685	20.1628	3.04544	5.15895e-05	0.000318608	Up	protein_coding	putative efflux pump antibiotic resistance protein && E9R876.1 RecName: Full=MFS gliotoxin efflux transporter gliA; AltName: Full=Gliotoxin biosynthesis protein A && PF07690:Major Facilitator Superfamily	MFS_1
gene-M419DRAFT_49100	M419DRAFT_49100	291.054	684.041	-1.23275	5.19941e-05	0.000320921	Down	protein_coding	DUF605-domain-containing protein && O13703.2 RecName: Full=Vacuolar protein sorting-associated protein vts1; AltName: Full=VPS20-associated protein 1 && PF04652:Vta1 like	DUF605
gene-M419DRAFT_69721	M419DRAFT_69721	914.148	1865.73	-1.02896	5.22259e-05	0.000322166	Down	protein_coding	hypothetical protein	-
gene-M419DRAFT_100873	M419DRAFT_100873	524.107	181.472	1.53054	5.2724e-05	0.00032505	Up	protein_coding	aldolase && P0CJ44.1 RecName: Full=Putative fructose-bisphosphate aldolase; Short=FBP aldolase; Short=FBPA; AltName: Full=Putative fructose-1,6-bisphosphate aldolase && PF01116:Fructose-bisphosphate aldolase class-II	F_bP_aldolase
gene-M419DRAFT_130711	M419DRAFT_130711	29.555	184.919	-2.64606	5.281e-05	0.000325392	Down	protein_coding	hypothetical protein , PF01284:Membrane-associating domain	-
gene-M419DRAFT_68830	M419DRAFT_68830	348.197	871.733	-1.32445	5.304e-05	0.000326621	Down	protein_coding	hypothetical protein && Q09140.2 RecName: Full=UDP-glucose:glycoprotein glucosyltransferase; AltName: Full=UDP--Glc:glycoprotein glucosyltransferase; Short=UGT; Flags: Precursor && PF06427:UDP-glucose:Glycoprotein Glucosyltransferase	-
novel.694	-	65.6622	296.399	-2.1733	5.47915e-05	0.000337018	Down	-		-
gene-M419DRAFT_12556	M419DRAFT_12556	0	53.3224	-8.22905	5.61061e-05	0.000344905	Down	protein_coding	hypothetical protein	-
gene-M419DRAFT_91071	M419DRAFT_91071	1437.81	711.368	1.01523	5.6141e-05	0.000344922	Up	protein_coding	hypothetical protein	-
gene-M419DRAFT_91098	M419DRAFT_91098	313.356	73.3857	2.09381	5.63509e-05	0.000346012	Up	protein_coding	NAD(P)-binding protein && Q9SZ83.1 RecName: Full=Uncharacterized oxidoreductase At4g09670 && PF01408:Oxidoreductase family, NAD-binding Rossmann fold	GFO_IDH_MocA
gene-M419DRAFT_74717	M419DRAFT_74717	0	53.2975	-8.22839	5.64696e-05	0.000346541	Down	protein_coding	hypothetical protein	-
gene-M419DRAFT_131783	M419DRAFT_131783	311.381	869.681	-1.48123	5.66712e-05	0.000347579	Down	protein_coding	hypothetical protein && Q9UUK0.1 RecName: Full=Pyridoxamine 5'-phosphate oxidase C1952.08c homolog; AltName: Full=PNP/PMP oxidase C1952.08c homolog; Short=PNPOx C1952.08c homolog && PF01243:Pyridoxamine 5'-phosphate oxidase	Pyridox_oxidase
gene-M419DRAFT_138824	M419DRAFT_138824	513.373	1099.04	-1.09785	5.67669e-05	0.000347966	Down	protein_coding	hypothetical protein && A4QQE0.2 RecName: Full=mRNA cleavage and polyadenylation factor CLP1 && PF16573:N-terminal beta-sandwich domain of polyadenylation factor|PF06807:Pre-mRNA cleavage complex II protein Clp1|PF16575:mRNA cleavage and polyadenylation factor CLP1 P-loop	Clp1
gene-M419DRAFT_138259	M419DRAFT_138259	578.879	188.737	1.61679	5.80365e-05	0.000355341	Up	protein_coding	hypothetical protein	-
novel.242	-	0	53.2228	-8.22641	5.81841e-05	0.00035604	Down	-		-
gene-M419DRAFT_7735	M419DRAFT_7735	292.544	789.143	-1.43219	5.82329e-05	0.000356134	Down	protein_coding	hypothetical protein && Q8IWX8.3 RecName: Full=Calcium homeostasis endoplasmic reticulum protein; AltName: Full=ERPROT 213-21; AltName: Full=SR-related CTD-associated factor 6 && PF04818:RNA polymerase II-binding domain.	-
gene-M419DRAFT_84033	M419DRAFT_84033	87.0816	4.58826	4.24792	5.83549e-05	0.000356433	Up	protein_coding	hypothetical protein	-
gene-M419DRAFT_4883	M419DRAFT_4883	267.786	694.335	-1.37494	5.83818e-05	0.000356433	Down	protein_coding	hypothetical protein && Q08232.1 RecName: Full=Uncharacterized membrane protein YOL073C	-
gene-M419DRAFT_26076	M419DRAFT_26076	0	53.6193	-8.23717	5.83708e-05	0.000356433	Down	protein_coding	subtilisin-like protein && P29138.1 RecName: Full=Cuticle-degrading protease; AltName: Full=Chymoelastase; AltName: Full=PR1; Flags: Precursor && PF05922:Peptidase inhibitor I9|PF00082:Subtilase family	Peptidase_S8
novel.1125	-	0	52.9508	-8.21889	5.99641e-05	0.000365675	Down	-		-
gene-M419DRAFT_68843	M419DRAFT_68843	0	52.9508	-8.21889	5.99641e-05	0.000365675	Down	protein_coding	hypothetical protein , PF01699:Sodium/calcium exchanger protein	Na_Ca_ex
novel.926	-	57.6749	256.618	-2.15423	6.00079e-05	0.000365696	Down	-		-
gene-M419DRAFT_80239	M419DRAFT_80239	35.0578	213.311	-2.60434	6.05088e-05	0.000368365	Down	protein_coding	hypothetical protein	-
gene-M419DRAFT_141666	M419DRAFT_141666	1941.93	930.047	1.06205	6.05786e-05	0.00036858	Up	protein_coding	DUF124-domain-containing protein , PF01987:Mitochondrial biogenesis AIM24	-
gene-M419DRAFT_9778	M419DRAFT_9778	835.879	281.168	1.57147	6.10913e-05	0.000371488	Up	protein_coding	methyl transferase && G0RNN3.2 RecName: Full=Secondary metabolism regulator LAE1; AltName: Full=Methyltransferase LAE1; AltName: Full=Velvet complex subunit LAE1 && PF13489:Methyltransferase domain	-
gene-M419DRAFT_134760	M419DRAFT_134760	0	53.6956	-8.23893	6.2765e-05	0.000380798	Down	protein_coding	hypothetical protein	-
gene-M419DRAFT_90105	M419DRAFT_90105	348.557	100.792	1.79022	6.34577e-05	0.000384564	Up	protein_coding	HAD-like protein , PF03031:NLI interacting factor-like phosphatase	NIF
gene-M419DRAFT_109386	M419DRAFT_109386	662.454	1368.54	-1.04686	6.42047e-05	0.00038843	Down	protein_coding	histone acetylase complex subunit && P38811.1 RecName: Full=Transcription-associated protein 1; AltName: Full=p400 kDa component of SAGA && PF02260:FATC domain|PF00454:Phosphatidylinositol 3- and 4-kinase|PF02259:FAT domain	PI3_PI4_kinase
gene-M419DRAFT_51374	M419DRAFT_51374	180.034	568.269	-1.659	6.50088e-05	0.000393072	Down	protein_coding	HAD-superfamily hydrolase && P36151.1 RecName: Full=Uncharacterized protein YKR070W && PF13344:Haloacid dehalogenase-like hydrolase|PF13242:HAD-hyrolase-like	-
gene-M419DRAFT_132673	M419DRAFT_132673	155.97	20.7334	2.91	6.53425e-05	0.000394865	Up	protein_coding	GroES-like protein && Q5AUY5.1 RecName: Full=Zinc-binding alcohol dehydrogenase domain-containing protein cipB; AltName: Full=Concanamycin-induced protein B && PF00107:Zinc-binding dehydrogenase|PF08240:Alcohol dehydrogenase GroES-like domain	ADH_zinc_N
gene-M419DRAFT_44450	M419DRAFT_44450	954.919	411.704	1.21407	6.5409e-05	0.000395043	Up	protein_coding	hypothetical protein , PF12296:Hydrophobic surface binding protein A	-
gene-M419DRAFT_127022	M419DRAFT_127022	759.762	290.2	1.38884	6.57116e-05	0.000396647	Up	protein_coding	prolyl endopeptidase , PF12681:Glyoxalase-like domain	-
gene-M419DRAFT_89610	M419DRAFT_89610	106.786	8.63078	3.62892	6.58642e-05	0.000397032	Up	protein_coding	hypothetical protein , PF06985:Heterokaryon incompatibility protein (HET)	-
gene-M419DRAFT_132283	M419DRAFT_132283	222.066	632.13	-1.50983	6.5852e-05	0.000397032	Down	protein_coding	hypothetical protein	-
gene-M419DRAFT_108269	M419DRAFT_108269	932.535	439.823	1.08409	6.85066e-05	0.00041212	Up	protein_coding	hypothetical protein && Q7S9I1.1 RecName: Full=Sensitive to high expression protein 9 homolog, mitochondrial; Flags: Precursor && PF05546:She9 / Mdm33 family	-
gene-M419DRAFT_91026	M419DRAFT_91026	109.97	7.58905	3.85575	6.91639e-05	0.00041584	Up	protein_coding	hypothetical protein	-
gene-M419DRAFT_53831	M419DRAFT_53831	40.9167	238.581	-2.54346	6.92273e-05	0.000415987	Down	protein_coding	hypothetical protein	-
gene-M419DRAFT_77365	M419DRAFT_77365	373.381	108.133	1.78755	7.00979e-05	0.000420982	Up	protein_coding	hypothetical protein , PF12796:Ankyrin repeats (3 copies)|PF05729:NACHT domain|PF01048:Phosphorylase superfamily	NACHT
gene-M419DRAFT_42352	M419DRAFT_42352	181.167	29.5384	2.61703	7.07375e-05	0.000424584	Up	protein_coding	ankyrin , PF12796:Ankyrin repeats (3 copies)	-
gene-M419DRAFT_76729	M419DRAFT_76729	137.386	489.328	-1.8334	7.14119e-05	0.000428391	Down	protein_coding	hypothetical protein	-
gene-M419DRAFT_26117	M419DRAFT_26117	50.0485	287.941	-2.5226	7.17235e-05	0.000429777	Down	protein_coding	UDP-Glycosyltransferase/glycogen phosphorylase && Q9M8Z7.1 RecName: Full=Sterol 3-beta-glucosyltransferase UGT80A2; AltName: Full=UDP-glucose:sterol glucosyltransferase 80A2 && PF03033:Glycosyltransferase family 28 N-terminal domain	-
gene-M419DRAFT_7743	M419DRAFT_7743	191.301	522.931	-1.45115	7.39993e-05	0.000442917	Down	protein_coding	hypothetical protein	-
gene-M419DRAFT_100282	M419DRAFT_100282	764.802	1560.81	-1.02884	7.44332e-05	0.000445016	Down	protein_coding	hypothetical protein	-
gene-M419DRAFT_96712	M419DRAFT_96712	1416.82	684.927	1.04835	7.50493e-05	0.000448448	Up	protein_coding	hypothetical protein && Q76PD2.2 RecName: Full=E3 ubiquitin-protein ligase hel2; AltName: Full=Histone E3 ligase 2 && -	-
gene-M419DRAFT_78380	M419DRAFT_78380	0	53.3954	-8.23123	7.52465e-05	0.000449375	Down	protein_coding	metallo-endopeptidase && E3QWD3.1 RecName: Full=Neutral protease 2 homolog MGG_10927; AltName: Full=Deuterolysin MGG_10927; Flags: Precursor && PF02102:Deuterolysin metalloprotease (M35) family	-
gene-M419DRAFT_90719	M419DRAFT_90719	474.349	164.557	1.52771	7.54123e-05	0.000450113	Up	protein_coding	transmembrane transporter && Q10097.1 RecName: Full=Uncharacterized transporter C11D3.18C && PF07690:Major Facilitator Superfamily	MFS_1
gene-M419DRAFT_68157	M419DRAFT_68157	0	51.2389	-8.17158	7.57835e-05	0.000451991	Down	protein_coding	hypothetical protein , PF13921:Myb-like DNA-binding domain	-
gene-M419DRAFT_86288	M419DRAFT_86288	0.468458	76.1625	-7.30588	7.65067e-05	0.000455881	Down	protein_coding	hypothetical protein && Q9HDU7.1 RecName: Full=UPF0643 protein PB2B2.08 && -	-
novel.924	-	3.74767	121.65	-5.00797	7.71813e-05	0.000459644	Down	-		-
gene-M419DRAFT_84564	M419DRAFT_84564	905.691	359.27	1.33414	7.76742e-05	0.000462321	Up	protein_coding	WD40 repeat-like protein && Q9USN3.3 RecName: Full=Probable U3 small nucleolar RNA-associated protein 13; Short=U3 snoRNA-associated protein 13 && PF08625:Utp13 specific WD40 associated domain	-
gene-M419DRAFT_25743	M419DRAFT_25743	1520.02	619.832	1.29432	7.96452e-05	0.000473262	Up	protein_coding	hypothetical protein && Q09799.1 RecName: Full=Protein kri1 && PF12936:KRI1-like family C-terminal|PF05178:KRI1-like family	-
gene-M419DRAFT_83971	M419DRAFT_83971	288.618	754.625	-1.3871	7.99856e-05	0.00047502	Down	protein_coding	hypothetical protein && Q9USN8.2 RecName: Full=Ribosome quality control complex subunit 2; AltName: Full=Microtubule regulator protein 1 && PF05670:Domain of unknown function (DUF814)|PF05833:Fibronectin-binding protein A N-terminus (FbpA)|PF11923:Domain of unknown function (DUF3441)	-
gene-M419DRAFT_90707	M419DRAFT_90707	202.253	35.3907	2.51364	8.05135e-05	0.00047789	Up	protein_coding	hypothetical protein && P52957.2 RecName: Full=Sterigmatocystin biosynthesis regulatory protein && PF00172:Fungal Zn(2)-Cys(6) binuclear cluster domain	Zn_clus
gene-M419DRAFT_96624	M419DRAFT_96624	450.055	964.275	-1.09945	8.09107e-05	0.00047998	Down	protein_coding	hypothetical protein && Q8T3C8.2 RecName: Full=Mitochondrial fission process protein 1; AltName: Full=Mitochondrial 18 kDa protein; Short=MTP18 && PF10558:Mitochondrial 18 KDa protein (MTP18)	-
gene-M419DRAFT_133849	M419DRAFT_133849	432.88	135.662	1.67413	8.18739e-05	0.000485425	Up	protein_coding	hypothetical protein	-
gene-M419DRAFT_7848	M419DRAFT_7848	213.871	663.357	-1.63372	8.25668e-05	0.00048899	Down	protein_coding	hypothetical protein , PF05032:Spo12 family	-
gene-M419DRAFT_96562	M419DRAFT_96562	226.554	48.7839	2.21546	8.42199e-05	0.000498227	Up	protein_coding	hypothetical protein	-
gene-M419DRAFT_99510	M419DRAFT_99510	46.4381	404.63	-3.12541	8.46554e-05	0.000500249	Down	protein_coding	hypothetical protein	-
novel.879	-	68.1825	284.048	-2.05783	8.55055e-05	0.000504714	Down	-		-
gene-M419DRAFT_67712	M419DRAFT_67712	212.731	43.2534	2.29847	8.56765e-05	0.000505444	Up	protein_coding	CoA-transferase family III && Q7TNE1.2 RecName: Full=Succinate--hydroxymethylglutarate CoA-transferase; AltName: Full=SuccinylCoA:glutarate-CoA transferase; Flags: Precursor && PF02515:CoA-transferase family III	CoA_transf_3
gene-M419DRAFT_131742	M419DRAFT_131742	825.889	337.375	1.29197	8.7515e-05	0.000516005	Up	protein_coding	putative DNA-directed RNA polymerase III subunit C11 && Q04307.1 RecName: Full=DNA-directed RNA polymerase III subunit RPC10; Short=RNA polymerase III subunit C10; AltName: Full=DNA-directed RNA polymerases III 12.5 kDa polypeptide; AltName: Full=RNA polymerase III subunit C11 && PF02150:RNA polymerases M/15 Kd subunit|PF01096:Transcription factor S-II (TFIIS)	-
gene-M419DRAFT_90737	M419DRAFT_90737	351.285	779.995	-1.15105	8.79562e-05	0.00051832	Down	protein_coding	hypothetical protein , PF14388:Domain of unknown function (DUF4419)	-
gene-M419DRAFT_96665	M419DRAFT_96665	363.318	94.4426	1.94339	8.887e-05	0.000523416	Up	protein_coding	MFS efflux transporter , PF07690:Major Facilitator Superfamily	MFS_1
gene-M419DRAFT_25651	M419DRAFT_25651	518.309	1073.77	-1.05101	8.92991e-05	0.000525654	Down	protein_coding	DUF21-domain-containing protein && Q12296.1 RecName: Full=Protein MAM3 && PF01595:Domain of unknown function DUF21	-
gene-M419DRAFT_135018	M419DRAFT_135018	560.344	202.849	1.46614	9.11142e-05	0.000535748	Up	protein_coding	hypothetical protein	-
gene-M419DRAFT_90358	M419DRAFT_90358	154.789	21.8249	2.82615	9.15422e-05	0.000537968	Up	protein_coding	hypothetical protein , PF11017:Protein of unknown function (DUF2855)	-
gene-M419DRAFT_135591	M419DRAFT_135591	217.071	723.98	-1.73704	9.16813e-05	0.000538489	Down	protein_coding	PMSR-domain-containing protein && P40029.1 RecName: Full=Peptide methionine sulfoxide reductase; AltName: Full=Peptide-methionine (S)-S-oxide reductase; Short=Peptide Met(O) reductase; AltName: Full=Protein-methionine-S-oxide reductase && -	-
gene-M419DRAFT_85352	M419DRAFT_85352	343.32	94.7893	1.85659	9.25637e-05	0.000543373	Up	protein_coding	Microcystin LR degradation protein MlrC , PF07364:Metallopeptidase family M81|PF07171:MlrC C-terminus	-
gene-M419DRAFT_70094	M419DRAFT_70094	0	49.9251	-8.13399	9.28132e-05	0.0005443	Down	protein_coding	fusicoccadiene synthase && A2PZA5.1 RecName: Full=Fusicoccadiene synthase; Short=FS; AltName: Full=PaDC4:GGS; Includes: RecName: Full=Fusicocca-2,10(14)-diene synthase; AltName: Full=Diterpene cyclase 4; Short=DC 4; Includes: RecName: Full=Geranylgeranyl diphosphate synthase; Short=GGDP synthase; Short=GGS && -	-
novel.1101	-	0	49.751	-8.12904	9.31188e-05	0.000545432	Down	-		-
gene-M419DRAFT_115513	M419DRAFT_115513	0	49.95	-8.13469	9.34492e-05	0.000547067	Down	protein_coding	hypothetical protein && Q9UUE3.1 RecName: Full=Putative lysine N-acyltransferase C17G9.06c && PF13523:Acetyltransferase (GNAT) domain	-
gene-M419DRAFT_74113	M419DRAFT_74113	633.302	264.379	1.26019	9.39592e-05	0.000549751	Up	protein_coding	kelch repeats protein && Q08979.1 RecName: Full=Kelch repeat-containing protein 3 && PF13415:Galactose oxidase, central domain|PF13422:Domain of unknown function (DUF4110)	-
gene-M419DRAFT_31555	M419DRAFT_31555	816.181	1988.7	-1.28519	9.44208e-05	0.000551847	Down	protein_coding	hypothetical protein	-
gene-M419DRAFT_54310	M419DRAFT_54310	475.784	175.84	1.43609	9.59955e-05	0.000560744	Up	protein_coding	putative rRNA processing protein Nop9 && C7YQ16.1 RecName: Full=Nucleolar protein 9; AltName: Full=Pumilio domain-containing protein NOP9 && -	-
gene-M419DRAFT_133383	M419DRAFT_133383	0	50.0247	-8.13681	9.64282e-05	0.000562964	Down	protein_coding	endopolygalacturonase && A1D145.1 RecName: Full=Probable endopolygalacturonase NFIA_008150; AltName: Full=Pectinase NFIA_008150; AltName: Full=Polygalacturonase NFIA_008150; Flags: Precursor && PF00295:Glycosyl hydrolases family 28	-
gene-M419DRAFT_106970	M419DRAFT_106970	152.227	582.411	-1.93486	9.76928e-05	0.000569746	Down	protein_coding	putative C4-dicarboxylate transporter && A3QUP1.1 RecName: Full=Sulfite efflux pump SSU1 && PF03595:Voltage-dependent anion channel	C4dic_mal_tran
gene-M419DRAFT_132965	M419DRAFT_132965	35.9354	205.452	-2.51397	9.775e-05	0.000569746	Down	protein_coding	hypothetical protein , PF09350:Domain of unknown function (DUF1992)	-
gene-M419DRAFT_103600	M419DRAFT_103600	264.209	676.45	-1.35587	9.88778e-05	0.000575691	Down	protein_coding	hypothetical protein && Q9P6K3.1 RecName: Full=UPF0662 protein C30C2.08 && PF10303:Protein of unknown function (DUF2408)	-
novel.305	-	36.8426	213.167	-2.53088	9.9162e-05	0.000577031	Down	-		-
gene-M419DRAFT_34925	M419DRAFT_34925	1183.85	554.969	1.0927	9.93983e-05	0.000578091	Up	protein_coding	hypothetical protein , PF08208:DNA-directed RNA polymerase I subunit RPA34.5	-
gene-M419DRAFT_125607	M419DRAFT_125607	118.837	393.076	-1.72629	9.98638e-05	0.000580482	Down	protein_coding	hypothetical protein	-
gene-M419DRAFT_92506	M419DRAFT_92506	0	49.2301	-8.11386	0.000100586	0.000584363	Down	protein_coding	hypothetical protein	-
gene-M419DRAFT_70132	M419DRAFT_70132	1809	852.677	1.08484	0.000101442	0.000589017	Up	protein_coding	putative histidine kinase HHK6p && Q5A599.2 RecName: Full=Histidine protein kinase NIK1 && PF00072:Response regulator receiver domain|PF02518:Histidine kinase-, DNA gyrase B-, and HSP90-like ATPase|PF08447:PAS fold|PF00512:His Kinase A (phospho-acceptor) domain	HATPase_c
gene-M419DRAFT_129558	M419DRAFT_129558	908.233	445.899	1.02627	0.000101658	0.000589948	Up	protein_coding	putative triacylglycerol lipase && P81908.1 RecName: Full=Cholinesterase; AltName: Full=Acylcholine acylhydrolase; AltName: Full=Butyrylcholine esterase; AltName: Full=Choline esterase II; AltName: Full=EQ-BCHE; AltName: Full=Pseudocholinesterase && PF00135:Carboxylesterase family	COesterase
gene-M419DRAFT_10833	M419DRAFT_10833	604.613	234.497	1.36674	0.000102298	0.00059334	Up	protein_coding	NAD(P)-binding protein && P55336.1 RecName: Full=3-oxoacyl-[acyl-carrier-protein] reductase FabG; AltName: Full=3-ketoacyl-acyl carrier protein reductase; AltName: Full=Beta-Ketoacyl-acyl carrier protein reductase; AltName: Full=Beta-ketoacyl-ACP reductase && PF00106:short chain dehydrogenase	adh_short
gene-M419DRAFT_76048	M419DRAFT_76048	0	49.1803	-8.11243	0.000102558	0.000594525	Down	protein_coding	DUF1223-domain-containing protein , PF06764:Protein of unknown function (DUF1223)	-
gene-M419DRAFT_43365	M419DRAFT_43365	5.15304	146.325	-4.81775	0.000103251	0.000597892	Down	protein_coding	UDP-Glycosyltransferase/glycogen phosphorylase , PF00201:UDP-glucoronosyl and UDP-glucosyl transferase	UDPGT
gene-M419DRAFT_82397	M419DRAFT_82397	1367.97	606.629	1.17283	0.00010349	0.00059895	Up	protein_coding	hypothetical protein , PF04212:MIT (microtubule interacting and transport) domain	-
gene-M419DRAFT_136199	M419DRAFT_136199	284.324	658.917	-1.21272	0.000104354	0.000603623	Down	protein_coding	hypothetical protein , PF00628:PHD-finger	PHD
gene-M419DRAFT_116702	M419DRAFT_116702	209.802	533.821	-1.34718	0.000106094	0.000612694	Down	protein_coding	DNA-binding protein && O14417.1 RecName: Full=Mitotic spindle checkpoint component mad2 && PF02301:HORMA domain	HORMA
gene-M419DRAFT_69133	M419DRAFT_69133	282.336	66.7156	2.08187	0.000107077	0.000618038	Up	protein_coding	NADH:flavin oxidoreductase/NADH oxidase family protein && Q6ZXC1.2 RecName: Full=Probable inactive dehydrogenase EasA; AltName: Full=Ergot alkaloid biosynthesis protein A [Claviceps purpurea] && PF00724:NADH:flavin oxidoreductase / NADH oxidase family	Oxidored_FMN
gene-M419DRAFT_11379	M419DRAFT_11379	150.514	446.521	-1.56833	0.00010822	0.000623961	Down	protein_coding	putative actin cytoskeleton organization protein && O74994.1 RecName: Full=Ring assembly protein 3 && PF11701:Myosin-binding striated muscle assembly central	-
novel.323	-	485.03	177.204	1.45247	0.000109395	0.000629375	Up	-		-
gene-M419DRAFT_37219	M419DRAFT_37219	288.62	1181.28	-2.03248	0.000109648	0.000630235	Down	protein_coding	signal peptidase subunit family protein && Q12133.1 RecName: Full=Signal peptidase complex subunit SPC3; AltName: Full=Microsomal signal peptidase subunit 3 && PF04573:Signal peptidase subunit	-
gene-M419DRAFT_101702	M419DRAFT_101702	48.7445	250.394	-2.36228	0.000109662	0.000630235	Down	protein_coding	RAI1-domain-containing protein && Q4I613.4 RecName: Full=Decapping nuclease RAI1 && PF08652:RAI1 like PD-(D/E)XK nuclease	-
gene-M419DRAFT_117122	M419DRAFT_117122	130.4	535.216	-2.03741	0.000111105	0.000637837	Down	protein_coding	hypothetical protein	-
gene-M419DRAFT_83344	M419DRAFT_83344	590.144	232.339	1.34508	0.000112388	0.000644858	Up	protein_coding	uridine-2'-O--methyltransferase TRM7 && O36015.1 RecName: Full=Putative tRNA (cytidine(32)/guanosine(34)-2'-O)-methyltransferase; AltName: Full=2'-O-ribose RNA methyltransferase TRM7 homolog && PF01728:FtsJ-like methyltransferase	-
gene-M419DRAFT_45750	M419DRAFT_45750	105.233	9.15164	3.5238	0.000112686	0.000646221	Up	protein_coding	hypothetical protein && Q00808.1 RecName: Full=Vegetative incompatibility protein HET-E-1 && PF05729:NACHT domain	NACHT
gene-M419DRAFT_98631	M419DRAFT_98631	528.08	1069.82	-1.01834	0.000113822	0.000652381	Down	protein_coding	ubiquitin carboxyl-terminal hydrolase && Q09738.1 RecName: Full=Probable ubiquitin carboxyl-terminal hydrolase 8; AltName: Full=Deubiquitinating enzyme 8; AltName: Full=Ubiquitin thioesterase 8; AltName: Full=Ubiquitin-specific-processing protease 8 && PF00443:Ubiquitin carboxyl-terminal hydrolase	UCH
gene-M419DRAFT_94981	M419DRAFT_94981	138.411	466.883	-1.75327	0.000114739	0.000657159	Down	protein_coding	hypothetical protein , PF12937:F-box-like|PF12014:Domain of unknown function (DUF3506)	-
gene-M419DRAFT_68521	M419DRAFT_68521	0	48.3625	-8.08813	0.000114976	0.000657937	Down	protein_coding	NAD(P)-binding protein , PF05368:NmrA-like family	NmrA
gene-M419DRAFT_138539	M419DRAFT_138539	1260.35	609.545	1.04828	0.000115679	0.00066161	Up	protein_coding	Brix-domain-containing protein && Q08235.2 RecName: Full=Ribosome biogenesis protein BRX1 && PF04427:Brix domain	-
gene-M419DRAFT_95912	M419DRAFT_95912	687.407	306.518	1.16525	0.000115842	0.000662187	Up	protein_coding	hypothetical protein && O74862.1 RecName: Full=rRNA-processing protein utp23; AltName: Full=U three protein 23 && PF04900:Fcf1	-
gene-M419DRAFT_73032	M419DRAFT_73032	0	48.2132	-8.08375	0.000116642	0.000666043	Down	protein_coding	SAICAR synthase-like protein , PF01504:Phosphatidylinositol-4-phosphate 5-Kinase	PIP5K
gene-M419DRAFT_64222	M419DRAFT_64222	125.918	7.61393	4.04692	0.000117181	0.000668409	Up	protein_coding	hypothetical protein	-
gene-M419DRAFT_86256	M419DRAFT_86256	183.846	30.8522	2.57421	0.000117245	0.000668417	Up	protein_coding	hypothetical protein	-
novel.404	-	32.739	250.39	-2.93259	0.000119604	0.000679684	Down	-		-
novel.234	-	0	49.1073	-8.11006	0.000119577	0.000679684	Down	-		-
gene-M419DRAFT_70883	M419DRAFT_70883	1149.87	565.312	1.02412	0.000119749	0.000680151	Up	protein_coding	hypothetical protein	-
gene-M419DRAFT_130733	M419DRAFT_130733	0	50.2735	-8.14385	0.000120447	0.000683747	Down	protein_coding	S-adenosyl-L-methionine-dependent methyltransferase , PF13489:Methyltransferase domain	-
gene-M419DRAFT_130378	M419DRAFT_130378	797.104	362.443	1.13703	0.000121052	0.000686816	Up	protein_coding	hypothetical protein && Q8YSU5.1 RecName: Full=UPF0187 protein alr2987 && PF01062:Bestrophin, RFP-TM, chloride channel	-
gene-M419DRAFT_73603	M419DRAFT_73603	1175.78	541.284	1.11896	0.000122212	0.000693034	Up	protein_coding	DUF1750-domain-containing protein , PF08549:Fungal domain of unknown function (DUF1750)	-
gene-M419DRAFT_102498	M419DRAFT_102498	942.969	463.509	1.02472	0.000125787	0.000712547	Up	protein_coding	aldehyde dehydrogenase && P08157.2 RecName: Full=Aldehyde dehydrogenase; Short=ALDDH; Short=ALDH && PF00171:Aldehyde dehydrogenase family	Aldedh
gene-M419DRAFT_138392	M419DRAFT_138392	61.9614	435.085	-2.8101	0.000125944	0.000713057	Down	protein_coding	DNase I-like protein , PF03372:Endonuclease/Exonuclease/phosphatase family	Exo_endo_phos
gene-M419DRAFT_135622	M419DRAFT_135622	2.34229	89.8294	-5.24485	0.000126425	0.000714647	Down	protein_coding	hypothetical protein	-
novel.873	-	0	47.9412	-8.07546	0.000126692	0.000715776	Down	-		-
novel.674	-	206.783	526.205	-1.34733	0.00012877	0.000726745	Down	-		-
gene-M419DRAFT_116840	M419DRAFT_116840	573.821	1364.77	-1.25031	0.00012884	0.00072676	Down	protein_coding	Per1-like protein && Q9P6N9.1 RecName: Full=Protein PER1 homolog; Flags: Precursor && PF04080:Per1-like	-
gene-M419DRAFT_12549	M419DRAFT_12549	150.65	520.771	-1.78868	0.000129385	0.000729063	Down	protein_coding	beta-mannosidase A && B8NP78.1 RecName: Full=Beta-mannosidase A; AltName: Full=Mannanase A; Short=Mannase A; Flags: Precursor && PF00703:Glycosyl hydrolases family 2	-
gene-M419DRAFT_125602	M419DRAFT_125602	0	47.4452	-8.06045	0.000137244	0.000772127	Down	protein_coding	hypothetical protein	-
novel.786	-	0	48.0905	-8.07987	0.000138883	0.000780935	Down	-		-
gene-M419DRAFT_95750	M419DRAFT_95750	766.309	328.663	1.2213	0.000139494	0.000783546	Up	protein_coding	hypothetical protein , PF04082:Fungal specific transcription factor domain|PF00172:Fungal Zn(2)-Cys(6) binuclear cluster domain	Fungal_trans
novel.570	-	0	48.8569	-8.10308	0.000139442	0.000783546	Down	-		-
gene-M419DRAFT_32766	M419DRAFT_32766	268.817	59.3256	2.18094	0.000140943	0.000791268	Up	protein_coding	hypothetical protein , PF03473:MOSC domain|PF03476:MOSC N-terminal beta barrel domain	MOSC
gene-M419DRAFT_130291	M419DRAFT_130291	336.228	91.7155	1.87476	0.000141499	0.000793551	Up	protein_coding	Thioesterase/thiol ester dehydrase-isomerase , PF03061:Thioesterase superfamily	4HBT
gene-M419DRAFT_68967	M419DRAFT_68967	251.168	697.131	-1.47229	0.000142772	0.000800274	Down	protein_coding	Zinc/iron permease && Q12436.1 RecName: Full=Zinc-regulated transporter 2; AltName: Full=Low-affinity zinc transport protein ZRT2 && PF02535:ZIP Zinc transporter	-
gene-M419DRAFT_120522	M419DRAFT_120522	0	47.5198	-8.06267	0.000142929	0.00080073	Down	protein_coding	hypothetical protein	-
gene-M419DRAFT_11603	M419DRAFT_11603	0	49.2815	-8.11508	0.000144634	0.000809861	Down	protein_coding	Metallo-hydrolase/oxidoreductase , PF12706:Beta-lactamase superfamily domain	-
gene-M419DRAFT_74927	M419DRAFT_74927	297.864	60.019	2.31099	0.000145029	0.000811644	Up	protein_coding	putative alpha-tubulin suppressor protein Aats1 && F2Z461.1 RecName: Full=E3 ISG15--protein ligase Herc6 && PF00415:Regulator of chromosome condensation (RCC1) repeat|PF13540:Regulator of chromosome condensation (RCC1) repeat	-
gene-M419DRAFT_97256	M419DRAFT_97256	201.844	520.872	-1.368	0.000145715	0.000815059	Down	protein_coding	hypothetical protein , PF00172:Fungal Zn(2)-Cys(6) binuclear cluster domain	Zn_clus
gene-M419DRAFT_137260	M419DRAFT_137260	673.003	300.491	1.16333	0.000146423	0.000818588	Up	protein_coding	P-loop containing nucleoside triphosphate hydrolase protein && Q03319.2 RecName: Full=Probable ATP-dependent RNA helicase prh1 && PF07717:Oligonucleotide/oligosaccharide-binding (OB)-fold|PF00271:Helicase conserved C-terminal domain|PF04408:Helicase associated domain (HA2)	HA2
gene-M419DRAFT_102793	M419DRAFT_102793	161.673	778.95	-2.26756	0.000147479	0.000824061	Down	protein_coding	membrane transporter && Q9C101.1 RecName: Full=Uncharacterized MFS-type transporter PB1E7.08c && PF07690:Major Facilitator Superfamily	MFS_1
novel.798	-	119.667	462.318	-1.95089	0.000147811	0.000825485	Down	-		-
gene-M419DRAFT_86351	M419DRAFT_86351	932.07	440.967	1.08004	0.000148304	0.000827804	Up	protein_coding	putative 60S ribosome biogenesis protein Mak11 && P20484.2 RecName: Full=Protein MAK11; AltName: Full=Maintenance of killer protein 11 && -	-
gene-M419DRAFT_8425	M419DRAFT_8425	0	47.0222	-8.04777	0.000150233	0.000837695	Down	protein_coding	hypothetical protein	-
gene-M419DRAFT_71664	M419DRAFT_71664	1432.35	701.002	1.03069	0.000151409	0.000843805	Up	protein_coding	OPT superfamily oligopeptide transporter && O14031.1 RecName: Full=Glutathione transporter 1 && PF03169:OPT oligopeptide transporter protein	OPT
gene-M419DRAFT_117335	M419DRAFT_117335	1572.57	784.397	1.00373	0.000151487	0.000843805	Up	protein_coding	hypothetical protein	-
gene-M419DRAFT_134004	M419DRAFT_134004	107.333	6.52244	4.03563	0.000151933	0.000845409	Up	protein_coding	hypothetical protein	-
gene-M419DRAFT_33419	M419DRAFT_33419	563.573	212.098	1.40956	0.000151864	0.000845409	Up	protein_coding	hypothetical protein , PF13508:Acetyltransferase (GNAT) domain	-
gene-M419DRAFT_84760	M419DRAFT_84760	47.9201	218.375	-2.18846	0.000152434	0.000847753	Down	protein_coding	NAD(P)-binding protein && Q41249.1 RecName: Full=Protochlorophyllide reductase, chloroplastic; Short=PCR; AltName: Full=NADPH-protochlorophyllide oxidoreductase; Short=POR; Flags: Precursor && PF00106:short chain dehydrogenase	adh_short
gene-M419DRAFT_134739	M419DRAFT_134739	0	48.336	-8.08762	0.000153289	0.000852069	Down	protein_coding	hypothetical protein	-
gene-M419DRAFT_82093	M419DRAFT_82093	98.2418	329.907	-1.74787	0.000154693	0.000859426	Down	protein_coding	phosphoglycerate mutase-like protein , PF00300:Histidine phosphatase superfamily (branch 1)	-
gene-M419DRAFT_5706	M419DRAFT_5706	392.41	825.01	-1.07225	0.000155097	0.000861219	Down	protein_coding	hypothetical protein	-
gene-M419DRAFT_127083	M419DRAFT_127083	49.2896	243.226	-2.30153	0.000156351	0.000867732	Down	protein_coding	hypothetical protein && P53120.1 RecName: Full=Uncharacterized membrane protein YGL140C && PF10334:Aromatic acid exporter family member 2|PF10337:Putative ER transporter, 6TM, N-terminal|PF13515:Fusaric acid resistance protein-like	-
gene-M419DRAFT_94211	M419DRAFT_94211	613.088	256.269	1.2582	0.000157194	0.000871957	Up	protein_coding	hypothetical protein	-
gene-M419DRAFT_87225	M419DRAFT_87225	246.487	38.9372	2.66124	0.000158077	0.000875038	Up	protein_coding	hypothetical protein	-
gene-M419DRAFT_127704	M419DRAFT_127704	84.8268	668.957	-2.97801	0.000157959	0.000875038	Down	protein_coding	hypothetical protein && Q07660.1 RecName: Full=Protein BRE4; AltName: Full=Brefeldin A-sensitivity protein 4 && PF13515:Fusaric acid resistance protein-like	-
novel.177	-	0	46.4035	-8.02843	0.000158046	0.000875038	Down	-		-
gene-M419DRAFT_104006	M419DRAFT_104006	276.02	847.327	-1.61755	0.000159777	0.00088399	Down	protein_coding	Serine/threonine-protein kinase BUR1 && Q4I5U9.2 RecName: Full=Serine/threonine-protein kinase BUR1 && PF00069:Protein kinase domain	Pkinase
gene-M419DRAFT_26391	M419DRAFT_26391	542.38	187.372	1.53312	0.000159949	0.000884481	Up	protein_coding	hypothetical protein && A3F5L3.1 RecName: Full=Fatty acid desaturase DES2; Short=SbDES2 && PF00487:Fatty acid desaturase	-
gene-M419DRAFT_72006	M419DRAFT_72006	165.867	455.104	-1.45593	0.000160899	0.000888815	Down	protein_coding	hypothetical protein && Q5M7E9.1 RecName: Full=Voltage-gated hydrogen channel 1; AltName: Full=Hydrogen voltage-gated channel 1; Short=HV1 && PF00520:Ion transport protein	Ion_trans
gene-M419DRAFT_91733	M419DRAFT_91733	761.873	287.989	1.40318	0.000161714	0.000892857	Up	protein_coding	pseudouridine synthase && Q09709.1 RecName: Full=Uncharacterized protein C18B11.02c && PF00849:RNA pseudouridylate synthase	-
gene-M419DRAFT_72511	M419DRAFT_72511	241.735	598.942	-1.30924	0.00016376	0.000903686	Down	protein_coding	hypothetical protein , PF10224:Predicted coiled-coil protein (DUF2205)	-
novel.1037	-	66.724	2.00882	5.04602	0.000165708	0.000913489	Up	-		-
gene-M419DRAFT_141598	M419DRAFT_141598	442.215	890.26	-1.0094	0.0001671	0.000920688	Down	protein_coding	hypothetical protein && Q10347.1 RecName: Full=Uncharacterized protein C1F12.05 && PF13002:Arrestin_N terminal like	-
novel.1129	-	0	45.8328	-8.01061	0.000167762	0.000923857	Down	-		-
gene-M419DRAFT_126284	M419DRAFT_126284	156.396	481.915	-1.62286	0.000168618	0.000928092	Down	protein_coding	DUF500-domain-containing protein && P32793.2 RecName: Full=Protein YSC84; AltName: Full=LAS seventeen-binding protein 4; Short=LAS17-binding protein 4 && PF04366:Las17-binding protein actin regulator	-
gene-M419DRAFT_5852	M419DRAFT_5852	508.85	202.253	1.33114	0.000171639	0.000943263	Up	protein_coding	hypothetical protein	-
gene-M419DRAFT_5802	M419DRAFT_5802	0	45.6338	-8.00445	0.000172575	0.000947433	Down	protein_coding	hypothetical protein	-
gene-M419DRAFT_32777	M419DRAFT_32777	203.885	648.232	-1.66942	0.00017392	0.000954327	Down	protein_coding	hypothetical protein	-
gene-M419DRAFT_37854	M419DRAFT_37854	0	46.5776	-8.03374	0.000176284	0.000966798	Down	protein_coding	alcohol dehydrogenase zinc-binding domain-containing protein , PF00107:Zinc-binding dehydrogenase	ADH_zinc_N
gene-M419DRAFT_99860	M419DRAFT_99860	217.132	533.894	-1.29817	0.000182737	0.00100065	Down	protein_coding	hypothetical protein , PF12825:Domain of unknown function in PX-proteins (DUF3818)|PF12828:PX-associated	-
gene-M419DRAFT_34449	M419DRAFT_34449	0	45.3866	-7.99646	0.000184078	0.00100748	Down	protein_coding	putative acid phosphatase && Q12546.1 RecName: Full=Acid phosphatase; AltName: Full=APase6; AltName: Full=pH 6-optimum acid phosphatase; Flags: Precursor && PF00149:Calcineurin-like phosphoesterase|PF14008:Iron/zinc purple acid phosphatase-like protein C|PF16656:Purple acid Phosphatase, N-terminal domain	Metallophos
gene-M419DRAFT_116206	M419DRAFT_116206	320.266	705.197	-1.13892	0.000186858	0.00102164	Down	protein_coding	FAD/NAD(P)-binding domain-containing protein && A1TFU9.1 RecName: Full=FAD-dependent urate hydroxylase; AltName: Full=Flavoprotein urate hydroxylase && PF01494:FAD binding domain	FAD_binding_3
gene-M419DRAFT_79819	M419DRAFT_79819	0	46.6523	-8.03601	0.000190078	0.00103765	Down	protein_coding	nucleotide-binding domain-containing protein , PF13434:L-lysine 6-monooxygenase (NADPH-requiring)	-
gene-M419DRAFT_7486	M419DRAFT_7486	891.228	408.848	1.12414	0.000191072	0.00104202	Up	protein_coding	hypothetical protein	-
gene-M419DRAFT_130383	M419DRAFT_130383	252.246	1072.45	-2.08734	0.000194258	0.00105777	Down	protein_coding	alpha-galactosidase && Q9HGM4.1 RecName: Full=FIT family protein scs3 && PF09830:ATP adenylyltransferase|PF10261:Inositol phospholipid synthesis and fat-storage-inducing TM	-
gene-M419DRAFT_105072	M419DRAFT_105072	209.624	528.838	-1.33474	0.000196566	0.00106925	Down	protein_coding	hypothetical protein && A4RM19.1 RecName: Full=Maintenance of mitochondrial morphology protein 1 && PF10296:Maintenance of mitochondrial morphology protein 1	-
gene-M419DRAFT_105584	M419DRAFT_105584	637.719	251.065	1.34531	0.000199627	0.00108424	Up	protein_coding	hypothetical protein , PF08297:U3 snoRNA associated	-
gene-M419DRAFT_72869	M419DRAFT_72869	648.865	235.586	1.46139	0.000199877	0.00108505	Up	protein_coding	putative RTA1 domain protein , PF04479:RTA1 like protein	RTA1
gene-M419DRAFT_120546	M419DRAFT_120546	1017.75	448.943	1.18042	0.000205181	0.00111214	Up	protein_coding	hypothetical protein	-
gene-M419DRAFT_81022	M419DRAFT_81022	1324.74	601.109	1.14025	0.000206161	0.00111689	Up	protein_coding	putative 60S acidic ribosomal protein P0 && Q7S302.1 RecName: Full=Ribosome assembly factor mrt4; AltName: Full=mRNA turnover protein 4 && PF00466:Ribosomal protein L10	-
gene-M419DRAFT_126230	M419DRAFT_126230	888.597	406.098	1.13003	0.000207236	0.00112214	Up	protein_coding	metallothionein-I gene transcription activator && P48011.2 RecName: Full=DNA-directed RNA polymerases I, II, and III subunit RPABC4; Short=RNA polymerases I, II, and III subunit ABC4; AltName: Full=ABC10-alpha && -	-
gene-M419DRAFT_12171	M419DRAFT_12171	180.058	550.824	-1.61372	0.000207696	0.00112406	Down	protein_coding	hypothetical protein , PF16455:Ubiquitin-binding domain	-
gene-M419DRAFT_85526	M419DRAFT_85526	0	44.9636	-7.9832	0.000209035	0.00113016	Down	protein_coding	NAD(P)-binding protein , PF00106:short chain dehydrogenase	adh_short
novel.286	-	0	44.2703	-7.96059	0.000210358	0.00113674	Down	-		-
novel.1422	-	42.0612	197.838	-2.23406	0.000211951	0.00114477	Down	-		-
gene-M419DRAFT_12869	M419DRAFT_12869	738.455	283.057	1.38376	0.000212176	0.00114541	Up	protein_coding	hypothetical protein , PF10338:Protein of unknown function (DUF2423)	-
novel.1143	-	0	44.3449	-7.96298	0.00021301	0.00114933	Down	-		-
novel.623	-	0	44.1458	-7.95661	0.000214244	0.0011554	Down	-		-
gene-M419DRAFT_96786	M419DRAFT_96786	479.24	167.73	1.51484	0.000214843	0.00115805	Up	protein_coding	hypothetical protein , PF12511:Protein of unknown function (DUF3716)	-
gene-M419DRAFT_126686	M419DRAFT_126686	639.782	269.365	1.24819	0.000215468	0.00116083	Up	protein_coding	N-acetylglutamate synthase && B2B2C5.1 RecName: Full=Amino-acid acetyltransferase, mitochondrial; AltName: Full=Arginine-requiring protein 2; AltName: Full=Glutamate N-acetyltransferase; AltName: Full=N-acetylglutamate synthase; Short=AGS; Short=NAGS; Flags: Precursor && PF04768:NAT, N-acetyltransferase, of N-acetylglutamate synthase	-
gene-M419DRAFT_68511	M419DRAFT_68511	514.822	197.267	1.38358	0.000218227	0.00117333	Up	protein_coding	apses-domain-containing protein && P01129.1 RecName: Full=Start control protein cdc10 && PF13637:Ankyrin repeats (many copies)	-
novel.155	-	31.1321	181.868	-2.54481	0.000218926	0.0011759	Down	-	Q3TYA6.1 RecName: Full=M-phase phosphoprotein 8	-
gene-M419DRAFT_38582	M419DRAFT_38582	967.682	483.476	1.00114	0.000219424	0.00117798	Up	protein_coding	NAD(P)-binding protein , PF00106:short chain dehydrogenase	adh_short
gene-M419DRAFT_94750	M419DRAFT_94750	393.014	139.755	1.49171	0.00022368	0.00119962	Up	protein_coding	WLM-domain-containing protein && P38838.1 RecName: Full=DNA-dependent metalloprotease WSS1; AltName: Full=DNA damage response protein WSS1; AltName: Full=SUMO-dependent isopeptidase WSS1; AltName: Full=Weak suppressor of SMT3 protein 1 && PF08325:WLM domain	-
gene-M419DRAFT_135813	M419DRAFT_135813	875.5	433.748	1.01324	0.000223969	0.00120057	Up	protein_coding	hypothetical protein	-
gene-M419DRAFT_76961	M419DRAFT_76961	55.2546	417.83	-2.91687	0.000225098	0.00120602	Down	protein_coding	hypothetical protein	-
novel.540	-	0	45.3352	-7.99514	0.000227299	0.00121688	Down	-		-
gene-M419DRAFT_95183	M419DRAFT_95183	305.197	669.656	-1.13354	0.000228642	0.00122317	Down	protein_coding	undecaprenyl diphosphate synthase family protein && O14171.2 RecName: Full=Dehydrodolichyl diphosphate synthase complex subunit SPAC4D7.04c; AltName: Full=Ditrans,polycis-polyprenyl diphosphate synthase ((2E,6E)-farnesyl diphosphate specific) && PF01255:Putative undecaprenyl diphosphate synthase	Prenyltransf
gene-M419DRAFT_91927	M419DRAFT_91927	0	43.6747	-7.9411	0.000229104	0.00122502	Down	protein_coding	hypothetical protein , PF00172:Fungal Zn(2)-Cys(6) binuclear cluster domain	Zn_clus
gene-M419DRAFT_78639	M419DRAFT_78639	0	43.8489	-7.94674	0.000231079	0.00123497	Down	protein_coding	sugar transporter && Q921A2.2 RecName: Full=Proton myo-inositol cotransporter; Short=H(+)-myo-inositol cotransporter; Short=Hmit; AltName: Full=H(+)-myo-inositol symporter; AltName: Full=Solute carrier family 2 member 13 && PF00083:Sugar (and other) transporter	Sugar_tr
gene-M419DRAFT_54009	M419DRAFT_54009	200.148	41.5664	2.26699	0.000232626	0.00124199	Up	protein_coding	hypothetical protein	-
gene-M419DRAFT_132831	M419DRAFT_132831	21.7333	140.995	-2.69765	0.000232815	0.00124238	Down	protein_coding	phosphatidylserine decarboxylase family protein , PF12588:Phophatidylserine decarboxylase|PF02666:Phosphatidylserine decarboxylase	-
novel.291	-	0	43.8987	-7.94835	0.000235792	0.00125763	Down	-		-
gene-M419DRAFT_75107	M419DRAFT_75107	77.2018	296.698	-1.94132	0.000236682	0.00126175	Down	protein_coding	molybdenum cofactor biosynthesis protein 1 B && Q9NZB8.3 RecName: Full=Molybdenum cofactor biosynthesis protein 1; AltName: Full=Cell migration-inducing gene 11 protein; AltName: Full=Molybdenum cofactor synthesis-step 1 protein A-B; Includes: RecName: Full=Cyclic pyranopterin monophosphate synthase; AltName: Full=Molybdenum cofactor biosynthesis protein A; Includes: RecName: Full=Cyclic pyranopt…	Radical_SAM
gene-M419DRAFT_91515	M419DRAFT_91515	0	43.5503	-7.93707	0.000241607	0.00128608	Down	protein_coding	oxidoreductase && Q08507.1 RecName: Full=1-aminocyclopropane-1-carboxylate oxidase 3; Short=ACC oxidase 3; AltName: Full=Ethylene-forming enzyme; Short=EFE && PF03171:2OG-Fe(II) oxygenase superfamily|PF14226:non-haem dioxygenase in morphine synthesis N-terminal	2OG-FeII_Oxy
gene-M419DRAFT_120407	M419DRAFT_120407	674.832	266.391	1.341	0.000245224	0.00130209	Up	protein_coding	hypothetical protein	-
gene-M419DRAFT_25145	M419DRAFT_25145	360.553	776.271	-1.1063	0.000245364	0.00130219	Down	protein_coding	hypothetical protein , PF04082:Fungal specific transcription factor domain	Fungal_trans
gene-M419DRAFT_88074	M419DRAFT_88074	822.255	378.041	1.12073	0.000246353	0.00130678	Up	protein_coding	hypothetical protein && Q12224.1 RecName: Full=Transcription factor RLM1 && PF00319:SRF-type transcription factor (DNA-binding and dimerisation domain)	SRF-TF
gene-M419DRAFT_96282	M419DRAFT_96282	823.783	393.793	1.06495	0.000249523	0.00132294	Up	protein_coding	hypothetical protein && Q05021.1 RecName: Full=Transcription initiation factor TFIID subunit 7; AltName: Full=TAFII-67; AltName: Full=TBP-associated factor 67 kDa; AltName: Full=TBP-associated factor 7 && PF04658:TAFII55 protein conserved region	-
gene-M419DRAFT_11581	M419DRAFT_11581	72.9919	3.52165	4.36832	0.000250326	0.00132654	Up	protein_coding	hypothetical protein	-
gene-M419DRAFT_131273	M419DRAFT_131273	946.302	465.664	1.02297	0.000252089	0.00133522	Up	protein_coding	WD40 repeat-like protein && O13985.2 RecName: Full=Uncharacterized WD repeat-containing protein C26H5.03	-
novel.412	-	0	43.3778	-7.93113	0.000253472	0.00134188	Down	-		-
gene-M419DRAFT_102917	M419DRAFT_102917	1028.7	464.483	1.14735	0.000254295	0.00134557	Up	protein_coding	TPR-like protein && C8V3W6.1 RecName: Full=Probable assembly chaperone of rpl4	-
gene-M419DRAFT_90456	M419DRAFT_90456	542.03	1298.59	-1.2609	0.000255546	0.00135152	Down	protein_coding	hypothetical protein	-
gene-M419DRAFT_129878	M419DRAFT_129878	542.805	230.155	1.23781	0.000258952	0.00136886	Up	protein_coding	P-loop containing nucleoside triphosphate hydrolase protein && A2QA23.1 RecName: Full=ATP-dependent RNA helicase dbp6 && PF00270:DEAD/DEAH box helicase|PF00271:Helicase conserved C-terminal domain	Helicase_C
novel.395	-	0	43.0544	-7.92053	0.00025937	0.00137039	Down	-		-
gene-M419DRAFT_60093	M419DRAFT_60093	0	43.4508	-7.93382	0.000261303	0.00137923	Down	protein_coding	putative C2H2 finger domain protein	-
gene-M419DRAFT_136095	M419DRAFT_136095	288.142	663.108	-1.20212	0.000262832	0.00138662	Down	protein_coding	Smr domain protein	-
gene-M419DRAFT_78017	M419DRAFT_78017	0	42.7823	-7.91124	0.00026689	0.00140594	Down	protein_coding	hypothetical protein	-
gene-M419DRAFT_124365	M419DRAFT_124365	0	42.8569	-7.91371	0.00027271	0.0014359	Down	protein_coding	hypothetical protein	-
gene-M419DRAFT_126375	M419DRAFT_126375	0	42.5833	-7.90464	0.000275115	0.00144642	Down	protein_coding	GroES-like protein	-
gene-M419DRAFT_87465	M419DRAFT_87465	506.328	181.346	1.48151	0.00027611	0.00145094	Up	protein_coding	hypothetical protein	-
gene-M419DRAFT_133910	M419DRAFT_133910	250.333	62.2268	2.00894	0.000279198	0.00146644	Up	protein_coding	DUF1768-domain-containing protein && Q5UR67.1 RecName: Full=N-glycosidase R617; AltName: Full=Riboflavin biosynthesis intermediates N-glycosidase && PF08719:Domain of unknown function (DUF1768)	-
gene-M419DRAFT_128495	M419DRAFT_128495	116.843	531.882	-2.18546	0.000283055	0.00148597	Down	protein_coding	hypothetical protein , PF00561:alpha/beta hydrolase fold	Abhydrolase_1
gene-M419DRAFT_127061	M419DRAFT_127061	0	42.5086	-7.90215	0.000287629	0.0015085	Down	protein_coding	hypothetical protein	-
gene-M419DRAFT_49935	M419DRAFT_49935	326.167	92.6809	1.81465	0.000288893	0.0015129	Up	protein_coding	hypothetical protein	-
gene-M419DRAFT_101335	M419DRAFT_101335	1042.01	485.334	1.10216	0.000288764	0.0015129	Up	protein_coding	S-adenosyl-L-methionine-dependent methyltransferase && M2SNN6.1 RecName: Full=Secondary metabolism regulator LAE1; AltName: Full=Methyltransferase LAE1; AltName: Full=Velvet complex subunit LAE1 && PF13489:Methyltransferase domain	-
gene-M419DRAFT_36660	M419DRAFT_36660	0	42.2863	-7.89441	0.000289453	0.00151509	Down	protein_coding	hypothetical protein	-
gene-M419DRAFT_73700	M419DRAFT_73700	321.304	79.3159	2.01894	0.00029205	0.00152793	Up	protein_coding	tartrate dehydrogenase && P76251.1 RecName: Full=D-malate dehydrogenase [decarboxylating]; AltName: Full=D-malate degradation protein A; AltName: Full=D-malate oxidase && PF00180:Isocitrate/isopropylmalate dehydrogenase	-
gene-M419DRAFT_136620	M419DRAFT_136620	518.493	199.724	1.37616	0.000296622	0.00155109	Up	protein_coding	hypothetical protein , PF14611:Mitochondrial inner-membrane-bound regulator	-
gene-M419DRAFT_101897	M419DRAFT_101897	275.392	689.072	-1.32272	0.000300374	0.00156687	Down	protein_coding	FAD-binding domain-containing protein && A0A097ZPF7.1 RecName: Full=FAD-dependent monooxygenase andE; AltName: Full=Anditomin synthesis protein E && PF01494:FAD binding domain	FAD_binding_3
gene-M419DRAFT_12339	M419DRAFT_12339	134.669	398.402	-1.56448	0.000304802	0.00158842	Down	protein_coding	hypothetical protein && Q5A0A9.1 RecName: Full=G2/mitotic-specific cyclin-4 && PF02984:Cyclin, C-terminal domain|PF00134:Cyclin, N-terminal domain	Cyclin_C
gene-M419DRAFT_46673	M419DRAFT_46673	122.31	2171.53	-4.1497	0.000310109	0.00161529	Down	protein_coding	hypothetical protein , PF06687:SUR7/PalI family	-
gene-M419DRAFT_94886	M419DRAFT_94886	760.038	364.005	1.06194	0.000313513	0.00163222	Up	protein_coding	benzoate 4-monooxygenase cytochrome P450 && Q12612.1 RecName: Full=Trichodiene oxygenase; AltName: Full=Cytochrome P450 58 && PF00067:Cytochrome P450	p450
gene-M419DRAFT_76406	M419DRAFT_76406	0	41.6162	-7.87147	0.000316081	0.00164399	Down	protein_coding	hypothetical protein	-
novel.1206	-	0	41.5913	-7.87062	0.000318922	0.00165635	Down	-		-
gene-M419DRAFT_130331	M419DRAFT_130331	534.699	1078.57	-1.01253	0.000327331	0.00169672	Down	protein_coding	hypothetical protein && Q4I877.1 RecName: Full=Nuclear distribution protein nudE homolog 1 && PF04880:NUDE protein, C-terminal conserved region	-
gene-M419DRAFT_92737	M419DRAFT_92737	751.31	1647.59	-1.13317	0.000339295	0.00175533	Down	protein_coding	Poly(A) polymerase && Q10295.1 RecName: Full=Poly(A) polymerase pla1; Short=PAP; AltName: Full=Polynucleotide adenylyltransferase && PF04928:Poly(A) polymerase central domain|PF01909:Nucleotidyltransferase domain|PF04926:Poly(A) polymerase predicted RNA binding domain	NTP_transf_2
gene-M419DRAFT_76397	M419DRAFT_76397	134.439	12.7479	3.39906	0.000343198	0.00177466	Up	protein_coding	hypothetical protein , PF01728:FtsJ-like methyltransferase	-
novel.1324	-	0	41.0704	-7.85245	0.000347279	0.00179489	Down	-		-
gene-M419DRAFT_38774	M419DRAFT_38774	112.989	10.268	3.46318	0.000348206	0.00179881	Up	protein_coding	hypothetical protein	-
novel.492	-	0	41.442	-7.86553	0.000351252	0.00181367	Down	-		-
gene-M419DRAFT_89357	M419DRAFT_89357	0	41.0455	-7.85159	0.000351505	0.0018141	Down	protein_coding	Phosphodiesterase/alkaline phosphatase D && Q12546.1 RecName: Full=Acid phosphatase; AltName: Full=APase6; AltName: Full=pH 6-optimum acid phosphatase; Flags: Precursor && PF00149:Calcineurin-like phosphoesterase|PF14008:Iron/zinc purple acid phosphatase-like protein C|PF16656:Purple acid Phosphatase, N-terminal domain	Metallophos
gene-M419DRAFT_36836	M419DRAFT_36836	133.952	395.803	-1.56358	0.000356845	0.00183899	Down	protein_coding	RNA-binding domain-containing protein && Q9SEE9.1 RecName: Full=Serine/arginine-rich splicing factor SR45; Short=At-SR45; Short=AtSR45 && PF00076:RNA recognition motif. (a.k.a. RRM, RBD, or RNP domain)	RRM_1
gene-M419DRAFT_10615	M419DRAFT_10615	163.754	17.7824	3.20339	0.000357712	0.00184257	Up	protein_coding	hypothetical protein	-
gene-M419DRAFT_95993	M419DRAFT_95993	578.236	253.219	1.19119	0.000360424	0.00185564	Up	protein_coding	NAD(P)-binding protein && P39353.2 RecName: Full=Uncharacterized oxidoreductase YjhC && PF01408:Oxidoreductase family, NAD-binding Rossmann fold	GFO_IDH_MocA
gene-M419DRAFT_36860	M419DRAFT_36860	596.907	1283.8	-1.10451	0.000365469	0.00187919	Down	protein_coding	S-adenosyl-L-methionine-dependent methyltransferase , PF01564:Spermine/spermidine synthase	-
gene-M419DRAFT_76639	M419DRAFT_76639	0	40.7237	-7.84011	0.000365526	0.00187919	Down	protein_coding	FAD/NAD(P)-binding domain-containing protein && Q9HFE4.1 RecName: Full=Thiol-specific monooxygenase; AltName: Full=Flavin-dependent monooxygenase && PF13450:NAD(P)-binding Rossmann-like domain|PF00743:Flavin-binding monooxygenase-like	FMO-like
novel.1225	-	291.75	56.1009	2.37876	0.000368294	0.00189069	Up	-		-
gene-M419DRAFT_93263	M419DRAFT_93263	466.183	170.929	1.44749	0.000370367	0.00190042	Up	protein_coding	thiamin pyrophosphokinase-related protein && P47173.1 RecName: Full=Uncharacterized protein YJR142W	-
gene-M419DRAFT_12163	M419DRAFT_12163	339.441	814.269	-1.2619	0.000374421	0.00191938	Down	protein_coding	hypothetical protein	-
gene-M419DRAFT_93116	M419DRAFT_93116	237.377	58.1594	2.02958	0.000375304	0.00192298	Up	protein_coding	hypothetical protein , PF15891:Nucleoside 2-deoxyribosyltransferase like	-
gene-M419DRAFT_71082	M419DRAFT_71082	471.83	175.643	1.42566	0.000377149	0.00193151	Up	protein_coding	RIO1-domain-containing protein && Q9P7W5.2 RecName: Full=Serine/threonine-protein kinase rio2 && PF01163:RIO1 family|PF09202:Rio2, N-terminal	-
novel.1394	-	13.0637	112.451	-3.10598	0.000379092	0.0019396	Down	-		-
gene-M419DRAFT_13078	M419DRAFT_13078	83.031	298.534	-1.84532	0.000384173	0.00196466	Down	protein_coding	DUF185-domain-containing protein && Q5XI79.1 RecName: Full=Protein arginine methyltransferase NDUFAF7, mitochondrial; AltName: Full=NADH dehydrogenase [ubiquinone] complex I, assembly factor 7; AltName: Full=Protein midA homolog; Flags: Precursor && PF02636:Putative S-adenosyl-L-methionine-dependent methyltransferase	-
gene-M419DRAFT_116606	M419DRAFT_116606	437.088	1225.21	-1.48654	0.000385792	0.00197199	Down	protein_coding	hypothetical protein	-
gene-M419DRAFT_135328	M419DRAFT_135328	518.993	1212.17	-1.22345	0.000386791	0.00197615	Down	protein_coding	hypothetical protein && P31381.1 RecName: Full=Nucleoside transporter FUN26 && PF01733:Nucleoside transporter	-
gene-M419DRAFT_70044	M419DRAFT_70044	586.648	1357.52	-1.2108	0.000390562	0.00199446	Down	protein_coding	hypothetical protein && Q6C6Q7.1 RecName: Full=Inositol-pentakisphosphate 2-kinase; AltName: Full=Inositol-1,3,4,5,6-pentakisphosphate 2-kinase; AltName: Full=Ins(1,3,4,5,6)P5 2-kinase; Short=InsP5 2-kinase && PF06090:Inositol-pentakisphosphate 2-kinase	-
gene-M419DRAFT_115674	M419DRAFT_115674	1089.34	482.869	1.17339	0.000398389	0.00203055	Up	protein_coding	putative C6 finger domain protein	-
novel.307	-	0	40.2526	-7.8233	0.000398368	0.00203055	Down	-		-
novel.114	-	0	40.2526	-7.8233	0.000398368	0.00203055	Down	-		-
gene-M419DRAFT_33458	M419DRAFT_33458	0	40.2775	-7.82417	0.000400883	0.00204228	Down	protein_coding	hypothetical protein	-
gene-M419DRAFT_70313	M419DRAFT_70313	827.291	375.463	1.13944	0.000402325	0.00204866	Up	protein_coding	cysteine proteinase && P0CAQ1.1 RecName: Full=Ubiquitin carboxyl-terminal hydrolase 16; AltName: Full=Deubiquitinating enzyme 16; AltName: Full=Ubiquitin thioesterase 16; AltName: Full=Ubiquitin-specific-processing protease 16 && PF00443:Ubiquitin carboxyl-terminal hydrolase	UCH
gene-M419DRAFT_69084	M419DRAFT_69084	584.101	263.314	1.14949	0.00040367	0.00205452	Up	protein_coding	alpha/beta-hydrolase && P80299.1 RecName: Full=Bifunctional epoxide hydrolase 2; Includes: RecName: Full=Cytosolic epoxide hydrolase 2; Short=CEH; AltName: Full=Epoxide hydratase; AltName: Full=Soluble epoxide hydrolase; Short=SEH; Includes: RecName: Full=Lipid-phosphate phosphatase && PF00561:alpha/beta hydrolase fold	Abhydrolase_1
gene-M419DRAFT_79992	M419DRAFT_79992	40.2171	185.463	-2.20587	0.000408773	0.0020795	Down	protein_coding	DUF1903-domain-containing protein && Q6C4R1.2 RecName: Full=Cx9C motif-containing protein 4, mitochondrial	-
gene-M419DRAFT_25295	M419DRAFT_25295	182.174	486.099	-1.41559	0.000410682	0.00208822	Down	protein_coding	hypothetical protein && P25340.2 RecName: Full=Delta(24(24(1)))-sterol reductase; AltName: Full=C-24(28) sterol reductase; AltName: Full=Sterol Delta(24(28))-reductase && PF01222:Ergosterol biosynthesis ERG4/ERG24 family	-
gene-M419DRAFT_91337	M419DRAFT_91337	0	40.0287	-7.8154	0.000413054	0.00209928	Down	protein_coding	purine and uridine phosphorylase , PF01048:Phosphorylase superfamily	-
gene-M419DRAFT_36977	M419DRAFT_36977	236.871	51.7349	2.19492	0.000419729	0.0021296	Up	protein_coding	Osmotin%2C thaumatin-like protein && O80327.1 RecName: Full=Thaumatin-like protein 1; Flags: Precursor && PF00314:Thaumatin family	Thaumatin
gene-M419DRAFT_91328	M419DRAFT_91328	273.881	71.2524	1.9419	0.000419817	0.0021296	Up	protein_coding	hypothetical protein , PF01266:FAD dependent oxidoreductase	DAO
gene-M419DRAFT_119018	M419DRAFT_119018	939.081	449.402	1.06349	0.000420635	0.00213273	Up	protein_coding	hypothetical protein	-
novel.435	-	114.127	11.6316	3.29358	0.00042208	0.00213904	Up	-		-
gene-M419DRAFT_85689	M419DRAFT_85689	1017.27	492.035	1.0482	0.000423913	0.0021463	Up	protein_coding	hypothetical protein && Q54JK4.1 RecName: Full=Charged multivesicular body protein 5; AltName: Full=Vacuolar protein-sorting-associated protein 60 && PF03357:Snf7	ESCRT-III
gene-M419DRAFT_46928	M419DRAFT_46928	1442.6	676.689	1.09178	0.000424232	0.00214689	Up	protein_coding	hypothetical protein	-
gene-M419DRAFT_95949	M419DRAFT_95949	669.929	268.694	1.31806	0.000425425	0.00214886	Up	protein_coding	hypothetical protein	-
gene-M419DRAFT_4752	M419DRAFT_4752	158.774	426.284	-1.4244	0.000425312	0.00214886	Down	protein_coding	zinc finger protein && Q7ZZ00.1 RecName: Full=Zinc finger protein 511	-
novel.8	-	75.6606	278.495	-1.88047	0.000425178	0.00214886	Down	-		-
gene-M419DRAFT_27012	M419DRAFT_27012	380.192	822.881	-1.11355	0.000427721	0.00215944	Down	protein_coding	hypothetical protein , PF00566:Rab-GTPase-TBC domain	TBC
gene-M419DRAFT_89264	M419DRAFT_89264	14.0537	269.442	-4.2568	0.000429245	0.00216508	Down	protein_coding	hypothetical protein	-
gene-M419DRAFT_140324	M419DRAFT_140324	147.219	688.032	-2.22546	0.000431018	0.002173	Down	protein_coding	phosphoglycerate mutase-like protein	-
gene-M419DRAFT_84204	M419DRAFT_84204	0	39.6073	-7.80007	0.00043296	0.00218176	Down	protein_coding	hypothetical protein	-
[truncated: 654 more rows]

## Sheet: Down
Gene_id	Gene_name	△LAC1	Ku70	log2FoldChange	p-value	p-adj	Regulation	Gene_biotype	Gene_description	tf_family
[truncated: 1,454 more rows]

[truncated: 1 more sheets: Up]
