# Supplementary material for: Discovery of ER-localized sugar transporters for cellulase production with lac1 being essential
Source: Biotechnol Biofuels Bioprod. 2022 Nov 29;15:132. doi: 10.1186/s13068-022-02230-x (PMC9706901; doi:10.1186/s13068-022-02230-x)
Supplement: Supplementary file 8 — Additional file 8. Table S3. DEGs related to “protein processing in ER.” [file 13068_2022_2230_MOESM8_ESM.xlsx]

## Sheet: Protein processing in ER
Gene_id	Gene_name	△LAC1	Ku70	log2FoldChange	p-value	p-adj	Regulation	Gene_biotype	Gene_description	tf_family
gene-M419DRAFT_121926	M419DRAFT_121926	8106.49	36780.6	-2.18184	5.03493e-88	7.57226e-86	down	protein_coding	heat shock protein 70 kDa && Q01233.2 RecName: Full=Heat shock 70 kDa protein; AltName: Full=HSP70 && PF00012:Hsp70 protein	HSP70
gene-M419DRAFT_11480	M419DRAFT_11480	498.498	8089.73	-4.02114	1.55672e-71	1.71367e-69	down	protein_coding	endoplasmic oxidoreductin && Q7SEY9.1 RecName: Full=Endoplasmic reticulum oxidoreductin-1; Flags: Precursor && PF04137:Endoplasmic Reticulum Oxidoreductin 1 (ERO1)	-
gene-M419DRAFT_25648	M419DRAFT_25648	6237.36	24531.8	-1.9757	7.42307e-63	6.89248e-61	down	protein_coding	heat shock protein 70 && P78695.3 RecName: Full=78 kDa glucose-regulated protein homolog; Short=GRP-78; AltName: Full=Immunoglobulin heavy chain-binding protein homolog; Short=BiP; Flags: Precursor && PF00012:Hsp70 protein	HSP70
gene-M419DRAFT_111778	M419DRAFT_111778	6863.55	21278.2	-1.63231	7.65528e-37	3.98747e-35	down	protein_coding	protein disulfide isomerase && P55059.1 RecName: Full=Protein disulfide-isomerase; Short=PDI; Flags: Precursor && PF00085:Thioredoxin|PF13848:Thioredoxin-like domain	-
gene-M419DRAFT_102206	M419DRAFT_102206	6831.68	21719.2	-1.6686	5.26222e-28	1.81844e-26	down	protein_coding	heat shock protein 90 && O43109.1 RecName: Full=Heat shock protein 90 homolog; AltName: Full=Suppressor of vegetative incompatibility MOD-E && PF02518:Histidine kinase-, DNA gyrase B-, and HSP90-like ATPase|PF00183:Hsp90 protein	HATPase_c
gene-M419DRAFT_135283	M419DRAFT_135283	1989.84	5950.42	-1.58023	5.89265e-27	1.93605e-25	down	protein_coding	calreticulin && Q6Q487.2 RecName: Full=Calnexin homolog; Flags: Precursor && PF00262:Calreticulin family	-
gene-M419DRAFT_101917	M419DRAFT_101917	1222.49	4012.85	-1.715	2.14541e-23	6.20831e-22	down	protein_coding	hypothetical protein && Q4IEA7.1 RecName: Full=Protein OS-9 homolog; Flags: Precursor && PF07915:Glucosidase II beta subunit-like protein	-
gene-M419DRAFT_102137	M419DRAFT_102137	706.868	2181.51	-1.62563	1.62422e-15	3.16486e-14	down	protein_coding	hypothetical protein && Q95SP2.1 RecName: Full=E3 ubiquitin-protein ligase HRD1; AltName: Full=Septin-interacting protein 3; AltName: Full=Synoviolin; Flags: Precursor && PF12678:RING-H2 zinc finger	-
gene-M419DRAFT_25878	M419DRAFT_25878	2448.25	5320.39	-1.11971	1.69074e-14	3.09669e-13	down	protein_coding	protein disulfide-isomerase tigA precursor && Q92249.2 RecName: Full=Protein disulfide-isomerase erp38; Short=ERp38; Flags: Precursor && PF07749:Endoplasmic reticulum protein ERp29, C-terminal domain|PF00085:Thioredoxin	-
gene-M419DRAFT_98617	M419DRAFT_98617	1234.14	3058.34	-1.30931	8.54687e-14	1.4888e-12	down	protein_coding	TPR-like protein && Q99615.2 RecName: Full=DnaJ homolog subfamily C member 7; AltName: Full=Tetratricopeptide repeat protein 2; Short=TPR repeat protein 2 && PF13414:TPR repeat|PF00226:DnaJ domain	DnaJ
gene-M419DRAFT_13103	M419DRAFT_13103	312.752	1191.2	-1.92904	2.69235e-13	4.57057e-12	down	protein_coding	DER1-domain-containing protein && Q9D8K3.1 RecName: Full=Derlin-3; AltName: Full=Degradation in endoplasmic reticulum protein 3; AltName: Full=Der1-like protein 3; AltName: Full=Protein IZP6 && PF04511:Der1-like family	-
gene-M419DRAFT_82849	M419DRAFT_82849	574.88	1689.14	-1.55496	1.42046e-12	2.25375e-11	down	protein_coding	hypothetical protein , PF05817:Oligosaccharyltransferase subunit Ribophorin II	-
gene-M419DRAFT_140956	M419DRAFT_140956	2091.45	5442	-1.37946	1.50189e-12	2.37588e-11	down	protein_coding	protein transport protein SEC61 alpha subunit && Q870W0.1 RecName: Full=Protein transport protein SEC61 subunit alpha && PF00344:SecY translocase|PF10559:Plug domain of Sec61p	-
gene-M419DRAFT_101105	M419DRAFT_101105	528.504	2222.18	-2.07248	2.47359e-12	3.82243e-11	down	protein_coding	family 47 glycosyl hydrolase && Q8H116.1 RecName: Full=Mannosyl-oligosaccharide 1,2-alpha-mannosidase MNS2; Short=AtMANIa; AltName: Full=Alpha-mannosidase IA && PF01532:Glycosyl hydrolase family 47	-
gene-M419DRAFT_111204	M419DRAFT_111204	1990.99	4088.68	-1.03811	1.58189e-10	2.01089e-09	down	protein_coding	Pre protein translocase subunit && Q9HGN7.1 RecName: Full=Translocation protein sec63 && PF02889:Sec63 Brl domain|PF00226:DnaJ domain	Sec63
gene-M419DRAFT_135956	M419DRAFT_135956	1442.53	3363.59	-1.22125	4.69586e-10	5.73056e-09	down	protein_coding	hypothetical protein && O94401.1 RecName: Full=L-type lectin-like domain-containing protein C126.08c; Flags: Precursor && PF03388:Legume-like lectin family	-
gene-M419DRAFT_107707	M419DRAFT_107707	937.829	2092.28	-1.1576	1.22908e-09	1.45178e-08	down	protein_coding	hypothetical protein && Q13454.1 RecName: Full=Tumor suppressor candidate 3; AltName: Full=Magnesium uptake/transporter TUSC3; AltName: Full=Protein N33; Flags: Precursor && PF04756:OST3 / OST6 family	-
gene-M419DRAFT_23275	M419DRAFT_23275	426.162	1198.67	-1.49177	2.17925e-09	2.51841e-08	down	protein_coding	UFD1-domain-containing protein && P53044.1 RecName: Full=Ubiquitin fusion degradation protein 1; Short=UB fusion protein 1; AltName: Full=Polymerase-interacting protein 3 && PF03152:Ubiquitin fusion degradation protein UFD1	UFD1
gene-M419DRAFT_100481	M419DRAFT_100481	807.302	2373.36	-1.55605	5.96485e-09	6.49263e-08	down	protein_coding	endoplasmic reticulum transmembrane protein && O14290.1 RecName: Full=Uncharacterized protein C9E9.04 && PF05529:B-cell receptor-associated protein 31-like	-
gene-M419DRAFT_93903	M419DRAFT_93903	1237.47	2997.77	-1.27625	1.88855e-07	1.70753e-06	down	protein_coding	oligosaccharyltransferase alpha subunit && Q91YQ5.1 RecName: Full=Dolichyl-diphosphooligosaccharide--protein glycosyltransferase subunit 1; AltName: Full=Dolichyl-diphosphooligosaccharide--protein glycosyltransferase 67 kDa subunit; AltName: Full=Ribophorin I; Short=RPN-I; AltName: Full=Ribophorin-1; Flags: Precursor && PF04597:Ribophorin I	-
gene-M419DRAFT_103637	M419DRAFT_103637	530.217	1427.45	-1.42919	4.87607e-07	4.18543e-06	down	protein_coding	DnaJ-domain-containing protein && P25303.2 RecName: Full=DnaJ-related protein SCJ1; Short=J protein SCJ1; Flags: Precursor && PF01556:DnaJ C terminal domain|PF00226:DnaJ domain|PF00684:DnaJ central domain	DnaJ
gene-M419DRAFT_137683	M419DRAFT_137683	166.768	606.638	-1.8624	5.14608e-07	4.39599e-06	down	protein_coding	hypothetical protein && Q5A360.1 RecName: Full=Nucleotide exchange factor SIL1; Flags: Precursor && PF16782:Nucleotide exchange factor SIL1	-
gene-M419DRAFT_107533	M419DRAFT_107533	1665.74	3416.31	-1.03646	6.09714e-07	5.14666e-06	down	protein_coding	oligosaccharyl transferase STT3 subunit && P39007.2 RecName: Full=Dolichyl-diphosphooligosaccharide--protein glycosyltransferase subunit STT3; Short=Oligosaccharyl transferase subunit STT3 && PF02516:Oligosaccharyl transferase STT3 subunit	-
gene-M419DRAFT_142450	M419DRAFT_142450	786.86	1749.11	-1.15266	1.94897e-06	1.51133e-05	down	protein_coding	Dolichyl-diphosphooligosaccharide-protein glycosyltransferase 48kDa subunit && Q6ZLK0.1 RecName: Full=Dolichyl-diphosphooligosaccharide--protein glycosyltransferase 48 kDa subunit; Short=Oligosaccharyl transferase 48 kDa subunit; Flags: Precursor && PF03345:Oligosaccharyltransferase 48 kDa subunit beta	-
gene-M419DRAFT_99698	M419DRAFT_99698	459.852	1049.41	-1.19071	4.67635e-05	0.000290483	down	protein_coding	heat shock protein 70-like protein && Q7ZUW2.1 RecName: Full=Hypoxia up-regulated protein 1; Flags: Precursor && PF00012:Hsp70 protein	HSP70
gene-M419DRAFT_68830	M419DRAFT_68830	348.197	871.733	-1.32445	5.304e-05	0.000326621	down	protein_coding	hypothetical protein && Q09140.2 RecName: Full=UDP-glucose:glycoprotein glucosyltransferase; AltName: Full=UDP--Glc:glycoprotein glucosyltransferase; Short=UGT; Flags: Precursor && PF06427:UDP-glucose:Glycoprotein Glucosyltransferase	-
gene-M419DRAFT_72182	M419DRAFT_72182	163.571	397.094	-1.27891	0.00433507	0.0168327	down	protein_coding	ubiquitin-conjugating enzyme E2 && Q9Y818.1 RecName: Full=Ubiquitin-conjugating enzyme E2 15; AltName: Full=E2 ubiquitin-conjugating enzyme 15; AltName: Full=Ubiquitin carrier protein 15; AltName: Full=Ubiquitin-protein ligase 15 && PF00179:Ubiquitin-conjugating enzyme	UQ_con
gene-M419DRAFT_137739	M419DRAFT_137739	18537.6	6660.46	1.4768	3.03116e-30	1.16427e-28	up	protein_coding	heat shock protein 70 && P87222.2 RecName: Full=Heat shock protein SSB1 && PF00012:Hsp70 protein	HSP70
gene-M419DRAFT_112324	M419DRAFT_112324	2669.83	1313.7	1.0229	3.27415e-06	2.4586e-05	up	protein_coding	protein PNG1 && Q4IR87.1 RecName: Full=Protein PNG1 && PF03835:Rad4 transglutaminase-like domain	-
gene-M419DRAFT_25563	M419DRAFT_25563	234.981	84.8447	1.4694	0.00695633	0.0253688	up	protein_coding	P-loop containing nucleoside triphosphate hydrolase protein && O34703.1 RecName: Full=Uncharacterized ATPase YjoB && PF00004:ATPase family associated with various cellular activities (AAA)	AAA
