# Supplementary material for: Discovery of ER-localized sugar transporters for cellulase production with lac1 being essential
Source: Biotechnol Biofuels Bioprod. 2022 Nov 29;15:132. doi: 10.1186/s13068-022-02230-x (PMC9706901; doi:10.1186/s13068-022-02230-x)
Supplement: Supplementary file 9 — Additional file 9. Table S4. f DEGs in “glycerophospholipid metabolism,” “ether lipid metabolism,” and “steroid biosynthesis.” [file 13068_2022_2230_MOESM9_ESM.xlsx]

## Sheet: glycerophospholipid metabolism
	Gene_id	Gene_name	△LAC1	Ku70	log2FoldChange	p-value	p-adj	Regulation	Gene_biotype	Gene_description	tf_family
glycerophospholipid metabolism
	gene-M419DRAFT_92694	M419DRAFT_92694	289.287	4130.6	-3.83505	6.85174e-79	8.92231e-77	down	protein_coding	hypothetical protein && B0Y665.1 RecName: Full=Lysophospholipase 1; AltName: Full=Phospholipase B 1; Flags: Precursor >P0C957.1 RecName: Full=Lysophospholipase 1; AltName: Full=Phospholipase B 1; Flags: Precursor && PF01735:Lysophospholipase catalytic domain	-
	gene-M419DRAFT_95508	M419DRAFT_95508	1294.43	9780.4	-2.91767	2.1875e-72	2.43655e-70	down	protein_coding	phosphatidylethanolamine N-methyltransferase && C7Z7C3.1 RecName: Full=Phosphatidylethanolamine N-methyltransferase; Short=PE methyltransferase; Short=PEAMT; Short=PEMT && PF04191:Phospholipid methyltransferase	-
	gene-M419DRAFT_26039	M419DRAFT_26039	539.306	3545.29	-2.71643	3.57326e-48	2.49381e-46	down	protein_coding	hypothetical protein &&	-
	gene-M419DRAFT_135659	M419DRAFT_135659	1780.25	6700.66	-1.9121	1.99032e-29	7.35387e-28	down	protein_coding	putative patatin family phospholipase && P36165.1 RecName: Full=Lipase 4; AltName: Full=Triacylglycerol lipase 4 && PF01734:Patatin-like phospholipase|PF11815:Domain of unknown function (DUF3336)	-
	gene-M419DRAFT_115351	M419DRAFT_115351	678.903	2549.38	-1.90872	1.27496e-23	3.75042e-22	down	protein_coding	phosphatidate cytidylyltransferase && Q9P381.1 RecName: Full=Putative phosphatidate cytidylyltransferase; AltName: Full=CDP-DAG synthase; AltName: Full=CDP-DG synthase; AltName: Full=CDP-diacylglycerol synthase; Short=CDS; AltName: Full=CDP-diglyceride pyrophosphorylase; AltName: Full=CDP-diglyceride synthase; AltName: Full=CTP:phosphatidate cytidylyltransferase && PF01148:Cytidylyltransferase fa…	-
	gene-M419DRAFT_137899	M419DRAFT_137899	2161.99	6390.24	-1.56352	3.12487e-20	7.88828e-19	down	protein_coding	methylene-fatty-acyl-phospholipid synthase && Q7S5W9.1 RecName: Full=Phosphatidyl-N-methylethanolamine N-methyltransferase; AltName: Full=Cholineless-2; AltName: Full=Phospholipid methyltransferase; Short=PLMT && PF04191:Phospholipid methyltransferase	-
	gene-M419DRAFT_98803	M419DRAFT_98803	2217.84	5845.96	-1.39813	7.06885e-17	1.48585e-15	down	protein_coding	putative phospholipase PldA && Q09706.1 RecName: Full=Phospholipase D1; Short=PLD 1; AltName: Full=Choline phosphatase 1; AltName: Full=Phosphatidylcholine-hydrolyzing phospholipase D1 && PF13091:PLD-like domain|PF00614:Phospholipase D Active site motif	-
	gene-M419DRAFT_130968	M419DRAFT_130968	834.43	2729.07	-1.70985	3.98075e-15	7.57691e-14	down	protein_coding	hypothetical protein, PF11899:Protein of unknown function (DUF3419)|PF13489:Methyltransferase domain	-
	gene-M419DRAFT_83094	M419DRAFT_83094	619.507	2070.82	-1.74065	6.42633e-13	1.05732e-11	down	protein_coding	hypothetical protein && Q9P7P0.1 RecName: Full=Uncharacterized acyltransferase C1718.04 && PF06999:Sucrase/ferredoxin-like	-
	gene-M419DRAFT_133032	M419DRAFT_133032	446.075	1523.08	-1.77146	8.96555e-13	1.44832e-11	down	protein_coding	phosphorylcholine transferase && O74975.3 RecName: Full=Probable choline-phosphate cytidylyltransferase; AltName: Full=CTP:phosphocholine cytidylyltransferase; Short=CCT; Short=CT; AltName: Full=Phosphorylcholine transferase && PF01467:Cytidylyltransferase-like	CTP_transf_2
	gene-M419DRAFT_26573	M419DRAFT_26573	1271.3	3057.87	-1.26605	5.896e-12	8.71987e-11	down	protein_coding	NAD(P)-binding protein && Q09851.2 RecName: Full=NADPH-dependent 1-acyldihydroxyacetone phosphate reductase; Short=ADR; AltName: Full=1-acyl DHAP reductase; AltName: Full=Acyl/alkyl DHAP reductase; AltName: Full=Acylglycerone-phosphate reductase && PF00106:short chain dehydrogenase	adh_short
	gene-M419DRAFT_141228	M419DRAFT_141228	286.239	1125.12	-1.9744	6.95356e-12	1.02273e-10	down	protein_coding	cytosolic phospholipase A2 zeta && Q50L41.3 RecName: Full=Cytosolic phospholipase A2 zeta; Short=cPLA2-zeta; AltName: Full=Phospholipase A2 group IVF && PF01735:Lysophospholipase catalytic domain	-
	gene-M419DRAFT_116453	M419DRAFT_116453	532.063	2078.41	-1.96535	9.83853e-12	1.42352e-10	down	protein_coding	glycerol-3-phosphate dehydrogenase && Q64521.2 RecName: Full=Glycerol-3-phosphate dehydrogenase, mitochondrial; Short=GPD-M; Short=GPDH-M; AltName: Full=Protein TISP38; Flags: Precursor && PF16901:C-terminal domain of alpha-glycerophosphate oxidase|PF01266:FAD dependent oxidoreductase	DAO
	gene-M419DRAFT_109289	M419DRAFT_109289	46.6693	553.987	-3.57195	7.01798e-09	7.56186e-08	down	protein_coding	hypothetical protein && A4GNA8.1 RecName: Full=Phosphatidylserine decarboxylase proenzyme 3; Contains: RecName: Full=Phosphatidylserine decarboxylase 3 beta chain; Contains: RecName: Full=Phosphatidylserine decarboxylase 3 alpha chain && PF02666:Phosphatidylserine decarboxylase|PF12588:Phophatidylserine decarboxylase	-
	gene-M419DRAFT_105081	M419DRAFT_105081	555.559	1352.9	-1.28385	5.7576e-08	5.5437e-07	down	protein_coding	MBOAT family protein && O42916.1 RecName: Full=Lysophospholipid acyltransferase; Short=LPLAT; AltName: Full=1-acyl-sn-glycerol-3-phosphate acyltransferase; Short=AGPAT; AltName: Full=Lysophosphatidic acid acyltransferase; Short=LPAAT; AltName: Full=Lysophosphatidylcholine acyltransferase; Short=LPCAT; AltName: Full=Lysophosphatidylethanolamine acyltransferase; Short=LPEAT && PF03062:MBOAT, membra…	MBOAT
	gene-M419DRAFT_92925	M419DRAFT_92925	470.448	1144.64	-1.28312	2.45459e-06	1.87617e-05	down	protein_coding	Choline/ethanolaminephosphotransferase && O13901.1 RecName: Full=Uncharacterized CDP-alcohol phosphatidyltransferase class-I family protein C22A12.10 && PF01066:CDP-alcohol phosphatidyltransferase	CDP-OH_P_transf
	gene-M419DRAFT_85734	M419DRAFT_85734	547.917	1241.23	-1.17988	3.23537e-06	2.4312e-05	down	protein_coding	phosphatidylserine decarboxylase && O14333.4 RecName: Full=Phosphatidylserine decarboxylase proenzyme 1, mitochondrial; Contains: RecName: Full=Phosphatidylserine decarboxylase 1 beta chain; Contains: RecName: Full=Phosphatidylserine decarboxylase 1 alpha chain; Flags: Precursor && PF02666:Phosphatidylserine decarboxylase	-
	gene-M419DRAFT_132831	M419DRAFT_132831	21.7333	140.995	-2.69765	0.000232815	0.00124238	down	protein_coding	phosphatidylserine decarboxylase family protein && - && PF12588:Phophatidylserine decarboxylase|PF02666:Phosphatidylserine decarboxylase	-
ether lipid metabolism
	gene-M419DRAFT_11060	M419DRAFT_11060	96.6115	1972.86	-4.35429	6.18845e-35	3.04517e-33	down	protein_coding	PAF acetylhydrolase && P70683.1 RecName: Full=Platelet-activating factor acetylhydrolase; Short=PAF acetylhydrolase; AltName: Full=1-alkyl-2-acetylglycerophosphocholine esterase; AltName: Full=2-acetyl-1-alkylglycerophosphocholine esterase; AltName: Full=LDL-associated phospholipase A2; Short=LDL-PLA(2); AltName: Full=PAF 2-acylhydrolase; Flags: Precursor && PF03403:Platelet-activating factor ace…	PAF-AH_p_II
	gene-M419DRAFT_135659	M419DRAFT_135659	1780.25	6700.66	-1.9121	1.99032e-29	7.35387e-28	down	protein_coding	putative patatin family phospholipase && P36165.1 RecName: Full=Lipase 4; AltName: Full=Triacylglycerol lipase 4 && PF01734:Patatin-like phospholipase|PF11815:Domain of unknown function (DUF3336)	-
	gene-M419DRAFT_98803	M419DRAFT_98803	2217.84	5845.96	-1.39813	7.06885e-17	1.48585e-15	down	protein_coding	putative phospholipase PldA && Q09706.1 RecName: Full=Phospholipase D1; Short=PLD 1; AltName: Full=Choline phosphatase 1; AltName: Full=Phosphatidylcholine-hydrolyzing phospholipase D1 && PF13091:PLD-like domain|PF00614:Phospholipase D Active site motif	-
	gene-M419DRAFT_26573	M419DRAFT_26573	1271.3	3057.87	-1.26605	5.896e-12	8.71987e-11	down	protein_coding	NAD(P)-binding protein && Q09851.2 RecName: Full=NADPH-dependent 1-acyldihydroxyacetone phosphate reductase; Short=ADR; AltName: Full=1-acyl DHAP reductase; AltName: Full=Acyl/alkyl DHAP reductase; AltName: Full=Acylglycerone-phosphate reductase && PF00106:short chain dehydrogenase	adh_short
	gene-M419DRAFT_141228	M419DRAFT_141228	286.239	1125.12	-1.9744	6.95356e-12	1.02273e-10	down	protein_coding	cytosolic phospholipase A2 zeta && Q50L41.3 RecName: Full=Cytosolic phospholipase A2 zeta; Short=cPLA2-zeta; AltName: Full=Phospholipase A2 group IVF && PF01735:Lysophospholipase catalytic domain	-
	gene-M419DRAFT_105081	M419DRAFT_105081	555.559	1352.9	-1.28385	5.7576e-08	5.5437e-07	down	protein_coding	MBOAT family protein && O42916.1 RecName: Full=Lysophospholipid acyltransferase; Short=LPLAT; AltName: Full=1-acyl-sn-glycerol-3-phosphate acyltransferase; Short=AGPAT; AltName: Full=Lysophosphatidic acid acyltransferase; Short=LPAAT; AltName: Full=Lysophosphatidylcholine acyltransferase; Short=LPCAT; AltName: Full=Lysophosphatidylethanolamine acyltransferase; Short=LPEAT && PF03062:MBOAT, membra…	MBOAT
	gene-M419DRAFT_92925	M419DRAFT_92925	470.448	1144.64	-1.28312	2.45459e-06	1.87617e-05	down	protein_coding	Choline/ethanolaminephosphotransferase && O13901.1 RecName: Full=Uncharacterized CDP-alcohol phosphatidyltransferase class-I family protein C22A12.10 && PF01066:CDP-alcohol phosphatidyltransferase	CDP-OH_P_transf
	gene-M419DRAFT_76443	M419DRAFT_76443	113.221	303.439	-1.4232	0.011903	0.0404006	down	protein_coding	phospholipase A2 && Q22943.2 RecName: Full=Platelet-activating factor acetylhydrolase homolog 2 && PF03403:Platelet-activating factor acetylhydrolase, isoform II	PAF-AH_p_II
steroid biosynthesis
	gene-M419DRAFT_109136	M419DRAFT_109136	1194.07	11806.8	-3.30599	2.58137e-42	1.54853e-40	down	protein_coding	squalene epoxidase && Q9C1W3.1 RecName: Full=Probable squalene monooxygenase; AltName: Full=Squalene epoxidase; Short=SE && PF08491:Squalene epoxidase|PF01266:FAD dependent oxidoreductase	DAO
	gene-M419DRAFT_102202	M419DRAFT_102202	250.743	2455.07	-3.29239	1.03062e-30	4.07593e-29	down	protein_coding	putative acyl-CoA sterol acyltransferase && Q9UU82.1 RecName: Full=Probable sterol O-acyltransferase 2; AltName: Full=Sterol-ester synthase 2 && PF03062:MBOAT, membrane-bound O-acyltransferase family	MBOAT
	gene-M419DRAFT_135659	M419DRAFT_135659	1780.25	6700.66	-1.9121	1.99032e-29	7.35387e-28	down	protein_coding	putative patatin family phospholipase && P36165.1 RecName: Full=Lipase 4; AltName: Full=Triacylglycerol lipase 4 && PF01734:Patatin-like phospholipase|PF11815:Domain of unknown function (DUF3336)	-
	gene-M419DRAFT_107898	M419DRAFT_107898	801.376	2455.46	-1.6157	3.52229e-15	6.75242e-14	down	protein_coding	cytochrome P450 51B && O14442.2 RecName: Full=Eburicol 14-alpha-demethylase; AltName: Full=CYPLI; AltName: Full=Cytochrome P450 51; AltName: Full=Cytochrome P450-14DM; AltName: Full=Cytochrome P450-LIA1; AltName: Full=Sterol 14-alpha demethylase [Erysiphe necator] && PF00067:Cytochrome P450	p450
	gene-M419DRAFT_113024	M419DRAFT_113024	257.088	1018.13	-1.98599	6.56053e-12	9.66253e-11	down	protein_coding	putative triglyceride lipase-cholesterol esterase && O74430.1 RecName: Full=Probable lipase C1672.09 && PF00561:alpha/beta hydrolase fold	Abhydrolase_1
	gene-M419DRAFT_104664	M419DRAFT_104664	1000.09	2131.75	-1.09219	1.13722e-05	7.89031e-05	down	protein_coding	C-5 sterol desaturase && Q7SBB6.1 RecName: Full=Probable Delta(7)-sterol 5(6)-desaturase; AltName: Full=C-5 sterol desaturase; AltName: Full=Ergosterol Delta(5,6) desaturase; AltName: Full=Sterol-C5-desaturase && PF04116:Fatty acid hydroxylase superfamily	-
	gene-M419DRAFT_85923	M419DRAFT_85923	679.006	1445.25	-1.09013	2.30034e-05	0.000151624	down	protein_coding	cytochrome P450 && Q7Z1V1.1 RecName: Full=Sterol 14-alpha demethylase; Short=Tc14DM; AltName: Full=Cytochrome P450 51; AltName: Full=Lanosterol 14-alpha demethylase && PF00067:Cytochrome P450	p450
	gene-M419DRAFT_137163	M419DRAFT_137163	203.843	600.658	-1.55964	2.5558e-05	0.000167121	down	protein_coding	FAD-binding domain-containing protein && O17397.1 RecName: Full=Diminuto-like protein && PF01565:FAD binding domain	FAD_binding_4
	gene-M419DRAFT_25295	M419DRAFT_25295	182.174	486.099	-1.41559	0.000410682	0.00208822	down	protein_coding	hypothetical protein && P25340.2 RecName: Full=Delta(24(24(1)))-sterol reductase; AltName: Full=C-24(28) sterol reductase; AltName: Full=Sterol Delta(24(28))-reductase && PF01222:Ergosterol biosynthesis ERG4/ERG24 family	-
	gene-M419DRAFT_72858	M419DRAFT_72858	124.291	17.2367	2.85	0.000843871	0.00394003	up	protein_coding	hypothetical protein && Q9P3R1.1 RecName: Full=Sterol 24-C-methyltransferase erg-4; AltName: Full=Delta(24)-sterol C-methyltransferase && PF08241:Methyltransferase domain|PF08498:Sterol methyltransferase C-terminal	Methyltransf_11
	gene-M419DRAFT_25484	M419DRAFT_25484	2183.53	955.385	1.19234	2.57493e-09	2.92502e-08	up	protein_coding	farnesyl-diphosphate farnesyltransferase && Q7S4Z6.1 RecName: Full=Probable squalene synthase; Short=SQS; Short=SS; AltName: Full=FPP:FPP farnesyltransferase; AltName: Full=Farnesyl-diphosphate farnesyltransferase && PF00494:Squalene/phytoene synthase	-
