# Supplementary material for: Discovery of ER-localized sugar transporters for cellulase production with lac1 being essential
Source: Biotechnol Biofuels Bioprod. 2022 Nov 29;15:132. doi: 10.1186/s13068-022-02230-x (PMC9706901; doi:10.1186/s13068-022-02230-x)
Supplement: Supplementary file 10 — Additional file 10. Table S5. DEGs involved in ribosome biogenesis in eukaryotes as indicated by KEGG. [file 13068_2022_2230_MOESM10_ESM.xlsx]

## Sheet: Rribosome biogenesis in euk
Gene_id	Gene_name	△LAC1	Ku70	log2FoldChange	p-value	p-adj	Regulation	Gene_biotype	Gene_description	tf_family
gene-M419DRAFT_93264	M419DRAFT_93264	2675.69	638.059	2.06822	6.77051e-21	1.75901e-19	up	protein_coding	NUC189-domain-containing protein && Q9HE11.2 RecName: Full=U3 small nucleolar RNA-associated protein 5; Short=U3 snoRNA-associated protein 5; AltName: Full=U3 protein 5 required for transcription && PF04003:Dip2/Utp12 Family	-
gene-M419DRAFT_134121	M419DRAFT_134121	2195.31	563.109	1.96296	1.14472e-17	2.50477e-16	up	protein_coding	DUF663-domain-containing protein && O94653.2 RecName: Full=Ribosome biogenesis protein bms1 && PF04950:40S ribosome biogenesis protein Tsr1 and BMS1 C-terminal|PF08142:AARP2CN (NUC121) domain	-
gene-M419DRAFT_36248	M419DRAFT_36248	2100.27	619.238	1.7622	3.29203e-17	7.04456e-16	up	protein_coding	hypothetical protein && P40010.1 RecName: Full=Nuclear GTP-binding protein NUG1; AltName: Full=Nuclear GTPase 1 && PF01926:50S ribosome-binding GTPase|PF08701:GNL3L/Grn1 putative GTPase	-
gene-M419DRAFT_82914	M419DRAFT_82914	1934.35	598.277	1.69294	2.65228e-16	5.43591e-15	up	protein_coding	WD40 repeat-like protein && O13878.3 RecName: Full=U3 small nucleolar RNA-associated protein 17; Short=U3 snoRNA-associated protein 17; AltName: Full=U3 protein 17 required for transcription && -	-
gene-M419DRAFT_104679	M419DRAFT_104679	1932.48	581.293	1.73333	1.55343e-15	3.03801e-14	up	protein_coding	RNA-binding domain-containing protein && P37838.1 RecName: Full=Nucleolar protein 4; AltName: Full=Nucleolar protein NOP77 && PF00076:RNA recognition motif. (a.k.a. RRM, RBD, or RNP domain)	RRM_1
gene-M419DRAFT_94865	M419DRAFT_94865	2782.13	785.422	1.82459	1.23449e-14	2.2806e-13	up	protein_coding	NGP1NT-domain-containing protein && Q7SHR8.1 RecName: Full=Nucleolar GTP-binding protein 2 && PF08153:NGP1NT (NUC091) domain|PF01926:50S ribosome-binding GTPase	-
gene-M419DRAFT_90159	M419DRAFT_90159	1530.34	423.998	1.85157	3.66978e-14	6.57482e-13	up	protein_coding	periodic tryptophan protein 2 && Q9C270.1 RecName: Full=Periodic tryptophan protein 2 homolog && PF04003:Dip2/Utp12 Family|PF00400:WD domain, G-beta repeat	WD40
gene-M419DRAFT_111326	M419DRAFT_111326	4627.63	2135.69	1.11552	6.54838e-14	1.14817e-12	up	protein_coding	nucleolar protein NOP58-like protein && Q0CQH1.1 RecName: Full=Nucleolar protein 58 && PF01798:snoRNA binding domain, fibrillarin|PF08156:NOP5NT (NUC127) domain	-
gene-M419DRAFT_81479	M419DRAFT_81479	1361.67	386.675	1.81611	1.28212e-13	2.20459e-12	up	protein_coding	putative small nucleolar ribonucleo protein complex subunit Utp15 && O94365.1 RecName: Full=U3 small nucleolar RNA-associated protein 15; Short=U3 snoRNA-associated protein 15; AltName: Full=U3 protein 15 required for transcription && PF09384:UTP15 C terminal	-
gene-M419DRAFT_6236	M419DRAFT_6236	1068.32	278.119	1.94141	7.33792e-13	1.19261e-11	up	protein_coding	RNA-3'-phosphate cyclase family protein && Q08096.1 RecName: Full=RNA 3'-terminal phosphate cyclase-like protein && PF05189:RNA 3'-terminal phosphate cyclase (RTC), insert domain|PF01137:RNA 3'-terminal phosphate cyclase	-
gene-M419DRAFT_39052	M419DRAFT_39052	3440.82	1332.61	1.36854	1.9206e-12	2.99828e-11	up	protein_coding	P-loop containing nucleoside triphosphate hydrolase protein && G0S8F1.2 RecName: Full=Nucleolar GTP-binding protein 1 && PF06858:Nucleolar GTP-binding protein 1 (NOG1)|PF08155:NOGCT (NUC087) domain	-
gene-M419DRAFT_98324	M419DRAFT_98324	1233.59	371.399	1.73196	5.49747e-12	8.15305e-11	up	protein_coding	hypothetical protein, PF08640:U3 small nucleolar RNA-associated protein 6	-
gene-M419DRAFT_43217	M419DRAFT_43217	1793.91	684.366	1.39038	6.28142e-11	8.40514e-10	up	protein_coding	Mpp10 protein && O13910.1 RecName: Full=U3 small nucleolar ribonucleoprotein protein mpp10 && PF04006:Mpp10 protein	-
gene-M419DRAFT_104940	M419DRAFT_104940	3370.12	1589.76	1.08409	6.67384e-11	8.88569e-10	up	protein_coding	L30e-like protein && P32495.2 RecName: Full=H/ACA ribonucleoprotein complex subunit 2; AltName: Full=H/ACA snoRNP protein NHP2; AltName: Full=High mobility group-like nuclear protein 2 && PF01248:Ribosomal protein L7Ae/L30e/S12e/Gadd45 family	-
gene-M419DRAFT_35147	M419DRAFT_35147	964.307	279.211	1.78796	2.50956e-10	3.13784e-09	up	protein_coding	Nrap protein && O94676.1 RecName: Full=U3 small nucleolar RNA-associated protein 22; Short=U3 snoRNA-associated protein 22 && PF03813:Nrap protein	-
gene-M419DRAFT_137730	M419DRAFT_137730	1359.58	439.927	1.62818	2.39292e-09	2.74453e-08	up	protein_coding	DUF699-domain-containing protein && P53914.1 RecName: Full=RNA cytidine acetyltransferase; AltName: Full=18S rRNA cytosine acetyltransferase; AltName: Full=Killer toxin-resistance protein 33; AltName: Full=Ribosomal RNA cytidine acetyltransferase 1 && PF05127:Helicase|PF13718:GNAT acetyltransferase 2|PF08351:Domain of unknown function (DUF1726)|PF13725:Possible tRNA binding domain	-
gene-M419DRAFT_7524	M419DRAFT_7524	2047.69	882.333	1.21472	5.19368e-08	5.02338e-07	up	protein_coding	H/ACA ribonucleo protein complex subunit 3 && Q6CSZ0.1 RecName: Full=H/ACA ribonucleoprotein complex subunit 3; AltName: Full=Nucleolar protein 10; AltName: Full=Nucleolar protein family A member 3; AltName: Full=snoRNP protein NOP10	-
gene-M419DRAFT_112322	M419DRAFT_112322	1488.58	606.933	1.29418	9.86795e-08	9.23488e-07	up	protein_coding	WD40 repeat-like protein && O60161.1 RecName: Full=U3 small nucleolar RNA-associated protein 4; Short=U3 snoRNA-associated protein 4; AltName: Full=U3 protein 4 required for transcription	-
gene-M419DRAFT_36155	M419DRAFT_36155	1321.42	536.125	1.30126	3.05594e-07	2.6857e-06	up	protein_coding	Brix-domain-containing protein && Q755T8.2 RecName: Full=U3 small nucleolar ribonucleoprotein protein IMP4; Short=U3 snoRNP protein IMP4 && PF04427:Brix domain	-
gene-M419DRAFT_82901	M419DRAFT_82901	1633.95	801.395	1.02763	2.30389e-06	1.76858e-05	up	protein_coding	Utp14-domain-containing protein && P87137.1 RecName: Full=Uncharacterized protein C57A7.06 && PF04615:Utp14 protein	Utp14
gene-M419DRAFT_23890	M419DRAFT_23890	1146.86	434.418	1.40077	4.99539e-06	3.6311e-05	up	protein_coding	WD domain-containing protein && P87177.1 RecName: Full=Uncharacterized WD repeat-containing protein C3D6.12 && PF00400:WD domain, G-beta repeat|PF04003:Dip2/Utp12 Family	WD40
gene-M419DRAFT_103128	M419DRAFT_103128	992.791	368.3	1.43067	7.2095e-06	5.13906e-05	up	protein_coding	U3 small nucleolar ribonucleo protein IMP3 && P32899.1 RecName: Full=U3 small nucleolar ribonucleoprotein protein IMP3; Short=U3 snoRNP protein IMP3; AltName: Full=Interacting with MPP10 protein 3 && PF00163:Ribosomal protein S4/S9 N-terminal domain|PF01479:S4 domain	S4
gene-M419DRAFT_84564	M419DRAFT_84564	905.691	359.27	1.33414	7.76742e-05	0.000462321	up	protein_coding	WD40 repeat-like protein && Q9USN3.3 RecName: Full=Probable U3 small nucleolar RNA-associated protein 13; Short=U3 snoRNA-associated protein 13 && PF08625:Utp13 specific WD40 associated domain	-
gene-M419DRAFT_71082	M419DRAFT_71082	471.83	175.643	1.42566	0.000377149	0.00193151	up	protein_coding	RIO1-domain-containing protein && Q9P7W5.2 RecName: Full=Serine/threonine-protein kinase rio2 && PF01163:RIO1 family|PF09202:Rio2, N-terminal	-
gene-M419DRAFT_132091	M419DRAFT_132091	1399.97	628.139	1.15641	0.000448572	0.00225299	up	protein_coding	putative ribosome biogenesis GTPase Lsg1 && P53145.1 RecName: Full=Large subunit GTPase 1 && PF01926:50S ribosome-binding GTPase	-
gene-M419DRAFT_7354	M419DRAFT_7354	400.636	137.671	1.5408	0.000789924	0.00371577	up	protein_coding	hypothetical protein && P41812.1 RecName: Full=Ribonucleases P/MRP protein subunit POP1; AltName: Full=RNA-processing protein POP1; AltName: Full=RNases P/MRP 100.4 kDa subunit && PF08170:POPLD (NUC188) domain|PF06978:Ribonucleases P/MRP protein subunit POP1	-
gene-M419DRAFT_99875	M419DRAFT_99875	587.44	244.593	1.26449	0.000824137	0.00385802	up	protein_coding	ribosome biogenesis protein Ria1 && O74945.1 RecName: Full=Ribosome assembly protein 1; AltName: Full=EF-2 like GTPase; AltName: Full=Elongation factor-like 1 && PF03144:Elongation factor Tu domain 2|PF14492:Elongation Factor G, domain II|PF00679:Elongation factor G C-terminus|PF00009:Elongation factor Tu GTP binding domain	GTP_EFTU
gene-M419DRAFT_89943	M419DRAFT_89943	707.525	269.964	1.39007	0.00134126	0.00592919	up	protein_coding	ribonuclease P 40kDa subunit && - && PF08584:Ribonuclease P 40kDa (Rpp40) subunit	-
gene-M419DRAFT_101766	M419DRAFT_101766	728.759	305.058	1.2568	0.00134724	0.00594947	up	protein_coding	FCF1 small subunit && O13610.1 RecName: Full=rRNA-processing protein fcf1 && PF04900:Fcf1	-
