# Supplementary material for: Discovery of ER-localized sugar transporters for cellulase production with lac1 being essential
Source: Biotechnol Biofuels Bioprod. 2022 Nov 29;15:132. doi: 10.1186/s13068-022-02230-x (PMC9706901; doi:10.1186/s13068-022-02230-x)
Supplement: Supplementary file 11 — Additional file 11. Table S6. DEGs involved in (hemi)cellulase production in T. reesei ΔLAC1 compared to Ku70. [file 13068_2022_2230_MOESM11_ESM.xlsx]

## Sheet: Sheet1
GeneID	Gene_name	Name	△LAC1	Ku70	log2FoldChange	p-value	p-adj	Regulation	Description	Gene_description	tf_family
Cellulase
gene2474	M419DRAFT_122470	CEL6A(CBH2)	0	433147	-21.2169	1.06556e-48	7.63627e-47	Down	Exoglucanase 2 cel6a	Exoglucanase 2 && P07987.1 RecName: Full=Exoglucanase 2; AltName: Full=1,4-beta-cellobiohydrolase; AltName: Full=Exocellobiohydrolase II; Short=CBHII; AltName: Full=Exoglucanase II; Flags: Precursor && PF01341:Glycosyl hydrolases family 6|PF00734:Fungal cellulose binding domain	-
gene2465	M419DRAFT_72489	CEL5A(EG2)	0	156817	-19.7511	2.02472e-42	1.2284e-40	Down	endoglucanase III	endoglucanase III && P07982.1 RecName: Full=Endoglucanase EG-II; Short=EGLII; AltName: Full=Cellulase; AltName: Full=Endo-1,4-beta-glucanase; Flags: Precursor && PF00150:Cellulase (glycosyl hydrolase family 5)|PF00734:Fungal cellulose binding domain	-
gene932	M419DRAFT_5304	CEL7B(EG1)	2499.7	61819.5	-4.62822	0	0	Down	endoglucanase I precursor	endoglucanase I precursor && P07981.1 RecName: Full=Endoglucanase EG-1; AltName: Full=Cellulase; AltName: Full=Endo-1,4-beta-glucanase; Flags: Precursor && PF00734:Fungal cellulose binding domain|PF00840:Glycosyl hydrolase family 7	-
gene6983	M419DRAFT_25940	CEL45A(EG5)	2963.69	62346.9	-4.39502	6.57406e-157	2.50706e-154	Down	endo-1,4-beta-glucanase V	endo-1%2C4-beta-glucanase V && P43317.1 RecName: Full=Endoglucanase-5; AltName: Full=Cellulase V; AltName: Full=Endo-1,4-beta-glucanase V; Short=EG V; AltName: Full=Endoglucanase V; Flags: Precursor && PF00734:Fungal cellulose binding domain|PF03330:Rare lipoprotein A (RlpA)-like double-psi beta-barrel	-
gene4776	M419DRAFT_8750	CEL3F	21.9348	425.733	-4.27443	2.78603e-13	4.72211e-12	Down	putative beta-glucosidase	putative beta-glucosidase && B8N5S6.1 RecName: Full=Probable beta-glucosidase M; AltName: Full=Beta-D-glucoside glucohydrolase M; AltName: Full=Cellobiase M; AltName: Full=Gentiobiase M; Flags: Precursor && PF14310:Fibronectin type III-like domain|PF01915:Glycosyl hydrolase family 3 C-terminal domain|PF00933:Glycosyl hydrolase family 3 N terminal domain	Glyco_hydro_3
gene8932	M419DRAFT_125125	CEL7A(CBH1)	36171.1	693093	-4.26016	3.53147e-288	5.38701e-285	Down	Exoglucanase 1	cellulose 1%2C4-beta-cellobiosidase fungus && P62694.1 RecName: Full=Exoglucanase 1; AltName: Full=1,4-beta-cellobiohydrolase; AltName: Full=Exocellobiohydrolase I; Short=CBHI; AltName: Full=Exoglucanase I; Flags: Precursor >P62695.1 RecName: Full=Exoglucanase 1; AltName: Full=1,4-beta-cellobiohydrolase; AltName: Full=Exocellobiohydrolase I; Short=CBHI; AltName: Full=Exoglucanase I; Flags: Precur…	-
gene2733	M419DRAFT_122518	CEL61B(EG7)	3602.8	57402.6	-3.99401	7.83185e-275	7.60259e-272	Down	Cellulase enhancing protein cel61b	endoglucanase VII && Q7Z9M7.3 RecName: Full=Endoglucanase-7; AltName: Full=Cellulase-61B; Short=Cel61B; AltName: Full=Endo-1,4-beta-glucanase VII; Short=EGVII; AltName: Full=Endoglucanase VII; AltName: Full=Endoglucanase-61B; Flags: Precursor && PF03443:Glycosyl hydrolase family 61	-
gene7314	M419DRAFT_124438	CEL12A(EG3)	4340.31	53325.8	-3.61898	2.73315e-220	1.53603e-217	Down	endo-beta-1,4-glucanase	endo-beta-1%2C4-glucanase && P22669.1 RecName: Full=Endoglucanase-1; AltName: Full=Cellulase; AltName: Full=Endo-1,4-beta-glucanase; AltName: Full=Endoglucanase I; AltName: Full=FI-CMCase; Flags: Precursor && PF01670:Glycosyl hydrolase family 12	-
gene2997	M419DRAFT_136547	CEL3A(BGL1)	1538.31	15964.9	-3.37563	4.40243e-166	1.80805e-163	Down	GH3	beta-D-glucoside glucohydrolase I && G4NI45.1 RecName: Full=Beta-glucosidase cel3A; AltName: Full=Beta-D-glucoside glucohydrolase cel3A; AltName: Full=Cellobiase cel3A; AltName: Full=Gentiobiase cel3A; Flags: Precursor && PF00933:Glycosyl hydrolase family 3 N terminal domain|PF01915:Glycosyl hydrolase family 3 C-terminal domain|PF14310:Fibronectin type III-like domain	Glyco_hydro_3_C
gene5567	M419DRAFT_111943	CEL74A(EG6)	3016.42	26919.4	-3.15782	6.66442e-154	2.29557e-151	Down	Xyloglucanase	Xyloglucanase && Q7Z9M8.1 RecName: Full=Xyloglucanase; Short=XG; AltName: Full=Cel74a; Flags: Precursor && PF00734:Fungal cellulose binding domain	-
gene147	M419DRAFT_139633	CEL61A(EG4)	14865.9	101902	-2.77714	3.52402e-134	1.04526e-131	Down	endoglucanase-4	endoglucanase-4 && O14405.1 RecName: Full=Endoglucanase-4; AltName: Full=Cellulase IV; AltName: Full=Cellulase-61A; Short=Cel61A; AltName: Full=Endo-1,4-beta-glucanase IV; Short=EGIV; AltName: Full=Endoglucanase IV; AltName: Full=Endoglucanase-61A; Flags: Precursor && PF00734:Fungal cellulose binding domain|PF03443:Glycosyl hydrolase family 61	-
gene2973	M419DRAFT_122639	CEL3D	223.066	1059.92	-2.24761	5.76623e-07	4.88665e-06	Down	GH3	hypothetical protein && Q5B6C7.2 RecName: Full=Probable beta-glucosidase H; AltName: Full=Beta-D-glucoside glucohydrolase H; AltName: Full=Cellobiase H; AltName: Full=Gentiobiase H && PF14310:Fibronectin type III-like domain|PF01915:Glycosyl hydrolase family 3 C-terminal domain|PF07691:PA14 domain|PF00933:Glycosyl hydrolase family 3 N terminal domain	Glyco_hydro_3_C
gene4976	M419DRAFT_25095	CEL3B	1314.28	3390.64	-1.36718	4.3287e-16	8.7211e-15	Down	GH3	hypothetical protein && D0VKF5.1 RecName: Full=Probable beta-glucosidase A; AltName: Full=Beta-D-glucoside glucohydrolase A; AltName: Full=Cellobiase A; AltName: Full=Gentiobiase A; Flags: Precursor && PF01915:Glycosyl hydrolase family 3 C-terminal domain|PF14310:Fibronectin type III-like domain|PF00933:Glycosyl hydrolase family 3 N terminal domain	Glyco_hydro_3_C
gene7369	M419DRAFT_86704	CEL3J	120.295	292.454	-1.28174	0.00489769	0.0186646	Down	GH3	hypothetical protein && Q4WD56.1 RecName: Full=Probable beta-glucosidase E; AltName: Full=Beta-D-glucoside glucohydrolase E; AltName: Full=Cellobiase E; AltName: Full=Gentiobiase E >B0YD91.1 RecName: Full=Probable beta-glucosidase E; AltName: Full=Beta-D-glucoside glucohydrolase E; AltName: Full=Cellobiase E; AltName: Full=Gentiobiase E && PF14310:Fibronectin type III-like domain|PF00933:Glycosyl…	Glyco_hydro_3
gene3694	M419DRAFT_109567	CEL3G	833.346	1899.33	-1.18827	4.60619e-05	0.000286461	Down	GH3	putative beta-glucosidase 1 precursor && Q4WMU3.2 RecName: Full=Probable beta-glucosidase F; AltName: Full=Beta-D-glucoside glucohydrolase F; AltName: Full=Cellobiase F; AltName: Full=Gentiobiase F; Flags: Precursor && PF00933:Glycosyl hydrolase family 3 N terminal domain|PF01915:Glycosyl hydrolase family 3 C-terminal domain|PF14310:Fibronectin type III-like domain	Glyco_hydro_3_C
Hemicellulase
gene9750	M419DRAFT_134945	XYN5	0	170.486	-9.90576	2.40009e-09	2.74685e-08	Down		structural comparison of Two major endo-1%2C4-beta-Xylanases from Trichodrema Reesei && P36218.1 RecName: Full=Endo-1,4-beta-xylanase 1; Short=EX 1; Short=Xylanase 1; AltName: Full=1,4-beta-D-xylan xylanohydrolase 1; AltName: Full=Acidic endo-beta-1,4-xylanase; Flags: Precursor >G0R947.1 RecName: Full=Endo-1,4-beta-xylanase 1; Short=EX 1; Short=Xylanase 1; AltName: Full=1,4-beta-D-xylan xylanohyd…	-
gene2117	M419DRAFT_122377		1161.87	33160.9	-4.83491	0	0	Down	Mannan endo-1,4-𝛽-mannosidase	beta-mannase && Q00012.1 RecName: Full=Mannan endo-1,4-beta-mannosidase A; AltName: Full=Endo-beta-1,4-mannanase A; Flags: Precursor && PF00734:Fungal cellulose binding domain|PF00150:Cellulase (glycosyl hydrolase family 5)	-
gene10000	M419DRAFT_93498	XYN6	491.517	14026.9	-4.83482	6.55234e-286	8.74573e-283	Down	Glucuronoxylanase XYNC	cellulosome enzyme , PF14587:O-Glycosyl hydrolase family 30	-
gene1245	M419DRAFT_23616	XYN3	1704.35	47943.5	-4.81428	0	0	Down	Endo-1,4-𝛽-xylanase 3 XYN3	xylanase III && G0RA32.1 RecName: Full=Endo-1,4-beta-xylanase 3; Short=Xylanase 3; AltName: Full=1,4-beta-D-xylan xylanohydrolase 3; Flags: Precursor >A0A024SIB3.1 RecName: Full=Endo-1,4-beta-xylanase 3; Short=Xylanase 3; AltName: Full=1,4-beta-D-xylan xylanohydrolase 3; Flags: Precursor && PF00331:Glycosyl hydrolase family 10	-
gene9118	M419DRAFT_39277		18.9757	470.775	-4.627	6.54508e-13	1.07355e-11	Down	GH27 α-galactosidase	alpha-galactosidase 3 && Q92451.1 RecName: Full=Alpha-galactosidase 3; AltName: Full=Alpha-D-galactoside galactohydrolase 3; AltName: Full=Melibiase 3; Flags: Precursor && -	-
gene8105	M419DRAFT_38418	XYN1	12.9513	171.453	-3.73022	0.00591137	0.0219961	Down	Endo-1,4-𝛽-xylanase 1 xyn1	endo beta-1%2C4-xylanase isotype 2 && P36218.1 RecName: Full=Endo-1,4-beta-xylanase 1; Short=EX 1; Short=Xylanase 1; AltName: Full=1,4-beta-D-xylan xylanohydrolase 1; AltName: Full=Acidic endo-beta-1,4-xylanase; Flags: Precursor >G0R947.1 RecName: Full=Endo-1,4-beta-xylanase 1; Short=EX 1; Short=Xylanase 1; AltName: Full=1,4-beta-D-xylan xylanohydrolase 1; AltName: Full=Acidic endo-beta-1,4-xylan…	-
gene2494	M419DRAFT_118070	ABF2	215.322	2556.77	-3.56863	1.84831e-36	9.53443e-35	Down	GH62 L-α-arabinofuranosidase abf2	glycoside hydrolase && Q5AUX2.1 RecName: Full=Alpha-L-arabinofuranosidase axhA-2; AltName: Full=Arabinoxylan arabinofuranohydrolase axhA-2; Flags: Precursor && PF03664:Glycosyl hydrolase family 62	-
gene8494	M419DRAFT_124931	XYN2	4699.43	49598.7	-3.39982	1.05226e-191	4.88523e-189	Down	Endo-1,4-𝛽-xylanase 2 xyn2	endoxylanase II && P36217.2 RecName: Full=Endo-1,4-beta-xylanase 2; Short=EX 2; Short=Xylanase 2; AltName: Full=1,4-beta-D-xylan xylanohydrolase 2; AltName: Full=Alkaline endo-beta-1,4-xylanase; Flags: Precursor >G0RUP7.1 RecName: Full=Endo-1,4-beta-xylanase 2; Short=Xylanase 2; AltName: Full=1,4-beta-D-xylan xylanohydrolase 2; AltName: Full=Alkaline endo-beta-1,4-xylanase; Flags: Precursor && PF…	-
gene8271	M419DRAFT_88887	AXEA	51.0151	349.449	-2.77414	3.58881e-06	2.66305e-05	Down	CE5 acetyl xylan esterase (AxeA)	acetyl xylan esterase && Q99034.1 RecName: Full=Acetylxylan esterase; Flags: Precursor && PF01083:Cutinase	-
gene145	M419DRAFT_139631	AXE1	2242.68	14177.4	-2.66035	2.54937e-96	4.12457e-94	Down	CE5 acetyl xylan esterase AXE1	acetyl xylan esterase && Q99034.1 RecName: Full=Acetylxylan esterase; Flags: Precursor && PF00734:Fungal cellulose binding domain|PF01083:Cutinase	-
gene8736	M419DRAFT_90302	GlcA67A	721.053	4181	-2.53551	2.92044e-53	2.25975e-51	Down	GH67 α-glucuronidase(GlcA67A)	alpha-glucuronidase && Q99024.1 RecName: Full=Alpha-glucuronidase; AltName: Full=Alpha-glucosiduronase; AltName: Full=GLRI; Flags: Precursor && PF07477:Glycosyl hydrolase family 67 C-terminus|PF07488:Glycosyl hydrolase family 67 middle domain|PF03648:Glycosyl hydrolase family 67 N-terminus	-
gene2996	M419DRAFT_140746	BXL1	2060.07	10362	-2.33049	6.25617e-78	8.0486e-76	Down	Exo-1,4-𝛽-xylosidase(EC 3.2.1.37)	beta-xylosidase && Q4WRB0.1 RecName: Full=Probable exo-1,4-beta-xylosidase xlnD; AltName: Full=1,4-beta-D-xylan xylohydrolase xlnD; AltName: Full=Beta-xylosidase A; AltName: Full=Beta-xylosidase xlnD; AltName: Full=Xylobiase xlnD; Flags: Precursor && PF00933:Glycosyl hydrolase family 3 N terminal domain|PF14310:Fibronectin type III-like domain|PF01915:Glycosyl hydrolase family 3 C-terminal domain	Glyco_hydro_3_C
gene8929	M419DRAFT_90847	XYN4	1315.28	6083.19	-2.20971	9.39812e-33	4.14682e-31	Down	Glucuronoxylanase XYNC	glycoside hydrolase, PF02055:O-Glycosyl hydrolase family 30	Glyco_hydro_30
gene6200	M419DRAFT_101105		528.504	2222.18	-2.07248	2.47359e-12	3.82243e-11	Down	GH47 α-1,2-mannosidase	family 47 glycosyl hydrolase && Q8H116.1 RecName: Full=Mannosyl-oligosaccharide 1,2-alpha-mannosidase MNS2; Short=AtMANIa; AltName: Full=Alpha-mannosidase IA && PF01532:Glycosyl hydrolase family 47	-
gene1201	M419DRAFT_71638		821.639	2982.01	-1.85994	3.20508e-22	8.84336e-21	Down	GH27 α-galactosidase	glycoside hydrolase && Q9P4V4.1 RecName: Full=Alpha-galactosidase; AltName: Full=Alpha-D-galactoside galactohydrolase; AltName: Full=MELr; AltName: Full=Melibiase; Flags: Precursor && PF16499:Alpha galactosidase A	-
gene9050	M419DRAFT_12549		150.65	520.771	-1.78868	0.000129385	0.000729063	Down	GH2 β-mannosidase	beta-mannosidase A && B8NP78.1 RecName: Full=Beta-mannosidase A; AltName: Full=Mannanase A; Short=Mannase A; Flags: Precursor && PF00703:Glycosyl hydrolases family 2	-
gene1629	M419DRAFT_127187		2002.74	354.237	2.49929	1.24519e-21	3.34915e-20	Up	GH2 β-mannosidase	beta-mannosidase && B8NW36.1 RecName: Full=Beta-mannosidase B; AltName: Full=Mannanase B; Short=Mannase B && PF00703:Glycosyl hydrolases family 2|PF02837:Glycosyl hydrolases family 2, sugar binding domain	-
gene9068	M419DRAFT_12566		875.132	374.225	1.22565	7.73592e-06	5.48865e-05	Up	GH36 α-galactosidase	alpha-galactosidase 2 && Q92457.1 RecName: Full=Alpha-galactosidase 2; AltName: Full=Alpha-D-galactoside galactohydrolase 2; AltName: Full=Melibiase 2; Flags: Precursor && PF16874:Glycosyl hydrolase family 36 C-terminal domain|PF16875:Glycosyl hydrolase family 36 N-terminal domain|PF02065:Melibiase	-
Transcription Factor
gene6224	M419DRAFT_25648	Bip1（Kar2）	6237.36	24531.8	-1.9757	7.42307e-63	6.89248e-61	Down	heat shock protein 70	heat shock protein 70 && P78695.3 RecName: Full=78 kDa glucose-regulated protein homolog; Short=GRP-78; AltName: Full=Immunoglobulin heavy chain-binding protein homolog; Short=BiP; Flags: Precursor && PF00012:Hsp70 protein	HSP70
gene6169	M419DRAFT_101064	XPP1	4210.31	16480	-1.96874	1.73205e-29	6.44418e-28	Down	hypothetical protein	hypothetical protein && Q9UUD1.1 RecName: Full=Sterol regulatory element-binding protein 1; Contains: RecName: Full=Processed sterol regulatory element-binding protein 1 && PF00010:Helix-loop-helix DNA-binding domain	HLH
gene4376	M419DRAFT_98788	Xyr1	5440.73	20101.6	-1.88544	4.65884e-26	1.49841e-24	Down	xylanase regulator 1	xylanase regulator 1 && G4MZJ4.1 RecName: Full=Xylanolytic transcriptional activator xlnR homolog; AltName: Full=Xylanase regulator 1 homolog && PF00172:Fungal Zn(2)-Cys(6) binuclear cluster domain|PF04082:Fungal specific transcription factor domain	Fungal_trans
gene5447	M419DRAFT_111778	Pdi1	6863.55	21278.2	-1.63231	7.65528e-37	3.98747e-35	Down	protein disulfide isomerase	protein disulfide isomerase && P55059.1 RecName: Full=Protein disulfide-isomerase; Short=PDI; Flags: Precursor && PF00085:Thioredoxin|PF13848:Thioredoxin-like domain	-
gene8275	M419DRAFT_89166	Cre4	1492.23	3427.75	-1.1998	1.67871e-11	2.37735e-10	Down	hypothetical protein	hypothetical protein && Q2UM46.2 RecName: Full=Probable HECT-type ubiquitin ligase-interacting protein creD; AltName: Full=Carbon catabolite repressor D && PF02752:Arrestin (or S-antigen), C-terminal domain|PF00339:Arrestin (or S-antigen), N-terminal domain	-
gene6772	M419DRAFT_25878	Pdi2	2448.25	5320.39	-1.11971	1.69074e-14	3.09669e-13	Down	protein disulfide-isomerase tigA precursor	protein disulfide-isomerase tigA precursor && Q92249.2 RecName: Full=Protein disulfide-isomerase erp38; Short=ERp38; Flags: Precursor && PF07749:Endoplasmic reticulum protein ERp29, C-terminal domain|PF00085:Thioredoxin	-
gene4175	M419DRAFT_98455	Ace3	8703.7	18361.7	-1.07703	7.93605e-20	1.95256e-18	Down	hypothetical protein	hypothetical protein, PF04082:Fungal specific transcription factor domain	Fungal_trans
gene4494	M419DRAFT_98965	vel1	2946.48	698.396	2.07663	8.38184e-25	2.57188e-23	Up	hypothetical protein	hypothetical protein && G0RL42.1 RecName: Full=Developmental and secondary metabolism regulator VEL1; AltName: Full=Velvet complex subunit 1 && PF11754:Velvet factor	-
gene5922	M419DRAFT_9778	lae1	835.879	281.168	1.57147	6.10913e-05	0.000371488	Up	methyl transferase	methyl transferase && G0RNN3.2 RecName: Full=Secondary metabolism regulator LAE1; AltName: Full=Methyltransferase LAE1; AltName: Full=Velvet complex subunit LAE1 && PF13489:Methyltransferase domain	-
gene9056	M419DRAFT_91236	BglR	9869.57	4393.6	1.16751	9.50419e-17	1.98992e-15	Up	C6 zinc finger domain-containing protein	C6 zinc finger domain-containing protein && O59744.1 RecName: Full=Uncharacterized transcriptional regulatory protein C530.08 && PF00172:Fungal Zn(2)-Cys(6) binuclear cluster domain	Zn_clus
Nonenzymatic cellulose attacking enzymes
gene9999	M419DRAFT_125575	CIP2	1249.69	33377.6	-4.73953	0	0	Down	hypothetical protein	hypothetical protein && G0RV93.1 RecName: Full=4-O-methyl-glucuronoyl methylesterase; AltName: Full=Glucuronoyl esterase; Short=GE; Flags: Precursor && PF00734:Fungal cellulose binding domain	-
gene8930	M419DRAFT_104220	Swollenin	2993.24	66700.6	-4.47809	1.88791e-124	4.58162e-122	Down	swollenin	swollenin && Q8NJ73.1 RecName: Full=Endo-1,4-beta-xylanase 6; Short=Xylanase 6; AltName: Full=1,4-beta-D-xylan xylanohydrolase 6; Flags: Precursor >G4MPQ7.1 RecName: Full=Endo-1,4-beta-xylanase 6; Short=Xylanase 6; AltName: Full=1,4-beta-D-xylan xylanohydrolase 6; Flags: Precursor && PF00734:Fungal cellulose binding domain|PF01357:Pollen allergen	-
gene146	M419DRAFT_121449	CIP1	11396.8	92515.7	-3.02111	9.72533e-145	3.05432e-142	Down	hypothetical protein	hypothetical protein && P19355.2 RecName: Full=Exoglucanase 1; AltName: Full=1,4-beta-cellobiohydrolase; AltName: Full=Exocellobiohydrolase; AltName: Full=Exoglucanase I; Flags: Precursor && PF00734:Fungal cellulose binding domain	-
Transporter
gene4136	M419DRAFT_136988	Stp1	24045.8	4434.07	2.43907	2.21587e-115	4.92939e-113	Up	general substrate transporter	general substrate transporter && Q12300.1 RecName: Full=High-affinity glucose transporter RGT2 && PF00083:Sugar (and other) transporter	Sugar_tr
