# Supplementary material for: Discovery of ER-localized sugar transporters for cellulase production with lac1 being essential
Source: Biotechnol Biofuels Bioprod. 2022 Nov 29;15:132. doi: 10.1186/s13068-022-02230-x (PMC9706901; doi:10.1186/s13068-022-02230-x)
Supplement: Supplementary file 13 — Additional file 13. Table S7. DEGs related to protein glycosylation in T. reesei ΔLAC1 compared to Ku70. [file 13068_2022_2230_MOESM13_ESM.xlsx]

## Sheet: Protein glycosylation and N-gly
	Gene_id	Gene_name	△LAC1	Ku70	log2FoldChange	p-value	p-adj	Regulation	Gene_biotype	Gene_description	tf_family
Protein glycosylation	gene-M419DRAFT_91596	M419DRAFT_91596	140.35	1081.71	-2.94529	9.30799e-21	2.40074e-19	down	protein_coding	nucleotide-diphospho-sugar transferase && Q00310.1 RecName: Full=Glycolipid 2-alpha-mannosyltransferase 1; AltName: Full=Alpha-1,2-mannosyltransferase 1 && PF01793:Glycolipid 2-alpha-mannosyltransferase	-
	gene-M419DRAFT_82849	M419DRAFT_82849	574.88	1689.14	-1.55496	1.42046e-12	2.25375e-11	down	protein_coding	hypothetical protein && - && PF05817:Oligosaccharyltransferase subunit Ribophorin II	-
	gene-M419DRAFT_132828	M419DRAFT_132828	0	218.996	-10.2671	1.68781e-10	2.13536e-09	down	protein_coding	hypothetical protein && - && PF11051:Mannosyltransferase putative	-
	gene-M419DRAFT_93903	M419DRAFT_93903	1237.47	2997.77	-1.27625	1.88855e-07	1.70753e-06	down	protein_coding	oligosaccharyltransferase alpha subunit && Q91YQ5.1 RecName: Full=Dolichyl-diphosphooligosaccharide--protein glycosyltransferase subunit 1; AltName: Full=Dolichyl-diphosphooligosaccharide--protein glycosyltransferase 67 kDa subunit; AltName: Full=Ribophorin I; Short=RPN-I; AltName: Full=Ribophorin-1; Flags: Precursor && PF04597:Ribophorin I	-
	gene-M419DRAFT_79287	M419DRAFT_79287	916.431	2180.71	-1.25048	2.10293e-07	1.88857e-06	down	protein_coding	family 39 glycosyltransferase && P31382.2 RecName: Full=Dolichyl-phosphate-mannose--protein mannosyltransferase 2 && PF02815:MIR domain|PF16192:C-terminal four TMM region of protein-O-mannosyltransferase|PF02366:Dolichyl-phosphate-mannose-protein mannosyltransferase	-
	gene-M419DRAFT_107533	M419DRAFT_107533	1665.74	3416.31	-1.03646	6.09714e-07	5.14666e-06	down	protein_coding	oligosaccharyl transferase STT3 subunit && P39007.2 RecName: Full=Dolichyl-diphosphooligosaccharide--protein glycosyltransferase subunit STT3; Short=Oligosaccharyl transferase subunit STT3 && PF02516:Oligosaccharyl transferase STT3 subunit	-
	gene-M419DRAFT_33306	M419DRAFT_33306	802.796	1849.16	-1.20356	1.32605e-06	1.05511e-05	down	protein_coding	mannosyltransferase PMTI && Q59X23.1 RecName: Full=Dolichyl-phosphate-mannose--protein mannosyltransferase 4; Short=Protein mannosyltransferase 4 && PF02366:Dolichyl-phosphate-mannose-protein mannosyltransferase|PF02815:MIR domain|PF16192:C-terminal four TMM region of protein-O-mannosyltransferase	-
	gene-M419DRAFT_142450	M419DRAFT_142450	786.86	1749.11	-1.15266	1.94897e-06	1.51133e-05	down	protein_coding	Dolichyl-diphosphooligosaccharide-protein glycosyltransferase 48kDa subunit && Q6ZLK0.1 RecName: Full=Dolichyl-diphosphooligosaccharide--protein glycosyltransferase 48 kDa subunit; Short=Oligosaccharyl transferase 48 kDa subunit; Flags: Precursor && PF03345:Oligosaccharyltransferase 48 kDa subunit beta	-
	gene-M419DRAFT_68830	M419DRAFT_68830	348.197	871.733	-1.32445	5.304e-05	0.000326621	down	protein_coding	hypothetical protein && Q09140.2 RecName: Full=UDP-glucose:glycoprotein glucosyltransferase; AltName: Full=UDP--Glc:glycoprotein glucosyltransferase; Short=UGT; Flags: Precursor && PF06427:UDP-glucose:Glycoprotein Glucosyltransferase	-
	gene-M419DRAFT_72561	M419DRAFT_72561	57.0519	206.913	-1.85796	0.0032026	0.0128741	down	protein_coding	hypothetical protein && Q4HZE0.1 RecName: Full=Dol-P-Glc:Glc(2)Man(9)GlcNAc(2)-PP-Dol alpha-1,2-glucosyltransferase; AltName: Full=Alpha-1,2-glucosyltransferase ALG10-A; AltName: Full=Alpha-2-glucosyltransferase ALG10; AltName: Full=Asparagine-linked glycosylation protein 10; AltName: Full=Dolichyl-phosphoglucose-dependent glucosyltransferase ALG10 && PF04922:DIE2/ALG10 family	-
Various types of N-glycan biosynthesis	gene-M419DRAFT_104242	M419DRAFT_104242	734.009	5552.3	-2.9189	1.16072e-54	9.31894e-53	down	protein_coding	chitobiase precursor && D4AUH6.1 RecName: Full=Beta-hexosaminidase ARB_07893; AltName: Full=Beta-GlcNAcase ARB_07893; AltName: Full=Beta-N-acetylhexosaminidase ARB_07893; AltName: Full=N-acetyl-beta-glucosaminidase ARB_07893; Flags: Precursor && PF14845:beta-acetyl hexosaminidase like|PF00728:Glycosyl hydrolase family 20, catalytic domain	Glyco_hydro_20
	gene-M419DRAFT_82849	M419DRAFT_82849	574.88	1689.14	-1.55496	1.42046e-12	2.25375e-11	down	protein_coding	hypothetical protein && - && PF05817:Oligosaccharyltransferase subunit Ribophorin II	-
	gene-M419DRAFT_101105	M419DRAFT_101105	528.504	2222.18	-2.07248	2.47359e-12	3.82243e-11	down	protein_coding	family 47 glycosyl hydrolase && Q8H116.1 RecName: Full=Mannosyl-oligosaccharide 1,2-alpha-mannosidase MNS2; Short=AtMANIa; AltName: Full=Alpha-mannosidase IA && PF01532:Glycosyl hydrolase family 47	-
	gene-M419DRAFT_99285	M419DRAFT_99285	2708.56	1162.08	1.2207	5.39237e-11	7.25185e-10	up	protein_coding	chitobiase precursor && D4AUH6.1 RecName: Full=Beta-hexosaminidase ARB_07893; AltName: Full=Beta-GlcNAcase ARB_07893; AltName: Full=Beta-N-acetylhexosaminidase ARB_07893; AltName: Full=N-acetyl-beta-glucosaminidase ARB_07893; Flags: Precursor && PF14845:beta-acetyl hexosaminidase like|PF00728:Glycosyl hydrolase family 20, catalytic domain	Glyco_hydro_20
	gene-M419DRAFT_107707	M419DRAFT_107707	937.829	2092.28	-1.1576	1.22908e-09	1.45178e-08	down	protein_coding	hypothetical protein && Q13454.1 RecName: Full=Tumor suppressor candidate 3; AltName: Full=Magnesium uptake/transporter TUSC3; AltName: Full=Protein N33; Flags: Precursor && PF04756:OST3 / OST6 family	-
	gene-M419DRAFT_93903	M419DRAFT_93903	1237.47	2997.77	-1.27625	1.88855e-07	1.70753e-06	down	protein_coding	oligosaccharyltransferase alpha subunit && Q91YQ5.1 RecName: Full=Dolichyl-diphosphooligosaccharide--protein glycosyltransferase subunit 1; AltName: Full=Dolichyl-diphosphooligosaccharide--protein glycosyltransferase 67 kDa subunit; AltName: Full=Ribophorin I; Short=RPN-I; AltName: Full=Ribophorin-1; Flags: Precursor && PF04597:Ribophorin I	-
	gene-M419DRAFT_107533	M419DRAFT_107533	1665.74	3416.31	-1.03646	6.09714e-07	5.14666e-06	down	protein_coding	oligosaccharyl transferase STT3 subunit && P39007.2 RecName: Full=Dolichyl-diphosphooligosaccharide--protein glycosyltransferase subunit STT3; Short=Oligosaccharyl transferase subunit STT3 && PF02516:Oligosaccharyl transferase STT3 subunit	-
	gene-M419DRAFT_142450	M419DRAFT_142450	786.86	1749.11	-1.15266	1.94897e-06	1.51133e-05	down	protein_coding	Dolichyl-diphosphooligosaccharide-protein glycosyltransferase 48kDa subunit && Q6ZLK0.1 RecName: Full=Dolichyl-diphosphooligosaccharide--protein glycosyltransferase 48 kDa subunit; Short=Oligosaccharyl transferase 48 kDa subunit; Flags: Precursor && PF03345:Oligosaccharyltransferase 48 kDa subunit beta	-
N-Glycan biosynthesis	gene-M419DRAFT_82849	M419DRAFT_82849	574.88	1689.14	-1.55496	1.42046e-12	2.25375e-11	down	protein_coding	hypothetical protein && - && PF05817:Oligosaccharyltransferase subunit Ribophorin II	-
	gene-M419DRAFT_71688	M419DRAFT_71688	85.1905	917.317	-3.43059	1.5597e-12	2.46367e-11	down	protein_coding	hypothetical protein && P42881.1 RecName: Full=UDP-N-acetylglucosamine--dolichyl-phosphate N-acetylglucosaminephosphotransferase; AltName: Full=GlcNAc-1-P transferase; Short=G1PT; Short=GPT; AltName: Full=N-acetylglucosamine-1-phosphate transferase && PF00953:Glycosyl transferase family 4	Glycos_transf_4
	gene-M419DRAFT_101105	M419DRAFT_101105	528.504	2222.18	-2.07248	2.47359e-12	3.82243e-11	down	protein_coding	family 47 glycosyl hydrolase && Q8H116.1 RecName: Full=Mannosyl-oligosaccharide 1,2-alpha-mannosidase MNS2; Short=AtMANIa; AltName: Full=Alpha-mannosidase IA && PF01532:Glycosyl hydrolase family 47	-
	gene-M419DRAFT_107707	M419DRAFT_107707	937.829	2092.28	-1.1576	1.22908e-09	1.45178e-08	down	protein_coding	hypothetical protein && Q13454.1 RecName: Full=Tumor suppressor candidate 3; AltName: Full=Magnesium uptake/transporter TUSC3; AltName: Full=Protein N33; Flags: Precursor && PF04756:OST3 / OST6 family	-
	gene-M419DRAFT_93903	M419DRAFT_93903	1237.47	2997.77	-1.27625	1.88855e-07	1.70753e-06	down	protein_coding	oligosaccharyltransferase alpha subunit && Q91YQ5.1 RecName: Full=Dolichyl-diphosphooligosaccharide--protein glycosyltransferase subunit 1; AltName: Full=Dolichyl-diphosphooligosaccharide--protein glycosyltransferase 67 kDa subunit; AltName: Full=Ribophorin I; Short=RPN-I; AltName: Full=Ribophorin-1; Flags: Precursor && PF04597:Ribophorin I	-
	gene-M419DRAFT_107533	M419DRAFT_107533	1665.74	3416.31	-1.03646	6.09714e-07	5.14666e-06	down	protein_coding	oligosaccharyl transferase STT3 subunit && P39007.2 RecName: Full=Dolichyl-diphosphooligosaccharide--protein glycosyltransferase subunit STT3; Short=Oligosaccharyl transferase subunit STT3 && PF02516:Oligosaccharyl transferase STT3 subunit	-
	gene-M419DRAFT_142450	M419DRAFT_142450	786.86	1749.11	-1.15266	1.94897e-06	1.51133e-05	down	protein_coding	Dolichyl-diphosphooligosaccharide-protein glycosyltransferase 48kDa subunit && Q6ZLK0.1 RecName: Full=Dolichyl-diphosphooligosaccharide--protein glycosyltransferase 48 kDa subunit; Short=Oligosaccharyl transferase 48 kDa subunit; Flags: Precursor && PF03345:Oligosaccharyltransferase 48 kDa subunit beta	-
	gene-M419DRAFT_72561	M419DRAFT_72561	57.0519	206.913	-1.85796	0.0032026	0.0128741	down	protein_coding	hypothetical protein && Q4HZE0.1 RecName: Full=Dol-P-Glc:Glc(2)Man(9)GlcNAc(2)-PP-Dol alpha-1,2-glucosyltransferase; AltName: Full=Alpha-1,2-glucosyltransferase ALG10-A; AltName: Full=Alpha-2-glucosyltransferase ALG10; AltName: Full=Asparagine-linked glycosylation protein 10; AltName: Full=Dolichyl-phosphoglucose-dependent glucosyltransferase ALG10 && PF04922:DIE2/ALG10 family	-
