# Supplementary material for: Discovery of ER-localized sugar transporters for cellulase production with lac1 being essential
Source: Biotechnol Biofuels Bioprod. 2022 Nov 29;15:132. doi: 10.1186/s13068-022-02230-x (PMC9706901; doi:10.1186/s13068-022-02230-x)
Supplement: Supplementary file 14 — Additional file 14. Table S8. DEGs related to transferase in T. reesei ΔLAC1 compared to Ku70. [file 13068_2022_2230_MOESM14_ESM.xlsx]

## Sheet: Transferase
	Gene_id	Gene_name	△LAC1	Ku70	log2FoldChange	p-value	p-adj	Regulation	Gene_biotype	Gene_description	tf_family
glucosyltransferase / glycosyltransferase	gene-M419DRAFT_122799	M419DRAFT_122799	568.467	19483.1	-5.09973	5.77137e-96	9.19802e-94	down	protein_coding	UDP-Glycosyltransferase/glycogen phosphorylase && O75003.1 RecName: Full=Trehalose phosphorylase; AltName: Full=Trehalose synthase; Short=TSase; Flags: Precursor && PF00534:Glycosyl transferases group 1	Glycos_transf_1
	gene-M419DRAFT_26117	M419DRAFT_26117	50.0485	287.941	-2.5226	7.17235e-05	0.000429777	down	protein_coding	UDP-Glycosyltransferase/glycogen phosphorylase && Q9M8Z7.1 RecName: Full=Sterol 3-beta-glucosyltransferase UGT80A2; AltName: Full=UDP-glucose:sterol glucosyltransferase 80A2 && PF03033:Glycosyltransferase family 28 N-terminal domain	-
	gene-M419DRAFT_43365	M419DRAFT_43365	5.15304	146.325	-4.81775	0.000103251	0.000597892	down	protein_coding	UDP-Glycosyltransferase/glycogen phosphorylase, PF00201:UDP-glucoronosyl and UDP-glucosyl transferase	UDPGT
	gene-M419DRAFT_141126	M419DRAFT_141126	374.257	167.284	1.16192	0.0044165	0.0171115	up	protein_coding	UDP-Glycosyltransferase/glycogen phosphorylase, PF00201:UDP-glucoronosyl and UDP-glucosyl transferase	UDPGT
	gene-M419DRAFT_140893	M419DRAFT_140893	697.632	2020.76	-1.53467	4.32303e-11	5.87294e-10	down	protein_coding	hypothetical protein, PF13641:Glycosyltransferase like family 2	-
	gene-M419DRAFT_93903	M419DRAFT_93903	1237.47	2997.77	-1.27625	1.88855e-07	1.70753e-06	down	protein_coding	oligosaccharyltransferase alpha subunit && Q91YQ5.1 RecName: Full=Dolichyl-diphosphooligosaccharide--protein glycosyltransferase subunit 1; AltName: Full=Dolichyl-diphosphooligosaccharide--protein glycosyltransferase 67 kDa subunit; AltName: Full=Ribophorin I; Short=RPN-I; AltName: Full=Ribophorin-1; Flags: Precursor && PF04597:Ribophorin I	-
	gene-M419DRAFT_107533	M419DRAFT_107533	1665.74	3416.31	-1.03646	6.09714e-07	5.14666e-06	down	protein_coding	oligosaccharyl transferase STT3 subunit && P39007.2 RecName: Full=Dolichyl-diphosphooligosaccharide--protein glycosyltransferase subunit STT3; Short=Oligosaccharyl transferase subunit STT3 && PF02516:Oligosaccharyl transferase STT3 subunit	-
	gene-M419DRAFT_142450	M419DRAFT_142450	786.86	1749.11	-1.15266	1.94897e-06	1.51133e-05	down	protein_coding	Dolichyl-diphosphooligosaccharide-protein glycosyltransferase 48kDa subunit && Q6ZLK0.1 RecName: Full=Dolichyl-diphosphooligosaccharide--protein glycosyltransferase 48 kDa subunit; Short=Oligosaccharyl transferase 48 kDa subunit; Flags: Precursor && PF03345:Oligosaccharyltransferase 48 kDa subunit beta	-
mannosyltransferase	gene-M419DRAFT_85693	M419DRAFT_85693	1389.11	216.736	2.67986	1.24604e-22	3.50138e-21	up	protein_coding	hypothetical protein && P38287.1 RecName: Full=Mannosyl phosphorylinositol ceramide synthase CSH1; AltName: Full=CSG1/SUR1 homolog 1 && PF04488:Glycosyltransferase sugar-binding region containing DXD motif	Gly_transf_sug
	gene-M419DRAFT_108301	M419DRAFT_108301	1184.2	4420.68	-1.90053	1.58067e-18	3.62197e-17	down	protein_coding	hypothetical protein && Q9UT67.1 RecName: Full=Inositol phosphoceramide mannosyltransferase 2; AltName: Full=IPC mannosyltransferase 2 && PF04488:Glycosyltransferase sugar-binding region containing DXD motif	Gly_transf_sug
	gene-M419DRAFT_79287	M419DRAFT_79287	916.431	2180.71	-1.25048	2.10293e-07	1.88857e-06	down	protein_coding	family 39 glycosyltransferase && P31382.2 RecName: Full=Dolichyl-phosphate-mannose--protein mannosyltransferase 2 && PF02815:MIR domain|PF16192:C-terminal four TMM region of protein-O-mannosyltransferase|PF02366:Dolichyl-phosphate-mannose-protein mannosyltransferase	-
