# Supplementary material for: Discovery of ER-localized sugar transporters for cellulase production with lac1 being essential
Source: Biotechnol Biofuels Bioprod. 2022 Nov 29;15:132. doi: 10.1186/s13068-022-02230-x (PMC9706901; doi:10.1186/s13068-022-02230-x)
Supplement: Supplementary file 15 — Additional file 15. Table S9. Primers used in this article. [file 13068_2022_2230_MOESM15_ESM.xlsx]

## Sheet: Sheet3
	Table S10 Primers used for gene amplification, verification, and qRT-PCR
	Primer name	Sequence (5' → 3')
	Primers for qRT-PCR
	q-crt1-F	GACTACTCGTGGCGACTCAT
	q-crt1-R	GGACTCGGGCAGGAACAT
	q-mfs-F	CCGGAGTCAACGATGGAG
	q-mfs-R	CTGGCGGAGGTGGGTATT
	q-gst-F	TGGCAAGCAGAGTGAAGC
	q-gst-R	GCGGTTGTGGTGGATGAG
	q-lac1-F	TTCGGCATCACCACTCAG
	q-lac1-R	CAAGGACCAGCGACAAAA
	q-sar1-F	TGGATCGTCAACTGGTTCTACGA
	q-sar1-R	GCATGTGTAGCAACGTGGTCTTT
	q-cel3a-F	ATGCGTTACCGAACAGCAGCTGC
	q-cel3a-R	TGCGGCCTTCGCCTTGTCGTAC
	q-cel7a-F	GCGGATCCTCTTTCTCAGAC
	q-cel7a-R	TTGGCGTAGTAATCATCCCA
	q-cel7b-F	ACTACACGGAGGAGCTCGACGACTT
	q-cel7b-R	AAGGCATTGCGAGTAGTAGTCGTTG
	q-bxl1-F	CGAGTTTGGCAGTGGTCTCT
	q-bxl1-R	TGTGCGAACAAACAGCATGG
	q-xyr1-F	TACCAAGTGCGATGGCTTAC
	q-xyr1-R	CTCTCTCGGACATATTCGCA
	q-ace3-F	CCCAAGTACTCGTGGCACAT
	q-ace3-R	ATGGTGATGGGCCGATTGTT
	q-clr2-F	CTCCCTGCTCAACATGGTCTTT
	q-clr2-R	GGATGTGCTCTATGGCTTGGTT
	q-xpp1-F	AGTTTGACGAGGATGCCGAC
	q-xpp1-R	CGCTGTCGTCGAGAAAGTCTT
	q-clr3-F	GACAGCACCGTCGATACTCACA
	q-clr3-R	AGGTAGCAGACCAGCGAAAGGA
	q-crt1-F1	CCTTTTCCAGCTTTGCCACC
	q-crt1-R1	CTCTTCCAAAGTGCGTCCCT
	q-stp1-F	GCAGTCCATCGGCATCCATA
	q-stp1-R	TACCACCGAACGAGGCAAAG
	q-xyl1-F	GCTCAAGCTCAACAGCGGATAT
	q-xyl1-R	AGTCACAGGCACCGTCAAACAG
	Primers for gene amplification and verification in gene deletion
	mfs-UP-F	ATTATTATGGAGAAACTCGAGAGCGGGCTTGAAGCTGTAG
	mfs-UP-R	CCGTCACCAGCCCTGCTCGAGTCGCTTTGTCGAGGCTACG
	mfs-DO-F	GTGAGGGTTAATTGCGCGGATCCGTGGTGACTGATACGCGAT
	mfs-DO-R	CAGGTCGACTCTAGAGAGGATCCGCCATCTTGCCGCTTTTAC
	gst-UP-F	ATTATTATGGAGAAACTCGAGGAGACGGTGTTACATGCTT
	gst-UP-R	CCGTCACCAGCCCTGCTCGAGTTGTGAGGAGGAGAGACAGATA
	gst-DO-F	GTGAGGGTTAATTGCGCGGATCCAATAGCGGAAGCACCGGGGC
	gst-DO-R	CAGGTCGACTCTAGAGAGGATCCTGGGGCAACCTTCCACGCAA
	lac1-UP-F	ATTATTATGGAGAAACTCGAGGCCAATGTCAAGGCGGTTT
	lac1-UP-R	CCGTCACCAGCCCTGCTCGAGTGCGAGACGCTGTCATGCA
	lac1-DO-F	GTGAGGGTTAATTGCGCGGATCCACAAGTGAAGGCGAGTGTAGTC
	lac1-DO-R	CAGGTCGACTCTAGAGAGGATCCCTTTCCTGTCGCAAGAGCAA
	Del-yz-UP-R	TCATTGACTGGAGCGAGGCGATGA
	Del-yz-DO-F	GGGGATCAGCAATCGCGCATAT
	Del-mfs-yz-UP-F	CTTCCGACTTGACGGCACC
	Del-mfs-yz-DO-R	TTGCTACGGGGTCTGGGGAACT
	Del-gst-yz-UP-F	ATATTGCCGCAACTTGGAGGACTG
	Del-gst-yz-DO-R	CGGAGAACCGCACCCAACCTAT
	Del-lac1-yz-UP-F	TTGGCCACCTGCATCTGTTGAAGC
	Del-lac1-yz-DO-R	CACGGTTGCGTTGTGCTCATCA
	Primers for gene expression at its endogenous locus and for gene over-expression
	mfs-Red-UP-F	ATTATTATGGAGAAACTCGAGATGTACTTGAAGCTCATCAGCGC
	mfs-Red-UP-R	CCGAGCCACCGCCACCCTCGAGCTCTTGATGCAGCTCGGC
	mfs-Red-DO-F	GTGAGGGTTAATTGCGCGGATCCGTGGTGACTGATACGCGA
	mfs-Red-DO-R	CAGGTCGACTCTAGAGAGGATCCCATAGCCCTGCCATCTTG
	gst-Red-UP-F	ATTATTATGGAGAAACTCGAGATGGGCGCGCACACCGA
	gst-Red-UP-R	CCGAGCCACCGCCACCCTCGAGAGCGGCCTTCTCAGCTTCAAC
	gst-Red-DO-F	GTGAGGGTTAATTGCGCGGATCCAATAGCGGAAGCACCGGGGCG
	gst-Red-DO-R	CAGGTCGACTCTAGAGAGGATCCCCGCAGCACCGGCGTAGTATCG
	lac1-Red-UP-F	ATTATTATGGAGAAACTCGAGATGCAAGCCGCGCTGCTAC
	lac1-Red-UP-R	CCGAGCCACCGCCACCCTCGAGAACATCGTCCCTACCATCTGGC
	lac1-Red-DO-F	GTGAGGGTTAATTGCGCGGATCCACAAGTGAAGGCGAGTGTAGTC
	lac1-Red-DO-R	CAGGTCGACTCTAGAGAGGATCCGGCAAAAAGCAGTATGGGAC
	lac1-OE-UP	ACCCAATAGTCAATCTAGAATGCAAGCCGCGCTGCTAC
	lac1-OE-DO	CTGCTGCTGCCGCTTCTAGAAACATCGTCCCTACCATCTGGC
	Red-yz-UP-R	TCTCGAACTCGTGGCCGT
	Red-yz-DO-F	GGGGATCAGCAATCGCGCATAT
	mfs-R-yz-UP-F	CCTCCCTTCGGACTCTTT
	mfs-R-yz-DO-R	TCATCACCTCCTCCACCCAACA
	gst-R-yz-UP-F	GCCATTGATGCTGGTCCG
	gst-R-yz-DO-R	CGGAGAACCGCACCCAACCTAT
	lac1-R-yz-UP-F	GCGCTGTCCTGCAAACTG
	lac1-R-yz-DO-R	GCTCACTTTCTGGCGGCGTTTT
	Primers for gene heterologous expression in Saccharomyces cerevisiae
	pRS426-crt1-F1	GTCGACGGTATCGATAAGCTTATGGGCGAGAAAGAAGACA
	pRS426-crt1-R1	TCCCCCGGGCTGCAGGAATTCAGCCTTCTCGATATTGACA
	pRS426-mfs-F	GTCGACGGTATCGATAAGCTTATGTACTTGAAGCTCATCAGCGC
	pRS426-mfs-R	TCCCCCGGGCTGCAGGAATTCCTCTTGATGCAGCTCGGC
	pRS426-gst-F	GTCGACGGTATCGATAAGCTTATGGGCGCGCACACCGA
	pRS426-gst-R	TCCCCCGGGCTGCAGGAATTCAGCGGCCTTCTCAGCTTCAAC
	pRS426-lac1-R	GTCGACGGTATCGATAAGCTTATGCAAGCCGCGCTGCTAC
	pRS426-lac1-F	TCCCCCGGGCTGCAGGAATTCAACATCGTCCCTACCATCTGGC
